# Supplementary material for: Frailty in randomized controlled trials of glucose-lowering therapies for type 2 diabetes: An individual participant data meta-analysis of frailty prevalence, treatment efficacy, and adverse events
Source: PLoS Med. 2025 Apr 7;22(4):e1004553. doi: 10.1371/journal.pmed.1004553 (PMC12052138; doi:10.1371/journal.pmed.1004553)
Supplement: S1 Data — (ZIP) [file pmed.1004553.s011.zip]

Archive with 13 entries (12 files):
- Supplementary_data_final/
- Supplementary_data_final/adverse_event_models_by_arm.csv
- Supplementary_data_final/adverse_event_models_corrected.csv
- Supplementary_data_final/fi_mace_model_coefs.csv
- Supplementary_data_final/fi_mace_model_diags.csv
- Supplementary_data_final/fi_mace_model_vcov.csv
- Supplementary_data_final/hb1c_fi_mod_coefs.csv
- Supplementary_data_final/hb1c_fi_mod_diags.csv
- Supplementary_data_final/hb1c_fi_mod_focf_coefs.csv
- Supplementary_data_final/hb1c_fi_mod_focf_diags.csv
- Supplementary_data_final/hb1c_fi_mod_focf_vcov.csv
- Supplementary_data_final/hb1c_fi_mod_vcov.csv
- Supplementary_data_final/reference_arms.csv
