# Supplementary material for: Frailty in randomized controlled trials of glucose-lowering therapies for type 2 diabetes: An individual participant data meta-analysis of frailty prevalence, treatment efficacy, and adverse events
Source: PLoS Med. 2025 Apr 7;22(4):e1004553. doi: 10.1371/journal.pmed.1004553 (PMC12052138; doi:10.1371/journal.pmed.1004553)
Supplement: S1 Data — (ZIP) [file pmed.1004553.s011.zip › Supplementary_data_final/adverse_event_models_by_arm.csv]

	study	arm_drug	term	est	se	model
1	HYPO9901	Lixisenatide	I(FI * 10)	0.109166030329649	0.156959340569461	Adverse events
2	HYPO9901	Insulin	I(FI * 10)	-0.40940785606118	0.0933626082876892	Adverse events
3	EFC12703	Placebo	I(FI * 10)	0.650465519074803	0.190857120882868	Adverse events
4	EFC12703	Lixisenatide	I(FI * 10)	0.0968347179898518	0.194497764223826	Adverse events
5	H9X-MC-GBDE	Dulaglutide	I(FI * 10)	0.134645551660793	0.191893715530911	Adverse events
6	H9X-MC-GBDE	Liraglutide	I(FI * 10)	0.310739020217165	0.209218847344699	Adverse events
7	H9X-MC-GBDD	Dulaglutide	I(FI * 10)	0.267688212186426	0.10652156774013	Adverse events
8	H9X-MC-GBDD	Insulin	I(FI * 10)	0.378556829530833	0.13389504717441	Adverse events
9	H9X-MC-GBDC	Dulaglutide	I(FI * 10)	0.348510047332304	0.138616064945126	Adverse events
10	H9X-MC-GBDC	Metformin	I(FI * 10)	0.37768104239812	0.178112802322831	Adverse events
11	H9X-MC-GBDB	Dulaglutide	I(FI * 10)	0.318862856976495	0.115878961741327	Adverse events
12	H9X-MC-GBDB	Insulin	I(FI * 10)	0.311690202740511	0.106738760075105	Adverse events
13	H9X-MC-GBDA	Dulaglutide	I(FI * 10)	0.399364884178998	0.072812460515347	Adverse events
14	H9X-MC-GBDA	Exenatide	I(FI * 10)	0.382321385588033	0.111631999559954	Adverse events
15	H9X-MC-GBDA	Placebo	I(FI * 10)	0.415062261449565	0.0928676197679105	Adverse events
16	H9X-MC-GBCF	Dulaglutide	I(FI * 10)	0.499155103797714	0.0964379252648507	Adverse events
17	H9X-MC-GBCF	Sitagliptin	I(FI * 10)	0.570299344625066	0.110077814527134	Adverse events
18	H9X-JE-GBDP	Liraglutide	I(FI * 10)	0.416264068899241	0.329122898993491	Adverse events
19	H9X-JE-GBDP	Dulaglutide	I(FI * 10)	0.575807031305211	0.197519575960717	Adverse events
20	H9X-JE-GBDP	Placebo	I(FI * 10)	0.714959138940785	0.370489902953799	Adverse events
21	H9X-CR-GBDK	Dulaglutide	I(FI * 10)	0.606589504866032	0.131697280566778	Adverse events
22	H9X-CR-GBDK	Insulin	I(FI * 10)	0.0657881016773819	0.209122160938599	Adverse events
23	28431754DIA3002	Placebo	I(FI * 10)	0.260707755870448	0.116822737731716	Adverse events
24	28431754DIA3002	Canagliflozin	I(FI * 10)	0.221291902536186	0.113987666846912	Adverse events
25	28431754DIA3006	Sitagliptin	I(FI * 10)	0.330940108695376	0.110825831616666	Adverse events
26	28431754DIA3006	Placebo	I(FI * 10)	0.237619283389869	0.192872928517929	Adverse events
27	28431754DIA3006	Canagliflozin	I(FI * 10)	0.450408001950114	0.0825670919547331	Adverse events
28	28431754DIA3015	Canagliflozin	I(FI * 10)	0.247351957573433	0.207039213404924	Adverse events
29	28431754DIA3015	Sitagliptin	I(FI * 10)	0.304461657005222	0.103850550771367	Adverse events
30	1218_0036	Placebo	I(FI * 10)	0.331422660381502	0.102007843307861	Adverse events
31	1218_0046	Linagliptin + Metformin	I(FI * 10)	0.559516270412912	0.237087507321589	Adverse events
32	1245_0049	Empagliflozin	I(FI * 10)	-0.194329685568155	0.193661587873633	Adverse events
33	1218_0061	Linagliptin	I(FI * 10)	0.508212284914225	0.278272374968093	Adverse events
34	1218_0036	Linagliptin	I(FI * 10)	0.459247984858122	0.110490655588186	Adverse events
35	1245_0049	Placebo	I(FI * 10)	0.158328013137529	0.259379261636028	Adverse events
36	1218_0050	Linagliptin	I(FI * 10)	0.70655074068762	0.193832429583175	Adverse events
37	1218_0046	Linagliptin	I(FI * 10)	-0.0573352881366254	0.339427557952911	Adverse events
38	1218_0064	Placebo	I(FI * 10)	0.561847734064701	0.193277410084915	Adverse events
39	1218_0043	Linagliptin	I(FI * 10)	-0.227458651026531	0.24061048405911	Adverse events
40	1218_0050	Placebo	I(FI * 10)	0.574343882355494	0.253025507671866	Adverse events
41	1218_0046	Metformin	I(FI * 10)	0.256094227406263	0.266231234497864	Adverse events
42	1218_0046	Placebo	I(FI * 10)	0.121267996679359	0.347203308722742	Adverse events
43	1218_0075	Placebo	I(FI * 10)	0.586991015463344	0.205721410425761	Adverse events
44	1218_0075	Linagliptin	I(FI * 10)	0.469312090061053	0.405474710193751	Adverse events
45	1218_0063	Placebo	I(FI * 10)	0.321524943996561	0.237731680122603	Adverse events
46	1218_0064	Linagliptin	I(FI * 10)	0.240211685337647	0.169887898784551	Adverse events
47	1218_0043	Placebo	I(FI * 10)	0.277403894454349	0.254921011879594	Adverse events
48	1218_0035	Placebo	I(FI * 10)	0.46908275203826	0.369538088020442	Adverse events
49	1218_0061	Placebo	I(FI * 10)	0.332243754816224	0.340559740807314	Adverse events
50	1218_0063	Linagliptin	I(FI * 10)	0.363913221355351	0.247705574902188	Adverse events
51	1218_0035	Linagliptin	I(FI * 10)	0.252453447207529	0.406982007578784	Adverse events
52	1218_0015	Linagliptin	I(FI * 10)	0.158959917410177	0.261798637631197	Adverse events
53	1218_0015	Placebo	I(FI * 10)	0.750976500238884	0.49908345589963	Adverse events
54	1218_0016	Placebo	I(FI * 10)	0.0914443046068196	0.80598992283937	Adverse events
55	1218_0016	Linagliptin	I(FI * 10)	0.440749754855666	0.161737428090969	Adverse events
56	1218_0017	Linagliptin	I(FI * 10)	0.274218263647365	0.13118800340847	Adverse events
57	1218_0017	Placebo	I(FI * 10)	0.488633718803043	0.202981698542129	Adverse events
58	1218_0018	Linagliptin	I(FI * 10)	0.681849326186067	0.134348410113558	Adverse events
59	1218_0018	Placebo	I(FI * 10)	0.512704247037343	0.236750740587615	Adverse events
60	1218_0020	Linagliptin	I(FI * 10)	0.387476565515861	0.0954407717337278	Adverse events
61	1218_0020	Glimepiride	I(FI * 10)	0.27983934650218	0.106525532358048	Adverse events
62	1245_0019	Empagliflozin	I(FI * 10)	0.621411324062792	0.174017110643386	Adverse events
63	1245_0019	Placebo	I(FI * 10)	0.522238864689016	0.260639044477707	Adverse events
64	1245_0020	Sitagliptin	I(FI * 10)	0.509687950918343	0.222487746147759	Adverse events
65	1245_0020	Empagliflozin	I(FI * 10)	0.583425718461096	0.128102097527993	Adverse events
66	1245_0020	Placebo	I(FI * 10)	0.749738480629784	0.185582787878712	Adverse events
67	1245_0023	Empagliflozin	I(FI * 10)	0.511809254743429	0.126602910832782	Adverse events
68	1245_0023	NA	I(FI * 10)	0.815313358190681	0.344464295772793	Adverse events
69	1245_0023	Placebo	I(FI * 10)	0.612961825101272	0.197565463324547	Adverse events
70	1245_0028	Empagliflozin	I(FI * 10)	0.4940177253592	0.101341066328967	Adverse events
71	1245_0028	Glimepiride	I(FI * 10)	0.218902726423943	0.102271729372467	Adverse events
72	1245_0036	Empagliflozin	I(FI * 10)	0.308911294496183	0.127463261116913	Adverse events
73	1245_0036	Placebo	I(FI * 10)	0.371174859230415	0.127958181024225	Adverse events
74	1276_0001	NA	I(FI * 10)	0.316688381548551	0.420493140436881	Adverse events
75	1276_0001	Empagliflozin + Metformin	I(FI * 10)	0.15933752724883	0.14327522984341	Adverse events
76	1276_0001	Metformin	I(FI * 10)	0.291308943304532	0.139280608019216	Adverse events
77	1276_0001	Empagliflozin	I(FI * 10)	0.183059830126534	0.162488890681376	Adverse events
78	HYPO9901	NA	I(FI * 10)	0.436961718228872	0.321571842686192	Serious adverse events
79	EFC12703	NA	I(FI * 10)	1.28658367362821	0.5096776619036	Serious adverse events
80	H9X-MC-GBDE	NA	I(FI * 10)	0.470581894238587	0.533359161908524	Serious adverse events
81	H9X-MC-GBDD	NA	I(FI * 10)	0.124894520917948	0.276325987889839	Serious adverse events
82	H9X-MC-GBDC	NA	I(FI * 10)	0.555209633829592	0.42035464444573	Serious adverse events
83	H9X-MC-GBDB	NA	I(FI * 10)	0.375563196230733	0.273699060245979	Serious adverse events
84	H9X-MC-GBDA	NA	I(FI * 10)	0.966421344752654	0.213104003920404	Serious adverse events
85	H9X-MC-GBCF	NA	I(FI * 10)	0.484620117857731	0.304575279407789	Serious adverse events
86	H9X-JE-GBDP	NA	I(FI * 10)	1.51488504459095	0.633511167334943	Serious adverse events
87	H9X-CR-GBDK	NA	I(FI * 10)	0.574926540877769	0.471179081069948	Serious adverse events
88	28431754DIA3002	NA	I(FI * 10)	0.403925395748563	0.452288702289055	Serious adverse events
89	28431754DIA3006	NA	I(FI * 10)	0.5427305224421	0.273543114154252	Serious adverse events
90	28431754DIA3015	NA	I(FI * 10)	0.754912507552829	0.252941958022372	Serious adverse events
91	1218_0036	NA	I(FI * 10)	0.543737218048646	0.207493611719676	Serious adverse events
92	1218_0046	NA	I(FI * 10)	0.456777638540646	0.904221391130762	Serious adverse events
93	1245_0049	NA	I(FI * 10)	1.11040849679978	0.376193491743179	Serious adverse events
94	1218_0061	NA	I(FI * 10)	2.06355117239951	0.94544318327983	Serious adverse events
95	1218_0050	NA	I(FI * 10)	-0.818006738604352	1.97530920269385	Serious adverse events
96	1218_0064	NA	I(FI * 10)	0.972738288169004	0.286854564246095	Serious adverse events
97	1218_0043	NA	I(FI * 10)	0.828337018490003	0.338369267672222	Serious adverse events
98	1218_0075	NA	I(FI * 10)	1.12246331302335	0.829211132664066	Serious adverse events
99	1218_0063	NA	I(FI * 10)	1.38025296056491	0.36776803357328	Serious adverse events
100	1218_0035	NA	I(FI * 10)	2.64415468489272	0.737289405726155	Serious adverse events
101	1218_0015	NA	I(FI * 10)	0.440274371058878	2.09717117973154	Serious adverse events
102	1218_0016	NA	I(FI * 10)	0.893440041715741	1.37191826841118	Serious adverse events
103	1218_0017	NA	I(FI * 10)	0.600533685752448	0.513171966714835	Serious adverse events
104	1218_0018	NA	I(FI * 10)	0.753860812018305	0.462022551811177	Serious adverse events
105	1218_0020	NA	I(FI * 10)	0.602808112683685	0.183307678712957	Serious adverse events
106	1245_0019	NA	I(FI * 10)	0.791906224369083	1.08690961056133	Serious adverse events
107	1245_0020	NA	I(FI * 10)	0.554082734718025	0.624914664536411	Serious adverse events
108	1245_0023	NA	I(FI * 10)	1.08084538705749	0.394368499839627	Serious adverse events
109	1245_0028	NA	I(FI * 10)	0.835625530510939	0.220396271585283	Serious adverse events
110	1245_0036	NA	I(FI * 10)	0.943919186516671	0.899667723295988	Serious adverse events
111	1276_0001	NA	I(FI * 10)	0.45404941805535	0.606946980940271	Serious adverse events
112	HYPO9901	NA	I(FI * 10)	-0.278040543505828	0.129683354190207	Hypoglycaemia events
113	EFC12703	NA	I(FI * 10)	0.524738997115716	0.464936485802561	Hypoglycaemia events
114	H9X-MC-GBDE	NA	I(FI * 10)	0.492906413277123	0.325431880150708	Hypoglycaemia events
115	H9X-MC-GBDD	NA	I(FI * 10)	0.0605985154468333	0.064647278382997	Hypoglycaemia events
116	H9X-MC-GBDC	NA	I(FI * 10)	0.107759018616987	0.0964933569588203	Hypoglycaemia events
117	H9X-MC-GBDB	NA	I(FI * 10)	0.00695346910277844	0.101862288926922	Hypoglycaemia events
118	H9X-MC-GBDA	NA	I(FI * 10)	0.00700028615074698	0.0236512561464182	Hypoglycaemia events
119	H9X-MC-GBCF	NA	I(FI * 10)	-0.180928430105213	0.295207879285622	Hypoglycaemia events
120	H9X-JE-GBDP	NA	I(FI * 10)	-0.459216248664363	1.22167096726334	Hypoglycaemia events
121	H9X-CR-GBDK	NA	I(FI * 10)	0.771073486844517	0.214195725752009	Hypoglycaemia events
122	28431754DIA3002	NA	I(FI * 10)	0.0687976900272803	0.181088320581001	Hypoglycaemia events
123	28431754DIA3006	NA	I(FI * 10)	-0.0864151505465825	0.249407003732385	Hypoglycaemia events
124	28431754DIA3015	NA	I(FI * 10)	-0.0624231487528394	0.127759603497685	Hypoglycaemia events
125	1218_0036	NA	I(FI * 10)	0.207462705355124	0.153571490852362	Hypoglycaemia events
126	1218_0046	NA	I(FI * 10)	-0.436938213695748	1.10227625600258	Hypoglycaemia events
127	1245_0049	NA	I(FI * 10)	-0.272976172172858	0.210721938131045	Hypoglycaemia events
128	1218_0061	NA	I(FI * 10)	1.07333485289774	0.658999486004552	Hypoglycaemia events
129	1218_0050	NA	I(FI * 10)	0.403665827077578	0.56904939733856	Hypoglycaemia events
130	1218_0064	NA	I(FI * 10)	0.3117822933494	0.158565806480967	Hypoglycaemia events
131	1218_0043	NA	I(FI * 10)	-0.0651923840534588	0.300200513241647	Hypoglycaemia events
132	1218_0075	NA	I(FI * 10)	1.97206618049815	0.503071661020642	Hypoglycaemia events
133	1218_0063	NA	I(FI * 10)	0.476978991915577	0.38591234575152	Hypoglycaemia events
134	1218_0035	NA	I(FI * 10)	0.0449251428427297	0.79026731126675	Hypoglycaemia events
135	1218_0015	NA	I(FI * 10)	0.109490522187092	1.15210672341911	Hypoglycaemia events
136	1218_0016	NA	I(FI * 10)	-0.234047402139809	1.10549896348891	Hypoglycaemia events
137	1218_0017	NA	I(FI * 10)	1.78878269049904	0.724014483271788	Hypoglycaemia events
138	1218_0018	NA	I(FI * 10)	0.60007625216649	0.237995687624636	Hypoglycaemia events
139	1218_0020	NA	I(FI * 10)	0.197086738663416	0.213451924659644	Hypoglycaemia events
140	1245_0019	NA	I(FI * 10)	-0.566453141631213	0.919789923951276	Hypoglycaemia events
141	1245_0020	NA	I(FI * 10)	-0.226009618890554	1.69913963878002	Hypoglycaemia events
142	1245_0023	NA	I(FI * 10)	0.731201573264601	0.293578533669834	Hypoglycaemia events
143	1245_0028	NA	I(FI * 10)	-0.491433763849801	0.277861429252554	Hypoglycaemia events
144	1245_0036	NA	I(FI * 10)	0.503102905256556	0.171247765110813	Hypoglycaemia events
145	1276_0001	NA	I(FI * 10)	0.0145555821416288	0.0599567869752551	Hypoglycaemia events
146	HYPO9901	NA	I(FI * 10)	0.101298366740706	0.217287009690362	Attrition
147	EFC12703	NA	I(FI * 10)	0.612505063247564	0.305075524884771	Attrition
148	H9X-MC-GBDE	NA	I(FI * 10)	-0.0226661901624723	0.27688650589798	Attrition
149	H9X-MC-GBDD	NA	I(FI * 10)	0.333755031751536	0.141983192134288	Attrition
150	H9X-MC-GBDC	NA	I(FI * 10)	0.461331788659147	0.168004002015075	Attrition
151	H9X-MC-GBDB	NA	I(FI * 10)	-0.0061094470553092	0.196597228479856	Attrition
152	H9X-MC-GBDA	NA	I(FI * 10)	0.0719184185622146	0.159394500381674	Attrition
153	H9X-MC-GBCF	NA	I(FI * 10)	0.489079047418338	0.105555962289038	Attrition
154	H9X-JE-GBDP	NA	I(FI * 10)	-0.455412337761247	0.449561104057108	Attrition
155	H9X-CR-GBDK	NA	I(FI * 10)	0.264888670694235	0.288555080327654	Attrition
156	28431754DIA3002	NA	I(FI * 10)	-0.00825598955882583	0.155887604458009	Attrition
157	28431754DIA3006	NA	I(FI * 10)	0.238184624481635	0.116036698061704	Attrition
158	28431754DIA3015	NA	I(FI * 10)	0.214321991081174	0.116685204868154	Attrition
159	1218_0036	NA	I(FI * 10)	0.796911022500434	0.143991615591917	Attrition
160	1218_0046	NA	I(FI * 10)	0.287695759474626	0.2582995321383	Attrition
161	1245_0049	NA	I(FI * 10)	0.722944765245544	0.250918011995564	Attrition
162	1218_0061	NA	I(FI * 10)	0.59213964336297	0.445673354055972	Attrition
163	1218_0050	NA	I(FI * 10)	0.402305144277742	0.322988616143933	Attrition
164	1218_0064	NA	I(FI * 10)	1.05664071764464	0.251976943518329	Attrition
165	1218_0043	NA	I(FI * 10)	0.589033829629526	0.313407218674371	Attrition
166	1218_0075	NA	I(FI * 10)	-0.256432155681023	0.362922326578847	Attrition
167	1218_0063	NA	I(FI * 10)	0.227984868621761	0.427697944798925	Attrition
168	1218_0035	NA	I(FI * 10)	1.33210883937602	0.520524339376567	Attrition
169	1218_0015	NA	I(FI * 10)	0.560006034045421	0.381512168753118	Attrition
170	1218_0016	NA	I(FI * 10)	0.241654498086319	0.435419302226188	Attrition
171	1218_0017	NA	I(FI * 10)	0.0217991857956371	0.326737046849403	Attrition
172	1218_0018	NA	I(FI * 10)	0.1410017899142	0.276795728361431	Attrition
173	1218_0020	NA	I(FI * 10)	0.380261358176103	0.130149050722973	Attrition
174	1245_0019	NA	I(FI * 10)	1.07975995631134	0.399933484516028	Attrition
175	1245_0020	NA	I(FI * 10)	0.545269326355566	0.25355971003508	Attrition
176	1245_0023	NA	I(FI * 10)	0.439030279294858	0.223454692351696	Attrition
177	1245_0028	NA	I(FI * 10)	0.773514995852596	0.153197493254342	Attrition
178	1245_0036	NA	I(FI * 10)	0.772556005771976	0.18429598013996	Attrition
179	1276_0001	NA	I(FI * 10)	-0.0331096630546466	0.218578795720389	Attrition
