# Supplementary material for: Frailty in randomized controlled trials of glucose-lowering therapies for type 2 diabetes: An individual participant data meta-analysis of frailty prevalence, treatment efficacy, and adverse events
Source: PLoS Med. 2025 Apr 7;22(4):e1004553. doi: 10.1371/journal.pmed.1004553 (PMC12052138; doi:10.1371/journal.pmed.1004553)
Supplement: S1 Data — (ZIP) [file pmed.1004553.s011.zip › Supplementary_data_final/adverse_event_models_corrected.csv]

	study	term	est	se	model
1	HYPO9901	I(FI * 10)	-0.23032339480776	0.0822371160277864	Adverse events
2	EFC12703	I(FI * 10)	0.366811351283515	0.137932433365099	Adverse events
3	H9X-MC-GBDE	I(FI * 10)	0.21387916908196	0.140341214928828	Adverse events
4	H9X-MC-GBDD	I(FI * 10)	0.296255132527794	0.0840162855210535	Adverse events
5	H9X-MC-GBDC	I(FI * 10)	0.360674971822397	0.108804257387397	Adverse events
6	H9X-MC-GBDB	I(FI * 10)	0.312346706619182	0.0834161993941715	Adverse events
7	H9X-MC-GBDA	I(FI * 10)	0.401531006385204	0.0530348275824469	Adverse events
8	H9X-MC-GBCF	I(FI * 10)	0.528574046931727	0.0727574683896427	Adverse events
9	H9X-JE-GBDP	I(FI * 10)	0.545200590051967	0.154928292110322	Adverse events
10	H9X-CR-GBDK	I(FI * 10)	0.469329311392024	0.114604361708512	Adverse events
11	28431754DIA3002	I(FI * 10)	0.234736273370862	0.0838454692500407	Adverse events
12	28431754DIA3006	I(FI * 10)	0.38327047242601	0.0632966026701491	Adverse events
13	28431754DIA3015	I(FI * 10)	0.276739496474777	0.110604213951088	Adverse events
14	1218_0036	I(FI * 10)	0.395027917688633	0.0756744711611508	Adverse events
15	1218_0046	I(FI * 10)	0.355431877894038	0.146377585115837	Adverse events
16	1245_0049	I(FI * 10)	-0.0694103941982766	0.152838084621549	Adverse events
17	1218_0061	I(FI * 10)	0.442012653747642	0.213051746429605	Adverse events
18	1218_0050	I(FI * 10)	0.673307096051427	0.145112875501888	Adverse events
19	1218_0064	I(FI * 10)	0.436270348565691	0.126840293103702	Adverse events
20	1218_0043	I(FI * 10)	0.08195126858039	0.193379670131787	Adverse events
21	1218_0075	I(FI * 10)	0.531331249855168	0.219481272002228	Adverse events
22	1218_0063	I(FI * 10)	0.366665744996965	0.197568204862462	Adverse events
23	1218_0035	I(FI * 10)	0.321851418382684	0.293447921975432	Adverse events
24	1218_0015	I(FI * 10)	0.390671325364926	0.249552782641957	Adverse events
25	1218_0016	I(FI * 10)	0.334461613545088	0.282661265539964	Adverse events
26	1218_0017	I(FI * 10)	0.349744460548005	0.110467588085997	Adverse events
27	1218_0018	I(FI * 10)	0.643451788446469	0.116634731746146	Adverse events
28	1218_0020	I(FI * 10)	0.326346112374054	0.0750244438560319	Adverse events
29	1245_0019	I(FI * 10)	0.544401152716716	0.150465214674148	Adverse events
30	1245_0020	I(FI * 10)	0.615739333892887	0.095633404252234	Adverse events
31	1245_0023	I(FI * 10)	0.551569603780505	0.100458138580915	Adverse events
32	1245_0028	I(FI * 10)	0.333668112582707	0.0739469292329829	Adverse events
33	1245_0036	I(FI * 10)	0.342433474331704	0.0905062501330653	Adverse events
34	1276_0001	I(FI * 10)	0.202402485797686	0.0848657483620264	Adverse events
35	HYPO9901	I(FI * 10)	0.436961718228872	0.321571842686192	Serious adverse events
36	EFC12703	I(FI * 10)	1.28658367362821	0.5096776619036	Serious adverse events
37	H9X-MC-GBDE	I(FI * 10)	0.470581894238587	0.533359161908524	Serious adverse events
38	H9X-MC-GBDD	I(FI * 10)	0.124894520917948	0.276325987889839	Serious adverse events
39	H9X-MC-GBDC	I(FI * 10)	0.555209633829592	0.42035464444573	Serious adverse events
40	H9X-MC-GBDB	I(FI * 10)	0.375563196230733	0.273699060245979	Serious adverse events
41	H9X-MC-GBDA	I(FI * 10)	0.966421344752654	0.213104003920404	Serious adverse events
42	H9X-MC-GBCF	I(FI * 10)	0.484620117857731	0.304575279407789	Serious adverse events
43	H9X-JE-GBDP	I(FI * 10)	1.51488504459095	0.633511167334943	Serious adverse events
44	H9X-CR-GBDK	I(FI * 10)	0.574926540877769	0.471179081069948	Serious adverse events
45	28431754DIA3002	I(FI * 10)	0.403925395748563	0.452288702289055	Serious adverse events
46	28431754DIA3006	I(FI * 10)	0.5427305224421	0.273543114154252	Serious adverse events
47	28431754DIA3015	I(FI * 10)	0.754912507552829	0.252941958022372	Serious adverse events
48	1218_0036	I(FI * 10)	0.543737218048646	0.207493611719676	Serious adverse events
49	1218_0046	I(FI * 10)	0.456777638540646	0.904221391130762	Serious adverse events
50	1245_0049	I(FI * 10)	1.11040849679978	0.376193491743179	Serious adverse events
51	1218_0061	I(FI * 10)	2.06355117239951	0.94544318327983	Serious adverse events
52	1218_0050	I(FI * 10)	-0.818006738604352	1.97530920269385	Serious adverse events
53	1218_0064	I(FI * 10)	0.972738288169004	0.286854564246095	Serious adverse events
54	1218_0043	I(FI * 10)	0.828337018490003	0.338369267672222	Serious adverse events
55	1218_0075	I(FI * 10)	1.12246331302335	0.829211132664066	Serious adverse events
56	1218_0063	I(FI * 10)	1.38025296056491	0.36776803357328	Serious adverse events
57	1218_0035	I(FI * 10)	2.64415468489272	0.737289405726155	Serious adverse events
58	1218_0015	I(FI * 10)	0.440274371058878	2.09717117973154	Serious adverse events
59	1218_0016	I(FI * 10)	0.893440041715741	1.37191826841118	Serious adverse events
60	1218_0017	I(FI * 10)	0.600533685752448	0.513171966714835	Serious adverse events
61	1218_0018	I(FI * 10)	0.753860812018305	0.462022551811177	Serious adverse events
62	1218_0020	I(FI * 10)	0.602808112683685	0.183307678712957	Serious adverse events
63	1245_0019	I(FI * 10)	0.791906224369083	1.08690961056133	Serious adverse events
64	1245_0020	I(FI * 10)	0.554082734718025	0.624914664536411	Serious adverse events
65	1245_0023	I(FI * 10)	1.08084538705749	0.394368499839627	Serious adverse events
66	1245_0028	I(FI * 10)	0.835625530510939	0.220396271585283	Serious adverse events
67	1245_0036	I(FI * 10)	0.943919186516671	0.899667723295988	Serious adverse events
68	1276_0001	I(FI * 10)	0.45404941805535	0.606946980940271	Serious adverse events
69	HYPO9901	I(FI * 10)	-0.278040543505828	0.129683354190207	Hypoglycaemia events
70	EFC12703	I(FI * 10)	0.524738997115716	0.464936485802561	Hypoglycaemia events
71	H9X-MC-GBDE	I(FI * 10)	0.492906413277123	0.325431880150708	Hypoglycaemia events
72	H9X-MC-GBDD	I(FI * 10)	0.0605985154468333	0.064647278382997	Hypoglycaemia events
73	H9X-MC-GBDC	I(FI * 10)	0.107759018616987	0.0964933569588203	Hypoglycaemia events
74	H9X-MC-GBDB	I(FI * 10)	0.00695346910277844	0.101862288926922	Hypoglycaemia events
75	H9X-MC-GBDA	I(FI * 10)	0.00700028615074698	0.0236512561464182	Hypoglycaemia events
76	H9X-MC-GBCF	I(FI * 10)	-0.180928430105213	0.295207879285622	Hypoglycaemia events
77	H9X-JE-GBDP	I(FI * 10)	-0.459216248664363	1.22167096726334	Hypoglycaemia events
78	H9X-CR-GBDK	I(FI * 10)	0.771073486844517	0.214195725752009	Hypoglycaemia events
79	28431754DIA3002	I(FI * 10)	0.0687976900272803	0.181088320581001	Hypoglycaemia events
80	28431754DIA3006	I(FI * 10)	-0.0864151505465825	0.249407003732385	Hypoglycaemia events
81	28431754DIA3015	I(FI * 10)	-0.0624231487528394	0.127759603497685	Hypoglycaemia events
82	1218_0036	I(FI * 10)	0.207462705355124	0.153571490852362	Hypoglycaemia events
83	1218_0046	I(FI * 10)	-0.436938213695748	1.10227625600258	Hypoglycaemia events
84	1245_0049	I(FI * 10)	-0.272976172172858	0.210721938131045	Hypoglycaemia events
85	1218_0061	I(FI * 10)	1.07333485289774	0.658999486004552	Hypoglycaemia events
86	1218_0050	I(FI * 10)	0.403665827077578	0.56904939733856	Hypoglycaemia events
87	1218_0064	I(FI * 10)	0.3117822933494	0.158565806480967	Hypoglycaemia events
88	1218_0043	I(FI * 10)	-0.0651923840534588	0.300200513241647	Hypoglycaemia events
89	1218_0075	I(FI * 10)	1.97206618049815	0.503071661020642	Hypoglycaemia events
90	1218_0063	I(FI * 10)	0.476978991915577	0.38591234575152	Hypoglycaemia events
91	1218_0035	I(FI * 10)	0.0449251428427297	0.79026731126675	Hypoglycaemia events
92	1218_0015	I(FI * 10)	0.109490522187092	1.15210672341911	Hypoglycaemia events
93	1218_0016	I(FI * 10)	-0.234047402139809	1.10549896348891	Hypoglycaemia events
94	1218_0017	I(FI * 10)	1.78878269049904	0.724014483271788	Hypoglycaemia events
95	1218_0018	I(FI * 10)	0.60007625216649	0.237995687624636	Hypoglycaemia events
96	1218_0020	I(FI * 10)	0.197086738663416	0.213451924659644	Hypoglycaemia events
97	1245_0019	I(FI * 10)	-0.566453141631213	0.919789923951276	Hypoglycaemia events
98	1245_0020	I(FI * 10)	-0.226009618890554	1.69913963878002	Hypoglycaemia events
99	1245_0023	I(FI * 10)	0.731201573264601	0.293578533669834	Hypoglycaemia events
100	1245_0028	I(FI * 10)	-0.491433763849801	0.277861429252554	Hypoglycaemia events
101	1245_0036	I(FI * 10)	0.503102905256556	0.171247765110813	Hypoglycaemia events
102	1276_0001	I(FI * 10)	0.0145555821416288	0.0599567869752551	Hypoglycaemia events
103	HYPO9901	I(FI * 10)	0.101298366740706	0.217287009690362	Attrition
104	EFC12703	I(FI * 10)	0.612505063247564	0.305075524884771	Attrition
105	H9X-MC-GBDE	I(FI * 10)	-0.0226661901624723	0.27688650589798	Attrition
106	H9X-MC-GBDD	I(FI * 10)	0.333755031751536	0.141983192134288	Attrition
107	H9X-MC-GBDC	I(FI * 10)	0.461331788659147	0.168004002015075	Attrition
108	H9X-MC-GBDB	I(FI * 10)	-0.0061094470553092	0.196597228479856	Attrition
109	H9X-MC-GBDA	I(FI * 10)	0.0719184185622146	0.159394500381674	Attrition
110	H9X-MC-GBCF	I(FI * 10)	0.489079047418338	0.105555962289038	Attrition
111	H9X-JE-GBDP	I(FI * 10)	-0.455412337761247	0.449561104057108	Attrition
112	H9X-CR-GBDK	I(FI * 10)	0.264888670694235	0.288555080327654	Attrition
113	28431754DIA3002	I(FI * 10)	-0.00825598955882583	0.155887604458009	Attrition
114	28431754DIA3006	I(FI * 10)	0.238184624481635	0.116036698061704	Attrition
115	28431754DIA3015	I(FI * 10)	0.214321991081174	0.116685204868154	Attrition
116	1218_0036	I(FI * 10)	0.796911022500434	0.143991615591917	Attrition
117	1218_0046	I(FI * 10)	0.287695759474626	0.2582995321383	Attrition
118	1245_0049	I(FI * 10)	0.722944765245544	0.250918011995564	Attrition
119	1218_0061	I(FI * 10)	0.59213964336297	0.445673354055972	Attrition
120	1218_0050	I(FI * 10)	0.402305144277742	0.322988616143933	Attrition
121	1218_0064	I(FI * 10)	1.05664071764464	0.251976943518329	Attrition
122	1218_0043	I(FI * 10)	0.589033829629526	0.313407218674371	Attrition
123	1218_0075	I(FI * 10)	-0.256432155681023	0.362922326578847	Attrition
124	1218_0063	I(FI * 10)	0.227984868621761	0.427697944798925	Attrition
125	1218_0035	I(FI * 10)	1.33210883937602	0.520524339376567	Attrition
126	1218_0015	I(FI * 10)	0.560006034045421	0.381512168753118	Attrition
127	1218_0016	I(FI * 10)	0.241654498086319	0.435419302226188	Attrition
128	1218_0017	I(FI * 10)	0.0217991857956371	0.326737046849403	Attrition
129	1218_0018	I(FI * 10)	0.1410017899142	0.276795728361431	Attrition
130	1218_0020	I(FI * 10)	0.380261358176103	0.130149050722973	Attrition
131	1245_0019	I(FI * 10)	1.07975995631134	0.399933484516028	Attrition
132	1245_0020	I(FI * 10)	0.545269326355566	0.25355971003508	Attrition
133	1245_0023	I(FI * 10)	0.439030279294858	0.223454692351696	Attrition
134	1245_0028	I(FI * 10)	0.773514995852596	0.153197493254342	Attrition
135	1245_0036	I(FI * 10)	0.772556005771976	0.18429598013996	Attrition
136	1276_0001	I(FI * 10)	-0.0331096630546466	0.218578795720389	Attrition
