# Supplementary material for: Frailty in randomized controlled trials of glucose-lowering therapies for type 2 diabetes: An individual participant data meta-analysis of frailty prevalence, treatment efficacy, and adverse events
Source: PLoS Med. 2025 Apr 7;22(4):e1004553. doi: 10.1371/journal.pmed.1004553 (PMC12052138; doi:10.1371/journal.pmed.1004553)
Supplement: S1 Data — (ZIP) [file pmed.1004553.s011.zip › Supplementary_data_final/fi_mace_model_coefs.csv]

study	models	term	estimate	std.error	statistic	p.value	conf.low	conf.high
H9X-MC-GBDE	f1	arm_f_2_Dulaglutide	-0.724	0.427	-1.698	8.958e-02	-1.56	0.112
H9X-MC-GBDD	f1	arm_f_2_Dulaglutide	0.133	0.249	0.535	5.930e-01	-0.354	0.62
H9X-MC-GBDC	f1	arm_f_2_Dulaglutide	1.093	0.496	2.204	2.751e-02	0.121	2.066
H9X-MC-GBDB	f1	arm_f_2_Dulaglutide	0.662	0.319	2.073	3.821e-02	0.036	1.288
H9X-MC-GBCF	f1	arm_f_2_Dulaglutide	0.051	0.32	0.161	8.724e-01	-0.576	0.679
H9X-CR-GBDK	f1	arm_f_2_Dulaglutide	0.232	0.332	0.7	4.836e-01	-0.418	0.882
28431754DIA3015	f1	arm_f_2_Canagliflozin	0.591	0.613	0.964	3.351e-01	-0.611	1.793
1218_0036	f1	arm_f_2_Linagliptin	0.169	0.373	0.453	6.506e-01	-0.563	0.901
1218_0043	f1	arm_f_2_Linagliptin	-0.417	0.493	-0.845	3.980e-01	-1.384	0.55
1218_0020	f1	arm_f_2_Linagliptin	-0.656	0.299	-2.196	2.807e-02	-1.241	-0.071
1245_0028	f1	arm_f_2_Empagliflozin	-0.17	0.261	-0.652	5.143e-01	-0.682	0.341
1245_0036	f1	arm_f_2_Empagliflozin	-0.323	0.487	-0.663	5.071e-01	-1.278	0.632
H9X-MC-GBDE	f2	FI10	1.186	0.328	3.616	2.987e-04	0.543	1.829
H9X-MC-GBDE	f2	arm_f_2_Dulaglutide	-0.658	1.083	-0.608	5.431e-01	-2.78	1.464
H9X-MC-GBDE	f2	FI10:arm_f_2_Dulaglutide	-0.105	0.532	-0.198	8.432e-01	-1.149	0.938
H9X-MC-GBDD	f2	FI10	0.495	0.301	1.646	9.976e-02	-0.094	1.084
H9X-MC-GBDD	f2	arm_f_2_Dulaglutide	-0.245	0.718	-0.341	7.331e-01	-1.652	1.162
H9X-MC-GBDD	f2	FI10:arm_f_2_Dulaglutide	0.221	0.364	0.608	5.429e-01	-0.491	0.934
H9X-MC-GBDC	f2	FI10	1.873	0.478	3.914	9.077e-05	0.935	2.81
H9X-MC-GBDC	f2	arm_f_2_Dulaglutide	2.482	1.284	1.933	5.321e-02	-0.034	4.998
H9X-MC-GBDC	f2	FI10:arm_f_2_Dulaglutide	-0.719	0.546	-1.318	1.875e-01	-1.788	0.35
H9X-MC-GBDB	f2	FI10	0.639	0.351	1.82	6.877e-02	-0.049	1.326
H9X-MC-GBDB	f2	arm_f_2_Dulaglutide	0.083	0.769	0.108	9.143e-01	-1.425	1.59
H9X-MC-GBDB	f2	FI10:arm_f_2_Dulaglutide	0.332	0.412	0.806	4.200e-01	-0.475	1.139
H9X-MC-GBCF	f2	FI10	0.897	0.34	2.635	8.411e-03	0.23	1.564
H9X-MC-GBCF	f2	arm_f_2_Dulaglutide	0.377	0.774	0.487	6.259e-01	-1.14	1.894
H9X-MC-GBCF	f2	FI10:arm_f_2_Dulaglutide	-0.248	0.476	-0.522	6.014e-01	-1.181	0.684
H9X-CR-GBDK	f2	FI10	2.406	0.53	4.541	5.593e-06	1.367	3.444
H9X-CR-GBDK	f2	arm_f_2_Dulaglutide	1.609	0.911	1.766	7.732e-02	-0.176	3.394
H9X-CR-GBDK	f2	FI10:arm_f_2_Dulaglutide	-1.009	0.617	-1.637	1.017e-01	-2.218	0.199
28431754DIA3015	f2	FI10	0.35	0.704	0.497	6.192e-01	-1.03	1.73
28431754DIA3015	f2	arm_f_2_Canagliflozin	0.08	1.485	0.054	9.571e-01	-2.83	2.99
28431754DIA3015	f2	FI10:arm_f_2_Canagliflozin	0.317	0.849	0.374	7.087e-01	-1.347	1.982
1218_0036	f2	FI10	0.735	0.448	1.639	1.012e-01	-0.144	1.614
1218_0036	f2	arm_f_2_Linagliptin	1.049	0.909	1.154	2.484e-01	-0.732	2.831
1218_0036	f2	FI10:arm_f_2_Linagliptin	-0.693	0.659	-1.052	2.928e-01	-1.985	0.598
1218_0043	f2	FI10	0.521	0.397	1.314	1.888e-01	-0.256	1.299
1218_0043	f2	arm_f_2_Linagliptin	-1.781	2.151	-0.828	4.077e-01	-5.998	2.436
1218_0043	f2	FI10:arm_f_2_Linagliptin	0.478	0.713	0.67	5.030e-01	-0.92	1.876
1218_0020	f2	FI10	0.838	0.308	2.722	6.487e-03	0.235	1.442
1218_0020	f2	arm_f_2_Linagliptin	-0.059	0.745	-0.079	9.369e-01	-1.52	1.402
1218_0020	f2	FI10:arm_f_2_Linagliptin	-0.501	0.599	-0.837	4.027e-01	-1.674	0.672
1245_0028	f2	FI10	0.546	0.421	1.298	1.942e-01	-0.278	1.37
1245_0028	f2	arm_f_2_Empagliflozin	-1.869	0.667	-2.803	5.063e-03	-3.175	-0.562
1245_0028	f2	FI10:arm_f_2_Empagliflozin	1.588	0.558	2.845	4.447e-03	0.494	2.683
1245_0036	f2	FI10	0.364	0.495	0.735	4.621e-01	-0.606	1.335
1245_0036	f2	arm_f_2_Empagliflozin	-1.698	1.33	-1.276	2.018e-01	-4.306	0.91
1245_0036	f2	FI10:arm_f_2_Empagliflozin	0.913	0.734	1.244	2.135e-01	-0.525	2.351
H9X-MC-GBDE	f3	FI10	1.234	0.363	3.4	6.750e-04	0.523	1.945
H9X-MC-GBDE	f3	arm_f_2_Dulaglutide	0.241	3.207	0.075	9.402e-01	-6.045	6.526
H9X-MC-GBDE	f3	SEXM	1.111	0.535	2.078	3.770e-02	0.063	2.159
H9X-MC-GBDE	f3	AGE	0.03	0.028	1.095	2.735e-01	-0.024	0.084
H9X-MC-GBDE	f3	FI10:arm_f_2_Dulaglutide	0.097	0.593	0.164	8.701e-01	-1.066	1.26
H9X-MC-GBDE	f3	arm_f_2_Dulaglutide:SEXM	0.212	0.951	0.223	8.231e-01	-1.651	2.076
H9X-MC-GBDE	f3	arm_f_2_Dulaglutide:AGE	-0.022	0.053	-0.404	6.862e-01	-0.126	0.083
H9X-MC-GBDD	f3	FI10	0.394	0.295	1.338	1.810e-01	-0.183	0.972
H9X-MC-GBDD	f3	arm_f_2_Dulaglutide	1.136	1.887	0.602	5.471e-01	-2.562	4.833
H9X-MC-GBDD	f3	SEXM	0.635	0.427	1.487	1.371e-01	-0.202	1.472
H9X-MC-GBDD	f3	AGE	0.044	0.025	1.77	7.671e-02	-0.005	0.092
H9X-MC-GBDD	f3	FI10:arm_f_2_Dulaglutide	0.463	0.375	1.235	2.168e-01	-0.272	1.197
H9X-MC-GBDD	f3	arm_f_2_Dulaglutide:SEXM	0.223	0.547	0.407	6.841e-01	-0.85	1.296
H9X-MC-GBDD	f3	arm_f_2_Dulaglutide:AGE	-0.031	0.031	-1.028	3.041e-01	-0.091	0.028
H9X-MC-GBDC	f3	FI10	2.724	0.758	3.594	3.251e-04	1.239	4.209
H9X-MC-GBDC	f3	arm_f_2_Dulaglutide	1.451	3.262	0.445	6.566e-01	-4.944	7.845
H9X-MC-GBDC	f3	SEXM	2.467	1.33	1.855	6.357e-02	-0.139	5.073
H9X-MC-GBDC	f3	AGE	-0.032	0.058	-0.556	5.783e-01	-0.145	0.081
H9X-MC-GBDC	f3	FI10:arm_f_2_Dulaglutide	-1.954	0.815	-2.397	1.653e-02	-3.552	-0.356
H9X-MC-GBDC	f3	arm_f_2_Dulaglutide:SEXM	-3.208	1.418	-2.263	2.362e-02	-5.987	-0.43
H9X-MC-GBDC	f3	arm_f_2_Dulaglutide:AGE	0.082	0.062	1.327	1.844e-01	-0.039	0.204
H9X-MC-GBDB	f3	FI10	0.766	0.396	1.933	5.318e-02	-0.011	1.543
H9X-MC-GBDB	f3	arm_f_2_Dulaglutide	2.974	2.476	1.201	2.296e-01	-1.878	7.827
H9X-MC-GBDB	f3	SEXM	1.429	0.694	2.06	3.938e-02	0.069	2.789
H9X-MC-GBDB	f3	AGE	0.074	0.035	2.12	3.404e-02	0.006	0.142
H9X-MC-GBDB	f3	FI10:arm_f_2_Dulaglutide	0.145	0.467	0.309	7.570e-01	-0.771	1.06
H9X-MC-GBDB	f3	arm_f_2_Dulaglutide:SEXM	-1.221	0.774	-1.577	1.147e-01	-2.737	0.296
H9X-MC-GBDB	f3	arm_f_2_Dulaglutide:AGE	-0.029	0.039	-0.734	4.629e-01	-0.105	0.048
H9X-MC-GBCF	f3	FI10	0.676	0.386	1.754	7.947e-02	-0.08	1.432
H9X-MC-GBCF	f3	arm_f_2_Dulaglutide	1.361	2.525	0.539	5.899e-01	-3.587	6.309
H9X-MC-GBCF	f3	SEXM	0.356	0.487	0.731	4.650e-01	-0.598	1.309
H9X-MC-GBCF	f3	AGE	0.09	0.031	2.869	4.118e-03	0.028	0.151
H9X-MC-GBCF	f3	FI10:arm_f_2_Dulaglutide	-0.008	0.506	-0.016	9.872e-01	-0.999	0.983
H9X-MC-GBCF	f3	arm_f_2_Dulaglutide:SEXM	0.332	0.652	0.509	6.106e-01	-0.946	1.61
H9X-MC-GBCF	f3	arm_f_2_Dulaglutide:AGE	-0.023	0.041	-0.567	5.710e-01	-0.103	0.057
H9X-CR-GBDK	f3	FI10	2.085	0.531	3.924	8.701e-05	1.043	3.126
H9X-CR-GBDK	f3	arm_f_2_Dulaglutide	5.146	2.814	1.829	6.746e-02	-0.37	10.662
H9X-CR-GBDK	f3	SEXM	0.113	0.571	0.199	8.426e-01	-1.005	1.232
H9X-CR-GBDK	f3	AGE	0.099	0.04	2.471	1.348e-02	0.021	0.178
H9X-CR-GBDK	f3	FI10:arm_f_2_Dulaglutide	-0.711	0.624	-1.138	2.550e-01	-1.934	0.513
H9X-CR-GBDK	f3	arm_f_2_Dulaglutide:SEXM	-0.024	0.685	-0.035	9.718e-01	-1.367	1.318
H9X-CR-GBDK	f3	arm_f_2_Dulaglutide:AGE	-0.063	0.044	-1.442	1.493e-01	-0.15	0.023
28431754DIA3015	f3	FI10	0.122	0.781	0.157	8.754e-01	-1.409	1.654
28431754DIA3015	f3	arm_f_2_Canagliflozin	0.515	4.626	0.111	9.114e-01	-8.553	9.582
28431754DIA3015	f3	SEXM	-0.357	1.018	-0.351	7.257e-01	-2.352	1.638
28431754DIA3015	f3	AGE	0.088	0.057	1.546	1.221e-01	-0.023	0.199
28431754DIA3015	f3	FI10:arm_f_2_Canagliflozin	0.496	0.933	0.531	5.952e-01	-1.333	2.325
28431754DIA3015	f3	arm_f_2_Canagliflozin:SEXM	0.84	1.263	0.665	5.061e-01	-1.635	3.315
28431754DIA3015	f3	arm_f_2_Canagliflozin:AGE	-0.018	0.072	-0.246	8.059e-01	-0.16	0.124
1218_0036	f3	FI10	0.862	0.46	1.873	6.107e-02	-0.04	1.765
1218_0036	f3	arm_f_2_Linagliptin	3.556	2.74	1.298	1.942e-01	-1.813	8.926
1218_0036	f3	SEXM	2.515	1.048	2.4	1.640e-02	0.461	4.569
1218_0036	f3	AGE	0.015	0.028	0.543	5.870e-01	-0.04	0.071
1218_0036	f3	FI10:arm_f_2_Linagliptin	-0.851	0.673	-1.265	2.060e-01	-2.169	0.468
1218_0036	f3	arm_f_2_Linagliptin:SEXM	-2.492	1.164	-2.14	3.232e-02	-4.774	-0.21
1218_0036	f3	arm_f_2_Linagliptin:AGE	-0.006	0.039	-0.16	8.725e-01	-0.084	0.071
1218_0043	f3	FI10	0.529	0.453	1.169	2.426e-01	-0.358	1.416
1218_0043	f3	arm_f_2_Linagliptin	-1.418	4.361	-0.325	7.451e-01	-9.965	7.13
1218_0043	f3	SEXM	1.503	0.794	1.893	5.839e-02	-0.053	3.059
1218_0043	f3	AGE	0.01	0.034	0.283	7.773e-01	-0.057	0.076
1218_0043	f3	FI10:arm_f_2_Linagliptin	0.817	0.777	1.052	2.930e-01	-0.705	2.339
1218_0043	f3	arm_f_2_Linagliptin:SEXM	0.13	1.372	0.094	9.248e-01	-2.56	2.819
1218_0043	f3	arm_f_2_Linagliptin:AGE	-0.024	0.05	-0.48	6.316e-01	-0.123	0.074
1218_0020	f3	FI10	0.77	0.326	2.359	1.834e-02	0.13	1.41
1218_0020	f3	arm_f_2_Linagliptin	-2.463	2.682	-0.919	3.584e-01	-7.72	2.793
1218_0020	f3	SEXM	0.923	0.432	2.138	3.251e-02	0.077	1.77
1218_0020	f3	AGE	0.053	0.021	2.506	1.222e-02	0.012	0.095
1218_0020	f3	FI10:arm_f_2_Linagliptin	-0.752	0.627	-1.2	2.301e-01	-1.98	0.476
1218_0020	f3	arm_f_2_Linagliptin:SEXM	-0.616	0.664	-0.928	3.534e-01	-1.916	0.685
1218_0020	f3	arm_f_2_Linagliptin:AGE	0.048	0.039	1.229	2.191e-01	-0.029	0.125
1245_0028	f3	FI10	0.488	0.44	1.109	2.673e-01	-0.374	1.35
1245_0028	f3	arm_f_2_Empagliflozin	-0.653	1.853	-0.353	7.244e-01	-4.286	2.979
1245_0028	f3	SEXM	0.709	0.416	1.702	8.867e-02	-0.107	1.524
1245_0028	f3	AGE	0.053	0.02	2.679	7.387e-03	0.014	0.092
1245_0028	f3	FI10:arm_f_2_Empagliflozin	1.587	0.573	2.768	5.641e-03	0.463	2.711
1245_0028	f3	arm_f_2_Empagliflozin:SEXM	-0.075	0.585	-0.129	8.972e-01	-1.221	1.07
1245_0028	f3	arm_f_2_Empagliflozin:AGE	-0.019	0.029	-0.652	5.147e-01	-0.076	0.038
1245_0036	f3	FI10	0.2	0.54	0.37	7.114e-01	-0.858	1.258
1245_0036	f3	arm_f_2_Empagliflozin	0.868	3.979	0.218	8.273e-01	-6.93	8.666
1245_0036	f3	SEXM	0.934	0.803	1.163	2.448e-01	-0.64	2.508
1245_0036	f3	AGE	0.042	0.042	0.982	3.261e-01	-0.041	0.125
1245_0036	f3	FI10:arm_f_2_Empagliflozin	1.268	0.801	1.584	1.133e-01	-0.302	2.838
1245_0036	f3	arm_f_2_Empagliflozin:SEXM	0.134	1.161	0.115	9.082e-01	-2.142	2.409
1245_0036	f3	arm_f_2_Empagliflozin:AGE	-0.049	0.059	-0.822	4.109e-01	-0.165	0.067
