# Supplementary material for: Frailty in randomized controlled trials of glucose-lowering therapies for type 2 diabetes: An individual participant data meta-analysis of frailty prevalence, treatment efficacy, and adverse events
Source: PLoS Med. 2025 Apr 7;22(4):e1004553. doi: 10.1371/journal.pmed.1004553 (PMC12052138; doi:10.1371/journal.pmed.1004553)
Supplement: S1 Data — (ZIP) [file pmed.1004553.s011.zip › Supplementary_data_final/fi_mace_model_diags.csv]

study	models	logLik	AIC	BIC	nobs	nevent	n
H9X-MC-GBDE	f1	-148	298	299	599	26	599
H9X-MC-GBDD	f1	-409	821	823	892	71	892
H9X-MC-GBDC	f1	-182	366	367	805	31	805
H9X-MC-GBDB	f1	-329	661	663	829	54	829
H9X-MC-GBCF	f1	-239	480	482	1201	40	1201
H9X-CR-GBDK	f1	-249	500	502	774	45	774
28431754DIA3015	f1	-72	146	147	756	13	756
1218_0036	f1	-187	377	378	1254	29	1254
1218_0043	f1	-74	151	152	130	17	130
1218_0020	f1	-328	658	660	1552	50	1552
1245_0028	f1	-375	752	754	1545	59	1545
1245_0036	f1	-97	196	197	738	17	738
H9X-MC-GBDE	f2	-139	285	289	599	26	599
H9X-MC-GBDD	f2	-402	811	818	892	71	892
H9X-MC-GBDC	f2	-168	343	347	805	31	805
H9X-MC-GBDB	f2	-319	643	649	829	54	829
H9X-MC-GBCF	f2	-234	474	479	1201	40	1201
H9X-CR-GBDK	f2	-230	466	472	774	45	774
28431754DIA3015	f2	-71	148	150	756	13	756
1218_0036	f2	-186	378	383	1254	29	1254
1218_0043	f2	-72	151	153	130	17	130
1218_0020	f2	-324	655	660	1552	50	1552
1245_0028	f2	-361	727	733	1545	59	1545
1245_0036	f2	-94	194	197	738	17	738
H9X-MC-GBDE	f3	-135	283	292	599	26	599
H9X-MC-GBDD	f3	-395	804	820	892	71	892
H9X-MC-GBDC	f3	-163	340	350	805	31	805
H9X-MC-GBDB	f3	-309	632	646	829	54	829
H9X-MC-GBCF	f3	-224	463	474	1201	40	1201
H9X-CR-GBDK	f3	-225	465	477	774	45	774
28431754DIA3015	f3	-68	151	155	755	13	755
1218_0036	f3	-181	375	385	1253	29	1253
1218_0043	f3	-68	151	157	130	17	130
1218_0020	f3	-312	639	652	1552	50	1552
1245_0028	f3	-352	717	732	1545	59	1545
1245_0036	f3	-92	198	204	738	17	738
