# Supplementary material for: Frailty in randomized controlled trials of glucose-lowering therapies for type 2 diabetes: An individual participant data meta-analysis of frailty prevalence, treatment efficacy, and adverse events
Source: PLoS Med. 2025 Apr 7;22(4):e1004553. doi: 10.1371/journal.pmed.1004553 (PMC12052138; doi:10.1371/journal.pmed.1004553)
Supplement: S1 Data — (ZIP) [file pmed.1004553.s011.zip › Supplementary_data_final/fi_mace_model_vcov.csv]

study	models	row	col	r
H9X-MC-GBDE	f2	FI10	arm_f_2_Dulaglutide	0.522
H9X-MC-GBDE	f2	FI10	FI10:arm_f_2_Dulaglutide	-0.602
H9X-MC-GBDE	f2	arm_f_2_Dulaglutide	FI10:arm_f_2_Dulaglutide	-0.918
H9X-MC-GBDD	f2	FI10	arm_f_2_Dulaglutide	0.766
H9X-MC-GBDD	f2	FI10	FI10:arm_f_2_Dulaglutide	-0.825
H9X-MC-GBDD	f2	arm_f_2_Dulaglutide	FI10:arm_f_2_Dulaglutide	-0.938
H9X-MC-GBDC	f2	FI10	arm_f_2_Dulaglutide	0.835
H9X-MC-GBDC	f2	FI10	FI10:arm_f_2_Dulaglutide	-0.865
H9X-MC-GBDC	f2	arm_f_2_Dulaglutide	FI10:arm_f_2_Dulaglutide	-0.921
H9X-MC-GBDB	f2	FI10	arm_f_2_Dulaglutide	0.755
H9X-MC-GBDB	f2	FI10	FI10:arm_f_2_Dulaglutide	-0.852
H9X-MC-GBDB	f2	arm_f_2_Dulaglutide	FI10:arm_f_2_Dulaglutide	-0.909
H9X-MC-GBCF	f2	FI10	arm_f_2_Dulaglutide	0.66
H9X-MC-GBCF	f2	FI10	FI10:arm_f_2_Dulaglutide	-0.71
H9X-MC-GBCF	f2	arm_f_2_Dulaglutide	FI10:arm_f_2_Dulaglutide	-0.91
H9X-CR-GBDK	f2	FI10	arm_f_2_Dulaglutide	0.844
H9X-CR-GBDK	f2	FI10	FI10:arm_f_2_Dulaglutide	-0.857
H9X-CR-GBDK	f2	arm_f_2_Dulaglutide	FI10:arm_f_2_Dulaglutide	-0.926
28431754DIA3015	f2	FI10	arm_f_2_Canagliflozin	0.73
28431754DIA3015	f2	FI10	FI10:arm_f_2_Canagliflozin	-0.829
28431754DIA3015	f2	arm_f_2_Canagliflozin	FI10:arm_f_2_Canagliflozin	-0.91
1218_0036	f2	FI10	arm_f_2_Linagliptin	0.68
1218_0036	f2	FI10	FI10:arm_f_2_Linagliptin	-0.677
1218_0036	f2	arm_f_2_Linagliptin	FI10:arm_f_2_Linagliptin	-0.907
1218_0043	f2	FI10	arm_f_2_Linagliptin	0.525
1218_0043	f2	FI10	FI10:arm_f_2_Linagliptin	-0.557
1218_0043	f2	arm_f_2_Linagliptin	FI10:arm_f_2_Linagliptin	-0.973
1218_0020	f2	FI10	arm_f_2_Linagliptin	0.519
1218_0020	f2	FI10	FI10:arm_f_2_Linagliptin	-0.514
1218_0020	f2	arm_f_2_Linagliptin	FI10:arm_f_2_Linagliptin	-0.914
1245_0028	f2	FI10	arm_f_2_Empagliflozin	0.603
1245_0028	f2	FI10	FI10:arm_f_2_Empagliflozin	-0.75
1245_0028	f2	arm_f_2_Empagliflozin	FI10:arm_f_2_Empagliflozin	-0.912
1245_0036	f2	FI10	arm_f_2_Empagliflozin	0.596
1245_0036	f2	FI10	FI10:arm_f_2_Empagliflozin	-0.676
1245_0036	f2	arm_f_2_Empagliflozin	FI10:arm_f_2_Empagliflozin	-0.929
H9X-MC-GBDE	f3	FI10	arm_f_2_Dulaglutide	0.027
H9X-MC-GBDE	f3	FI10	SEXM	0.164
H9X-MC-GBDE	f3	arm_f_2_Dulaglutide	SEXM	0.102
H9X-MC-GBDE	f3	FI10	AGE	-0.337
H9X-MC-GBDE	f3	arm_f_2_Dulaglutide	AGE	0.438
H9X-MC-GBDE	f3	SEXM	AGE	-0.097
H9X-MC-GBDE	f3	FI10	FI10:arm_f_2_Dulaglutide	-0.594
H9X-MC-GBDE	f3	arm_f_2_Dulaglutide	FI10:arm_f_2_Dulaglutide	-0.142
H9X-MC-GBDE	f3	SEXM	FI10:arm_f_2_Dulaglutide	-0.1
H9X-MC-GBDE	f3	AGE	FI10:arm_f_2_Dulaglutide	0.21
H9X-MC-GBDE	f3	FI10	arm_f_2_Dulaglutide:SEXM	-0.076
H9X-MC-GBDE	f3	arm_f_2_Dulaglutide	arm_f_2_Dulaglutide:SEXM	-0.297
H9X-MC-GBDE	f3	SEXM	arm_f_2_Dulaglutide:SEXM	-0.562
H9X-MC-GBDE	f3	AGE	arm_f_2_Dulaglutide:SEXM	0.058
H9X-MC-GBDE	f3	FI10:arm_f_2_Dulaglutide	arm_f_2_Dulaglutide:SEXM	0.274
H9X-MC-GBDE	f3	FI10	arm_f_2_Dulaglutide:AGE	0.184
H9X-MC-GBDE	f3	arm_f_2_Dulaglutide	arm_f_2_Dulaglutide:AGE	-0.893
H9X-MC-GBDE	f3	SEXM	arm_f_2_Dulaglutide:AGE	0.05
H9X-MC-GBDE	f3	AGE	arm_f_2_Dulaglutide:AGE	-0.516
H9X-MC-GBDE	f3	FI10:arm_f_2_Dulaglutide	arm_f_2_Dulaglutide:AGE	-0.26
H9X-MC-GBDE	f3	arm_f_2_Dulaglutide:SEXM	arm_f_2_Dulaglutide:AGE	0.008
H9X-MC-GBDD	f3	FI10	arm_f_2_Dulaglutide	0.124
H9X-MC-GBDD	f3	FI10	SEXM	0.037
H9X-MC-GBDD	f3	arm_f_2_Dulaglutide	SEXM	0.113
H9X-MC-GBDD	f3	FI10	AGE	-0.203
H9X-MC-GBDD	f3	arm_f_2_Dulaglutide	AGE	0.752
H9X-MC-GBDD	f3	SEXM	AGE	-0.069
H9X-MC-GBDD	f3	FI10	FI10:arm_f_2_Dulaglutide	-0.785
H9X-MC-GBDD	f3	arm_f_2_Dulaglutide	FI10:arm_f_2_Dulaglutide	-0.136
H9X-MC-GBDD	f3	SEXM	FI10:arm_f_2_Dulaglutide	-0.027
H9X-MC-GBDD	f3	AGE	FI10:arm_f_2_Dulaglutide	0.162
H9X-MC-GBDD	f3	FI10	arm_f_2_Dulaglutide:SEXM	-0.028
H9X-MC-GBDD	f3	arm_f_2_Dulaglutide	arm_f_2_Dulaglutide:SEXM	-0.131
H9X-MC-GBDD	f3	SEXM	arm_f_2_Dulaglutide:SEXM	-0.781
H9X-MC-GBDD	f3	AGE	arm_f_2_Dulaglutide:SEXM	0.056
H9X-MC-GBDD	f3	FI10:arm_f_2_Dulaglutide	arm_f_2_Dulaglutide:SEXM	0.162
H9X-MC-GBDD	f3	FI10	arm_f_2_Dulaglutide:AGE	0.164
H9X-MC-GBDD	f3	arm_f_2_Dulaglutide	arm_f_2_Dulaglutide:AGE	-0.893
H9X-MC-GBDD	f3	SEXM	arm_f_2_Dulaglutide:AGE	0.054
H9X-MC-GBDD	f3	AGE	arm_f_2_Dulaglutide:AGE	-0.806
H9X-MC-GBDD	f3	FI10:arm_f_2_Dulaglutide	arm_f_2_Dulaglutide:AGE	-0.261
H9X-MC-GBDD	f3	arm_f_2_Dulaglutide:SEXM	arm_f_2_Dulaglutide:AGE	-0.127
H9X-MC-GBDC	f3	FI10	arm_f_2_Dulaglutide	0.097
H9X-MC-GBDC	f3	FI10	SEXM	0.718
H9X-MC-GBDC	f3	arm_f_2_Dulaglutide	SEXM	0.255
H9X-MC-GBDC	f3	FI10	AGE	-0.569
H9X-MC-GBDC	f3	arm_f_2_Dulaglutide	AGE	0.675
H9X-MC-GBDC	f3	SEXM	AGE	-0.346
H9X-MC-GBDC	f3	FI10	FI10:arm_f_2_Dulaglutide	-0.925
H9X-MC-GBDC	f3	arm_f_2_Dulaglutide	FI10:arm_f_2_Dulaglutide	-0.084
H9X-MC-GBDC	f3	SEXM	FI10:arm_f_2_Dulaglutide	-0.665
H9X-MC-GBDC	f3	AGE	FI10:arm_f_2_Dulaglutide	0.529
H9X-MC-GBDC	f3	FI10	arm_f_2_Dulaglutide:SEXM	-0.686
H9X-MC-GBDC	f3	arm_f_2_Dulaglutide	arm_f_2_Dulaglutide:SEXM	-0.241
H9X-MC-GBDC	f3	SEXM	arm_f_2_Dulaglutide:SEXM	-0.942
H9X-MC-GBDC	f3	AGE	arm_f_2_Dulaglutide:SEXM	0.326
H9X-MC-GBDC	f3	FI10:arm_f_2_Dulaglutide	arm_f_2_Dulaglutide:SEXM	0.666
H9X-MC-GBDC	f3	FI10	arm_f_2_Dulaglutide:AGE	0.532
H9X-MC-GBDC	f3	arm_f_2_Dulaglutide	arm_f_2_Dulaglutide:AGE	-0.755
H9X-MC-GBDC	f3	SEXM	arm_f_2_Dulaglutide:AGE	0.323
H9X-MC-GBDC	f3	AGE	arm_f_2_Dulaglutide:AGE	-0.931
H9X-MC-GBDC	f3	FI10:arm_f_2_Dulaglutide	arm_f_2_Dulaglutide:AGE	-0.557
H9X-MC-GBDC	f3	arm_f_2_Dulaglutide:SEXM	arm_f_2_Dulaglutide:AGE	-0.332
H9X-MC-GBDB	f3	FI10	arm_f_2_Dulaglutide	0.088
H9X-MC-GBDB	f3	FI10	SEXM	0.312
H9X-MC-GBDB	f3	arm_f_2_Dulaglutide	SEXM	0.191
H9X-MC-GBDB	f3	FI10	AGE	-0.272
H9X-MC-GBDB	f3	arm_f_2_Dulaglutide	AGE	0.799
H9X-MC-GBDB	f3	SEXM	AGE	-0.12
H9X-MC-GBDB	f3	FI10	FI10:arm_f_2_Dulaglutide	-0.849
H9X-MC-GBDB	f3	arm_f_2_Dulaglutide	FI10:arm_f_2_Dulaglutide	-0.136
H9X-MC-GBDB	f3	SEXM	FI10:arm_f_2_Dulaglutide	-0.266
H9X-MC-GBDB	f3	AGE	FI10:arm_f_2_Dulaglutide	0.231
H9X-MC-GBDB	f3	FI10	arm_f_2_Dulaglutide:SEXM	-0.281
H9X-MC-GBDB	f3	arm_f_2_Dulaglutide	arm_f_2_Dulaglutide:SEXM	-0.224
H9X-MC-GBDB	f3	SEXM	arm_f_2_Dulaglutide:SEXM	-0.897
H9X-MC-GBDB	f3	AGE	arm_f_2_Dulaglutide:SEXM	0.107
H9X-MC-GBDB	f3	FI10:arm_f_2_Dulaglutide	arm_f_2_Dulaglutide:SEXM	0.333
H9X-MC-GBDB	f3	FI10	arm_f_2_Dulaglutide:AGE	0.243
H9X-MC-GBDB	f3	arm_f_2_Dulaglutide	arm_f_2_Dulaglutide:AGE	-0.892
H9X-MC-GBDB	f3	SEXM	arm_f_2_Dulaglutide:AGE	0.107
H9X-MC-GBDB	f3	AGE	arm_f_2_Dulaglutide:AGE	-0.892
H9X-MC-GBDB	f3	FI10:arm_f_2_Dulaglutide	arm_f_2_Dulaglutide:AGE	-0.256
H9X-MC-GBDB	f3	arm_f_2_Dulaglutide:SEXM	arm_f_2_Dulaglutide:AGE	-0.104
H9X-MC-GBCF	f3	FI10	arm_f_2_Dulaglutide	0.054
H9X-MC-GBCF	f3	FI10	SEXM	0.206
H9X-MC-GBCF	f3	arm_f_2_Dulaglutide	SEXM	0.154
H9X-MC-GBCF	f3	FI10	AGE	-0.258
H9X-MC-GBCF	f3	arm_f_2_Dulaglutide	AGE	0.706
H9X-MC-GBCF	f3	SEXM	AGE	0.007
H9X-MC-GBCF	f3	FI10	FI10:arm_f_2_Dulaglutide	-0.755
H9X-MC-GBCF	f3	arm_f_2_Dulaglutide	FI10:arm_f_2_Dulaglutide	-0.154
H9X-MC-GBCF	f3	SEXM	FI10:arm_f_2_Dulaglutide	-0.15
H9X-MC-GBCF	f3	AGE	FI10:arm_f_2_Dulaglutide	0.201
H9X-MC-GBCF	f3	FI10	arm_f_2_Dulaglutide:SEXM	-0.156
H9X-MC-GBCF	f3	arm_f_2_Dulaglutide	arm_f_2_Dulaglutide:SEXM	-0.209
H9X-MC-GBCF	f3	SEXM	arm_f_2_Dulaglutide:SEXM	-0.74
H9X-MC-GBCF	f3	AGE	arm_f_2_Dulaglutide:SEXM	-0.005
H9X-MC-GBCF	f3	FI10:arm_f_2_Dulaglutide	arm_f_2_Dulaglutide:SEXM	0.166
H9X-MC-GBCF	f3	FI10	arm_f_2_Dulaglutide:AGE	0.194
H9X-MC-GBCF	f3	arm_f_2_Dulaglutide	arm_f_2_Dulaglutide:AGE	-0.93
H9X-MC-GBCF	f3	SEXM	arm_f_2_Dulaglutide:AGE	-0.012
H9X-MC-GBCF	f3	AGE	arm_f_2_Dulaglutide:AGE	-0.767
H9X-MC-GBCF	f3	FI10:arm_f_2_Dulaglutide	arm_f_2_Dulaglutide:AGE	-0.168
H9X-MC-GBCF	f3	arm_f_2_Dulaglutide:SEXM	arm_f_2_Dulaglutide:AGE	0.021
H9X-CR-GBDK	f3	FI10	arm_f_2_Dulaglutide	0.157
H9X-CR-GBDK	f3	FI10	SEXM	0.179
H9X-CR-GBDK	f3	arm_f_2_Dulaglutide	SEXM	0.138
H9X-CR-GBDK	f3	FI10	AGE	-0.152
H9X-CR-GBDK	f3	arm_f_2_Dulaglutide	AGE	0.84
H9X-CR-GBDK	f3	SEXM	AGE	-0.009
H9X-CR-GBDK	f3	FI10	FI10:arm_f_2_Dulaglutide	-0.847
H9X-CR-GBDK	f3	arm_f_2_Dulaglutide	FI10:arm_f_2_Dulaglutide	-0.224
H9X-CR-GBDK	f3	SEXM	FI10:arm_f_2_Dulaglutide	-0.155
H9X-CR-GBDK	f3	AGE	FI10:arm_f_2_Dulaglutide	0.112
H9X-CR-GBDK	f3	FI10	arm_f_2_Dulaglutide:SEXM	-0.151
H9X-CR-GBDK	f3	arm_f_2_Dulaglutide	arm_f_2_Dulaglutide:SEXM	-0.18
H9X-CR-GBDK	f3	SEXM	arm_f_2_Dulaglutide:SEXM	-0.832
H9X-CR-GBDK	f3	AGE	arm_f_2_Dulaglutide:SEXM	0.017
H9X-CR-GBDK	f3	FI10:arm_f_2_Dulaglutide	arm_f_2_Dulaglutide:SEXM	0.211
H9X-CR-GBDK	f3	FI10	arm_f_2_Dulaglutide:AGE	0.136
H9X-CR-GBDK	f3	arm_f_2_Dulaglutide	arm_f_2_Dulaglutide:AGE	-0.932
H9X-CR-GBDK	f3	SEXM	arm_f_2_Dulaglutide:AGE	0.005
H9X-CR-GBDK	f3	AGE	arm_f_2_Dulaglutide:AGE	-0.897
H9X-CR-GBDK	f3	FI10:arm_f_2_Dulaglutide	arm_f_2_Dulaglutide:AGE	-0.104
H9X-CR-GBDK	f3	arm_f_2_Dulaglutide:SEXM	arm_f_2_Dulaglutide:AGE	0.008
28431754DIA3015	f3	FI10	arm_f_2_Canagliflozin	0.113
28431754DIA3015	f3	FI10	SEXM	0.125
28431754DIA3015	f3	arm_f_2_Canagliflozin	SEXM	0.017
28431754DIA3015	f3	FI10	AGE	-0.205
28431754DIA3015	f3	arm_f_2_Canagliflozin	AGE	0.713
28431754DIA3015	f3	SEXM	AGE	-0.16
28431754DIA3015	f3	FI10	FI10:arm_f_2_Canagliflozin	-0.837
28431754DIA3015	f3	arm_f_2_Canagliflozin	FI10:arm_f_2_Canagliflozin	-0.172
28431754DIA3015	f3	SEXM	FI10:arm_f_2_Canagliflozin	-0.104
28431754DIA3015	f3	AGE	FI10:arm_f_2_Canagliflozin	0.172
28431754DIA3015	f3	FI10	arm_f_2_Canagliflozin:SEXM	-0.1
28431754DIA3015	f3	arm_f_2_Canagliflozin	arm_f_2_Canagliflozin:SEXM	-0.094
28431754DIA3015	f3	SEXM	arm_f_2_Canagliflozin:SEXM	-0.806
28431754DIA3015	f3	AGE	arm_f_2_Canagliflozin:SEXM	0.129
28431754DIA3015	f3	FI10:arm_f_2_Canagliflozin	arm_f_2_Canagliflozin:SEXM	0.153
28431754DIA3015	f3	FI10	arm_f_2_Canagliflozin:AGE	0.16
28431754DIA3015	f3	arm_f_2_Canagliflozin	arm_f_2_Canagliflozin:AGE	-0.921
28431754DIA3015	f3	SEXM	arm_f_2_Canagliflozin:AGE	0.125
28431754DIA3015	f3	AGE	arm_f_2_Canagliflozin:AGE	-0.782
28431754DIA3015	f3	FI10:arm_f_2_Canagliflozin	arm_f_2_Canagliflozin:AGE	-0.173
28431754DIA3015	f3	arm_f_2_Canagliflozin:SEXM	arm_f_2_Canagliflozin:AGE	-0.104
1218_0036	f3	FI10	arm_f_2_Linagliptin	0.157
1218_0036	f3	FI10	SEXM	0.068
1218_0036	f3	arm_f_2_Linagliptin	SEXM	0.423
1218_0036	f3	FI10	AGE	-0.156
1218_0036	f3	arm_f_2_Linagliptin	AGE	0.639
1218_0036	f3	SEXM	AGE	0.083
1218_0036	f3	FI10	FI10:arm_f_2_Linagliptin	-0.679
1218_0036	f3	arm_f_2_Linagliptin	FI10:arm_f_2_Linagliptin	-0.183
1218_0036	f3	SEXM	FI10:arm_f_2_Linagliptin	-0.046
1218_0036	f3	AGE	FI10:arm_f_2_Linagliptin	0.105
1218_0036	f3	FI10	arm_f_2_Linagliptin:SEXM	-0.064
1218_0036	f3	arm_f_2_Linagliptin	arm_f_2_Linagliptin:SEXM	-0.437
1218_0036	f3	SEXM	arm_f_2_Linagliptin:SEXM	-0.9
1218_0036	f3	AGE	arm_f_2_Linagliptin:SEXM	-0.075
1218_0036	f3	FI10:arm_f_2_Linagliptin	arm_f_2_Linagliptin:SEXM	0.068
1218_0036	f3	FI10	arm_f_2_Linagliptin:AGE	0.11
1218_0036	f3	arm_f_2_Linagliptin	arm_f_2_Linagliptin:AGE	-0.858
1218_0036	f3	SEXM	arm_f_2_Linagliptin:AGE	-0.06
1218_0036	f3	AGE	arm_f_2_Linagliptin:AGE	-0.721
1218_0036	f3	FI10:arm_f_2_Linagliptin	arm_f_2_Linagliptin:AGE	-0.166
1218_0036	f3	arm_f_2_Linagliptin:SEXM	arm_f_2_Linagliptin:AGE	0.059
1218_0043	f3	FI10	arm_f_2_Linagliptin	0.128
1218_0043	f3	FI10	SEXM	0.007
1218_0043	f3	arm_f_2_Linagliptin	SEXM	0.183
1218_0043	f3	FI10	AGE	-0.332
1218_0043	f3	arm_f_2_Linagliptin	AGE	0.433
1218_0043	f3	SEXM	AGE	0.065
1218_0043	f3	FI10	FI10:arm_f_2_Linagliptin	-0.587
1218_0043	f3	arm_f_2_Linagliptin	FI10:arm_f_2_Linagliptin	-0.556
1218_0043	f3	SEXM	FI10:arm_f_2_Linagliptin	-0.003
1218_0043	f3	AGE	FI10:arm_f_2_Linagliptin	0.189
1218_0043	f3	FI10	arm_f_2_Linagliptin:SEXM	-0.008
1218_0043	f3	arm_f_2_Linagliptin	arm_f_2_Linagliptin:SEXM	-0.431
1218_0043	f3	SEXM	arm_f_2_Linagliptin:SEXM	-0.578
1218_0043	f3	AGE	arm_f_2_Linagliptin:SEXM	-0.042
1218_0043	f3	FI10:arm_f_2_Linagliptin	arm_f_2_Linagliptin:SEXM	0.17
1218_0043	f3	FI10	arm_f_2_Linagliptin:AGE	0.22
1218_0043	f3	arm_f_2_Linagliptin	arm_f_2_Linagliptin:AGE	-0.777
1218_0043	f3	SEXM	arm_f_2_Linagliptin:AGE	-0.046
1218_0043	f3	AGE	arm_f_2_Linagliptin:AGE	-0.67
1218_0043	f3	FI10:arm_f_2_Linagliptin	arm_f_2_Linagliptin:AGE	-0.007
1218_0043	f3	arm_f_2_Linagliptin:SEXM	arm_f_2_Linagliptin:AGE	0.105
1218_0020	f3	FI10	arm_f_2_Linagliptin	0.066
1218_0020	f3	FI10	SEXM	0.16
1218_0020	f3	arm_f_2_Linagliptin	SEXM	0.119
1218_0020	f3	FI10	AGE	-0.209
1218_0020	f3	arm_f_2_Linagliptin	AGE	0.474
1218_0020	f3	SEXM	AGE	-0.064
1218_0020	f3	FI10	FI10:arm_f_2_Linagliptin	-0.52
1218_0020	f3	arm_f_2_Linagliptin	FI10:arm_f_2_Linagliptin	-0.119
1218_0020	f3	SEXM	FI10:arm_f_2_Linagliptin	-0.082
1218_0020	f3	AGE	FI10:arm_f_2_Linagliptin	0.109
1218_0020	f3	FI10	arm_f_2_Linagliptin:SEXM	-0.104
1218_0020	f3	arm_f_2_Linagliptin	arm_f_2_Linagliptin:SEXM	-0.28
1218_0020	f3	SEXM	arm_f_2_Linagliptin:SEXM	-0.65
1218_0020	f3	AGE	arm_f_2_Linagliptin:SEXM	0.042
1218_0020	f3	FI10:arm_f_2_Linagliptin	arm_f_2_Linagliptin:SEXM	0.118
1218_0020	f3	FI10	arm_f_2_Linagliptin:AGE	0.113
1218_0020	f3	arm_f_2_Linagliptin	arm_f_2_Linagliptin:AGE	-0.937
1218_0020	f3	SEXM	arm_f_2_Linagliptin:AGE	0.034
1218_0020	f3	AGE	arm_f_2_Linagliptin:AGE	-0.541
1218_0020	f3	FI10:arm_f_2_Linagliptin	arm_f_2_Linagliptin:AGE	-0.172
1218_0020	f3	arm_f_2_Linagliptin:SEXM	arm_f_2_Linagliptin:AGE	0.083
1245_0028	f3	FI10	arm_f_2_Empagliflozin	0.177
1245_0028	f3	FI10	SEXM	0.138
1245_0028	f3	arm_f_2_Empagliflozin	SEXM	0.138
1245_0028	f3	FI10	AGE	-0.107
1245_0028	f3	arm_f_2_Empagliflozin	AGE	0.625
1245_0028	f3	SEXM	AGE	-0.088
1245_0028	f3	FI10	FI10:arm_f_2_Empagliflozin	-0.764
1245_0028	f3	arm_f_2_Empagliflozin	FI10:arm_f_2_Empagliflozin	-0.218
1245_0028	f3	SEXM	FI10:arm_f_2_Empagliflozin	-0.106
1245_0028	f3	AGE	FI10:arm_f_2_Empagliflozin	0.083
1245_0028	f3	FI10	arm_f_2_Empagliflozin:SEXM	-0.101
1245_0028	f3	arm_f_2_Empagliflozin	arm_f_2_Empagliflozin:SEXM	-0.172
1245_0028	f3	SEXM	arm_f_2_Empagliflozin:SEXM	-0.713
1245_0028	f3	AGE	arm_f_2_Empagliflozin:SEXM	0.064
1245_0028	f3	FI10:arm_f_2_Empagliflozin	arm_f_2_Empagliflozin:SEXM	0.125
1245_0028	f3	FI10	arm_f_2_Empagliflozin:AGE	0.076
1245_0028	f3	arm_f_2_Empagliflozin	arm_f_2_Empagliflozin:AGE	-0.896
1245_0028	f3	SEXM	arm_f_2_Empagliflozin:AGE	0.062
1245_0028	f3	AGE	arm_f_2_Empagliflozin:AGE	-0.683
1245_0028	f3	FI10:arm_f_2_Empagliflozin	arm_f_2_Empagliflozin:AGE	-0.15
1245_0028	f3	arm_f_2_Empagliflozin:SEXM	arm_f_2_Empagliflozin:AGE	-0.097
1245_0036	f3	FI10	arm_f_2_Empagliflozin	-0.027
1245_0036	f3	FI10	SEXM	0.031
1245_0036	f3	arm_f_2_Empagliflozin	SEXM	0.17
1245_0036	f3	FI10	AGE	-0.358
1245_0036	f3	arm_f_2_Empagliflozin	AGE	0.641
1245_0036	f3	SEXM	AGE	0.008
1245_0036	f3	FI10	FI10:arm_f_2_Empagliflozin	-0.676
1245_0036	f3	arm_f_2_Empagliflozin	FI10:arm_f_2_Empagliflozin	-0.128
1245_0036	f3	SEXM	FI10:arm_f_2_Empagliflozin	-0.021
1245_0036	f3	AGE	FI10:arm_f_2_Empagliflozin	0.241
1245_0036	f3	FI10	arm_f_2_Empagliflozin:SEXM	-0.025
1245_0036	f3	arm_f_2_Empagliflozin	arm_f_2_Empagliflozin:SEXM	-0.269
1245_0036	f3	SEXM	arm_f_2_Empagliflozin:SEXM	-0.693
1245_0036	f3	AGE	arm_f_2_Empagliflozin:SEXM	-0.005
1245_0036	f3	FI10:arm_f_2_Empagliflozin	arm_f_2_Empagliflozin:SEXM	0.132
1245_0036	f3	FI10	arm_f_2_Empagliflozin:AGE	0.247
1245_0036	f3	arm_f_2_Empagliflozin	arm_f_2_Empagliflozin:AGE	-0.899
1245_0036	f3	SEXM	arm_f_2_Empagliflozin:AGE	-0.007
1245_0036	f3	AGE	arm_f_2_Empagliflozin:AGE	-0.713
1245_0036	f3	FI10:arm_f_2_Empagliflozin	arm_f_2_Empagliflozin:AGE	-0.242
1245_0036	f3	arm_f_2_Empagliflozin:SEXM	arm_f_2_Empagliflozin:AGE	0.001
