# Supplementary material for: Frailty in randomized controlled trials of glucose-lowering therapies for type 2 diabetes: An individual participant data meta-analysis of frailty prevalence, treatment efficacy, and adverse events
Source: PLoS Med. 2025 Apr 7;22(4):e1004553. doi: 10.1371/journal.pmed.1004553 (PMC12052138; doi:10.1371/journal.pmed.1004553)
Supplement: S1 Data — (ZIP) [file pmed.1004553.s011.zip › Supplementary_data_final/hb1c_fi_mod_coefs.csv]

study	study2	models	term	estimate	std.error	statistic	p.value
HYPO9901	HYPO9901	b1	(Intercept)	7.97	0.482	16.524	1.326e-53
HYPO9901	HYPO9901	b1	FI10	-0.084	0.294	-0.285	7.755e-01
HYPO9901	HYPO9901	b1	SEXM	-0.447	0.775	-0.577	5.643e-01
HYPO9901	HYPO9901	b1	AGE	-0	0.008	-0.052	9.588e-01
HYPO9901	HYPO9901	b1	arm_f_2_Lixisenatide	-0.074	0.91	-0.081	9.353e-01
HYPO9901	HYPO9901	b1	FI10:SEXM	-0.039	0.517	-0.075	9.402e-01
HYPO9901	HYPO9901	b1	FI10:AGE	-0	0.005	-0.071	9.436e-01
HYPO9901	HYPO9901	b1	SEXM:AGE	0.005	0.013	0.387	6.987e-01
HYPO9901	HYPO9901	b1	FI10:arm_f_2_Lixisenatide	-0.478	0.601	-0.796	4.265e-01
HYPO9901	HYPO9901	b1	SEXM:arm_f_2_Lixisenatide	-1.151	1.352	-0.851	3.948e-01
HYPO9901	HYPO9901	b1	AGE:arm_f_2_Lixisenatide	0	0.015	0.005	9.961e-01
HYPO9901	HYPO9901	b1	FI10:SEXM:AGE	0.001	0.009	0.167	8.674e-01
HYPO9901	HYPO9901	b1	FI10:SEXM:arm_f_2_Lixisenatide	1.558	0.924	1.686	9.212e-02
HYPO9901	HYPO9901	b1	FI10:AGE:arm_f_2_Lixisenatide	0.008	0.01	0.81	4.182e-01
HYPO9901	HYPO9901	b1	SEXM:AGE:arm_f_2_Lixisenatide	0.02	0.023	0.872	3.832e-01
HYPO9901	HYPO9901	b1	FI10:SEXM:AGE:arm_f_2_Lixisenatide	-0.024	0.015	-1.602	1.094e-01
EFC12703	EFC12703	b1	(Intercept)	23.927	7.25	3.3	1.080e-03
EFC12703	EFC12703	b1	FI10	-7.057	3.72	-1.897	5.874e-02
EFC12703	EFC12703	b1	SEXM	-17.909	8.639	-2.073	3.901e-02
EFC12703	EFC12703	b1	AGE	-0.216	0.099	-2.184	2.973e-02
EFC12703	EFC12703	b1	arm_f_2_Lixisenatide	-21.403	8.478	-2.525	1.208e-02
EFC12703	EFC12703	b1	FI10:SEXM	7.723	4.637	1.666	9.682e-02
EFC12703	EFC12703	b1	FI10:AGE	0.097	0.051	1.903	5.793e-02
EFC12703	EFC12703	b1	SEXM:AGE	0.243	0.117	2.073	3.902e-02
EFC12703	EFC12703	b1	FI10:arm_f_2_Lixisenatide	7.854	4.477	1.754	8.038e-02
EFC12703	EFC12703	b1	SEXM:arm_f_2_Lixisenatide	22.347	10.726	2.083	3.804e-02
EFC12703	EFC12703	b1	AGE:arm_f_2_Lixisenatide	0.289	0.115	2.515	1.242e-02
EFC12703	EFC12703	b1	FI10:SEXM:AGE	-0.106	0.063	-1.685	9.291e-02
EFC12703	EFC12703	b1	FI10:SEXM:arm_f_2_Lixisenatide	-9.319	5.916	-1.575	1.162e-01
EFC12703	EFC12703	b1	FI10:AGE:arm_f_2_Lixisenatide	-0.107	0.061	-1.771	7.756e-02
EFC12703	EFC12703	b1	SEXM:AGE:arm_f_2_Lixisenatide	-0.289	0.145	-1.996	4.686e-02
EFC12703	EFC12703	b1	FI10:SEXM:AGE:arm_f_2_Lixisenatide	0.12	0.08	1.51	1.320e-01
H9X-MC-GBDE	H9X-MC-GBDE	b1	(Intercept)	8.49	0.767	11.067	5.672e-26
H9X-MC-GBDE	H9X-MC-GBDE	b1	FI10	-0.175	0.542	-0.322	7.474e-01
H9X-MC-GBDE	H9X-MC-GBDE	b1	SEXM	-0.198	1.247	-0.159	8.740e-01
H9X-MC-GBDE	H9X-MC-GBDE	b1	AGE	-0.002	0.014	-0.153	8.784e-01
H9X-MC-GBDE	H9X-MC-GBDE	b1	arm_f_2_Dulaglutide	0.012	1.102	0.011	9.911e-01
H9X-MC-GBDE	H9X-MC-GBDE	b1	FI10:SEXM	0.374	0.936	0.399	6.901e-01
H9X-MC-GBDE	H9X-MC-GBDE	b1	FI10:AGE	-0	0.009	-0.005	9.960e-01
H9X-MC-GBDE	H9X-MC-GBDE	b1	SEXM:AGE	0.003	0.022	0.138	8.901e-01
H9X-MC-GBDE	H9X-MC-GBDE	b1	FI10:arm_f_2_Dulaglutide	0.321	0.784	0.41	6.821e-01
H9X-MC-GBDE	H9X-MC-GBDE	b1	SEXM:arm_f_2_Dulaglutide	2.226	1.797	1.239	2.159e-01
H9X-MC-GBDE	H9X-MC-GBDE	b1	AGE:arm_f_2_Dulaglutide	-0.007	0.02	-0.347	7.286e-01
H9X-MC-GBDE	H9X-MC-GBDE	b1	FI10:SEXM:AGE	-0.008	0.016	-0.533	5.941e-01
H9X-MC-GBDE	H9X-MC-GBDE	b1	FI10:SEXM:arm_f_2_Dulaglutide	-1.716	1.396	-1.229	2.196e-01
H9X-MC-GBDE	H9X-MC-GBDE	b1	FI10:AGE:arm_f_2_Dulaglutide	-0.002	0.013	-0.142	8.869e-01
H9X-MC-GBDE	H9X-MC-GBDE	b1	SEXM:AGE:arm_f_2_Dulaglutide	-0.035	0.032	-1.107	2.686e-01
H9X-MC-GBDE	H9X-MC-GBDE	b1	FI10:SEXM:AGE:arm_f_2_Dulaglutide	0.029	0.024	1.226	2.209e-01
H9X-MC-GBDD	H9X-MC-GBDD	b1	(Intercept)	8.667	1.868	4.639	4.050e-06
H9X-MC-GBDD	H9X-MC-GBDD	b1	FI10	0.263	1.093	0.241	8.100e-01
H9X-MC-GBDD	H9X-MC-GBDD	b1	SEXM	-1.415	2.411	-0.587	5.574e-01
H9X-MC-GBDD	H9X-MC-GBDD	b1	AGE	0	0.031	0.01	9.919e-01
H9X-MC-GBDD	H9X-MC-GBDD	b1	arm_f_2_Dulaglutide	0.483	2.164	0.223	8.236e-01
H9X-MC-GBDD	H9X-MC-GBDD	b1	FI10:SEXM	0.797	1.401	0.569	5.693e-01
H9X-MC-GBDD	H9X-MC-GBDD	b1	FI10:AGE	-0.006	0.018	-0.317	7.512e-01
H9X-MC-GBDD	H9X-MC-GBDD	b1	SEXM:AGE	0.016	0.04	0.398	6.909e-01
H9X-MC-GBDD	H9X-MC-GBDD	b1	FI10:arm_f_2_Dulaglutide	-0.531	1.246	-0.426	6.699e-01
H9X-MC-GBDD	H9X-MC-GBDD	b1	SEXM:arm_f_2_Dulaglutide	2.183	2.767	0.789	4.304e-01
H9X-MC-GBDD	H9X-MC-GBDD	b1	AGE:arm_f_2_Dulaglutide	-0.013	0.036	-0.366	7.144e-01
H9X-MC-GBDD	H9X-MC-GBDD	b1	FI10:SEXM:AGE	-0.009	0.023	-0.388	6.981e-01
H9X-MC-GBDD	H9X-MC-GBDD	b1	FI10:SEXM:arm_f_2_Dulaglutide	-0.809	1.616	-0.5	6.170e-01
H9X-MC-GBDD	H9X-MC-GBDD	b1	FI10:AGE:arm_f_2_Dulaglutide	0.011	0.02	0.527	5.986e-01
H9X-MC-GBDD	H9X-MC-GBDD	b1	SEXM:AGE:arm_f_2_Dulaglutide	-0.032	0.046	-0.684	4.941e-01
H9X-MC-GBDD	H9X-MC-GBDD	b1	FI10:SEXM:AGE:arm_f_2_Dulaglutide	0.011	0.026	0.399	6.898e-01
H9X-MC-GBDC	H9X-MC-GBDC	b1	(Intercept)	8.408	1.104	7.618	7.373e-14
H9X-MC-GBDC	H9X-MC-GBDC	b1	FI10	0.223	0.711	0.314	7.539e-01
H9X-MC-GBDC	H9X-MC-GBDC	b1	SEXM	-0.363	1.57	-0.231	8.172e-01
H9X-MC-GBDC	H9X-MC-GBDC	b1	AGE	-0.018	0.02	-0.896	3.703e-01
H9X-MC-GBDC	H9X-MC-GBDC	b1	arm_f_2_Dulaglutide	0.222	1.261	0.176	8.602e-01
H9X-MC-GBDC	H9X-MC-GBDC	b1	FI10:SEXM	0.363	1.121	0.324	7.459e-01
H9X-MC-GBDC	H9X-MC-GBDC	b1	FI10:AGE	-0.002	0.012	-0.177	8.595e-01
H9X-MC-GBDC	H9X-MC-GBDC	b1	SEXM:AGE	0.014	0.029	0.499	6.182e-01
H9X-MC-GBDC	H9X-MC-GBDC	b1	FI10:arm_f_2_Dulaglutide	-0.372	0.819	-0.455	6.494e-01
H9X-MC-GBDC	H9X-MC-GBDC	b1	SEXM:arm_f_2_Dulaglutide	-0.217	1.812	-0.12	9.047e-01
H9X-MC-GBDC	H9X-MC-GBDC	b1	AGE:arm_f_2_Dulaglutide	-0.004	0.023	-0.193	8.472e-01
H9X-MC-GBDC	H9X-MC-GBDC	b1	FI10:SEXM:AGE	-0.012	0.02	-0.601	5.478e-01
H9X-MC-GBDC	H9X-MC-GBDC	b1	FI10:SEXM:arm_f_2_Dulaglutide	-0.255	1.3	-0.196	8.446e-01
H9X-MC-GBDC	H9X-MC-GBDC	b1	FI10:AGE:arm_f_2_Dulaglutide	0.007	0.014	0.465	6.422e-01
H9X-MC-GBDC	H9X-MC-GBDC	b1	SEXM:AGE:arm_f_2_Dulaglutide	0.001	0.033	0.028	9.780e-01
H9X-MC-GBDC	H9X-MC-GBDC	b1	FI10:SEXM:AGE:arm_f_2_Dulaglutide	0.008	0.022	0.352	7.247e-01
H9X-MC-GBDB	H9X-MC-GBDB	b1	(Intercept)	6.6	1.316	5.015	6.511e-07
H9X-MC-GBDB	H9X-MC-GBDB	b1	FI10	1.039	0.731	1.422	1.554e-01
H9X-MC-GBDB	H9X-MC-GBDB	b1	SEXM	1.224	1.836	0.666	5.054e-01
H9X-MC-GBDB	H9X-MC-GBDB	b1	AGE	0.024	0.024	0.999	3.181e-01
H9X-MC-GBDB	H9X-MC-GBDB	b1	arm_f_2_Dulaglutide	0.623	1.58	0.395	6.932e-01
H9X-MC-GBDB	H9X-MC-GBDB	b1	FI10:SEXM	-0.77	1.327	-0.58	5.621e-01
H9X-MC-GBDB	H9X-MC-GBDB	b1	FI10:AGE	-0.016	0.013	-1.263	2.069e-01
H9X-MC-GBDB	H9X-MC-GBDB	b1	SEXM:AGE	-0.022	0.032	-0.682	4.954e-01
H9X-MC-GBDB	H9X-MC-GBDB	b1	FI10:arm_f_2_Dulaglutide	-0.343	0.908	-0.378	7.054e-01
H9X-MC-GBDB	H9X-MC-GBDB	b1	SEXM:arm_f_2_Dulaglutide	-0.119	2.171	-0.055	9.564e-01
H9X-MC-GBDB	H9X-MC-GBDB	b1	AGE:arm_f_2_Dulaglutide	-0.011	0.028	-0.375	7.075e-01
H9X-MC-GBDB	H9X-MC-GBDB	b1	FI10:SEXM:AGE	0.014	0.022	0.629	5.292e-01
H9X-MC-GBDB	H9X-MC-GBDB	b1	FI10:SEXM:arm_f_2_Dulaglutide	0.128	1.556	0.082	9.343e-01
H9X-MC-GBDB	H9X-MC-GBDB	b1	FI10:AGE:arm_f_2_Dulaglutide	0.006	0.016	0.38	7.038e-01
H9X-MC-GBDB	H9X-MC-GBDB	b1	SEXM:AGE:arm_f_2_Dulaglutide	0.002	0.038	0.057	9.547e-01
H9X-MC-GBDB	H9X-MC-GBDB	b1	FI10:SEXM:AGE:arm_f_2_Dulaglutide	-0.001	0.027	-0.037	9.706e-01
H9X-MC-GBDA	H9X-MC-GBDA	b1	(Intercept)	5.953	2.206	2.698	7.089e-03
H9X-MC-GBDA	H9X-MC-GBDA	b1	FI10	0.738	1.571	0.47	6.386e-01
H9X-MC-GBDA	H9X-MC-GBDA	b1	SEXM	2.361	2.664	0.886	3.757e-01
H9X-MC-GBDA	H9X-MC-GBDA	b1	AGE	0.057	0.043	1.321	1.867e-01
H9X-MC-GBDA	H9X-MC-GBDA	b1	arm_f_2_Dulaglutide	2.793	2.571	1.086	2.776e-01
H9X-MC-GBDA	H9X-MC-GBDA	b1	arm_f_2_Exenatide	0.909	2.726	0.334	7.387e-01
H9X-MC-GBDA	H9X-MC-GBDA	b1	FI10:SEXM	-0.646	1.781	-0.363	7.168e-01
H9X-MC-GBDA	H9X-MC-GBDA	b1	FI10:AGE	-0.026	0.03	-0.868	3.856e-01
H9X-MC-GBDA	H9X-MC-GBDA	b1	SEXM:AGE	-0.07	0.052	-1.358	1.746e-01
H9X-MC-GBDA	H9X-MC-GBDA	b1	FI10:arm_f_2_Dulaglutide	-1.067	1.768	-0.604	5.462e-01
H9X-MC-GBDA	H9X-MC-GBDA	b1	FI10:arm_f_2_Exenatide	-0.314	1.868	-0.168	8.667e-01
H9X-MC-GBDA	H9X-MC-GBDA	b1	SEXM:arm_f_2_Dulaglutide	-4.21	3.112	-1.353	1.764e-01
H9X-MC-GBDA	H9X-MC-GBDA	b1	SEXM:arm_f_2_Exenatide	-0.413	3.418	-0.121	9.038e-01
H9X-MC-GBDA	H9X-MC-GBDA	b1	AGE:arm_f_2_Dulaglutide	-0.075	0.049	-1.506	1.324e-01
H9X-MC-GBDA	H9X-MC-GBDA	b1	AGE:arm_f_2_Exenatide	-0.041	0.052	-0.791	4.293e-01
H9X-MC-GBDA	H9X-MC-GBDA	b1	FI10:SEXM:AGE	0.031	0.034	0.902	3.671e-01
H9X-MC-GBDA	H9X-MC-GBDA	b1	FI10:SEXM:arm_f_2_Dulaglutide	2.222	2.053	1.082	2.796e-01
H9X-MC-GBDA	H9X-MC-GBDA	b1	FI10:SEXM:arm_f_2_Exenatide	0.118	2.286	0.052	9.588e-01
H9X-MC-GBDA	H9X-MC-GBDA	b1	FI10:AGE:arm_f_2_Dulaglutide	0.033	0.033	0.993	3.209e-01
H9X-MC-GBDA	H9X-MC-GBDA	b1	FI10:AGE:arm_f_2_Exenatide	0.019	0.035	0.548	5.841e-01
H9X-MC-GBDA	H9X-MC-GBDA	b1	SEXM:AGE:arm_f_2_Dulaglutide	0.107	0.059	1.802	7.184e-02
H9X-MC-GBDA	H9X-MC-GBDA	b1	SEXM:AGE:arm_f_2_Exenatide	0.042	0.064	0.647	5.177e-01
H9X-MC-GBDA	H9X-MC-GBDA	b1	FI10:SEXM:AGE:arm_f_2_Dulaglutide	-0.056	0.038	-1.475	1.406e-01
H9X-MC-GBDA	H9X-MC-GBDA	b1	FI10:SEXM:AGE:arm_f_2_Exenatide	-0.019	0.042	-0.46	6.457e-01
H9X-MC-GBCF	H9X-MC-GBCF	b1	(Intercept)	8.71	0.943	9.236	1.145e-19
H9X-MC-GBCF	H9X-MC-GBCF	b1	FI10	-0.231	0.695	-0.333	7.395e-01
H9X-MC-GBCF	H9X-MC-GBCF	b1	SEXM	0.169	1.258	0.135	8.930e-01
H9X-MC-GBCF	H9X-MC-GBCF	b1	AGE	-0.012	0.017	-0.724	4.692e-01
H9X-MC-GBCF	H9X-MC-GBCF	b1	arm_f_2_Dulaglutide	-0.253	1.151	-0.22	8.259e-01
H9X-MC-GBCF	H9X-MC-GBCF	b1	FI10:SEXM	-0.23	1.046	-0.22	8.258e-01
H9X-MC-GBCF	H9X-MC-GBCF	b1	FI10:AGE	0.006	0.012	0.454	6.502e-01
H9X-MC-GBCF	H9X-MC-GBCF	b1	SEXM:AGE	-0.007	0.023	-0.285	7.760e-01
H9X-MC-GBCF	H9X-MC-GBCF	b1	FI10:arm_f_2_Dulaglutide	0.015	0.845	0.018	9.857e-01
H9X-MC-GBCF	H9X-MC-GBCF	b1	SEXM:arm_f_2_Dulaglutide	-2.504	1.628	-1.538	1.244e-01
H9X-MC-GBCF	H9X-MC-GBCF	b1	AGE:arm_f_2_Dulaglutide	0.005	0.021	0.247	8.053e-01
H9X-MC-GBCF	H9X-MC-GBCF	b1	FI10:SEXM:AGE	0.006	0.019	0.329	7.425e-01
H9X-MC-GBCF	H9X-MC-GBCF	b1	FI10:SEXM:arm_f_2_Dulaglutide	1.876	1.341	1.4	1.619e-01
H9X-MC-GBCF	H9X-MC-GBCF	b1	FI10:AGE:arm_f_2_Dulaglutide	-0	0.015	-0.002	9.980e-01
H9X-MC-GBCF	H9X-MC-GBCF	b1	SEXM:AGE:arm_f_2_Dulaglutide	0.048	0.03	1.595	1.110e-01
H9X-MC-GBCF	H9X-MC-GBCF	b1	FI10:SEXM:AGE:arm_f_2_Dulaglutide	-0.035	0.024	-1.48	1.392e-01
H9X-JE-GBDP	H9X-JE-GBDP	b1	(Intercept)	6.054	10.902	0.555	5.790e-01
H9X-JE-GBDP	H9X-JE-GBDP	b1	FI10	2.752	12.251	0.225	8.223e-01
H9X-JE-GBDP	H9X-JE-GBDP	b1	SEXM	3.863	11.094	0.348	7.279e-01
H9X-JE-GBDP	H9X-JE-GBDP	b1	AGE	0.025	0.186	0.132	8.947e-01
H9X-JE-GBDP	H9X-JE-GBDP	b1	arm_f_2_Dulaglutide	0.803	10.996	0.073	9.418e-01
H9X-JE-GBDP	H9X-JE-GBDP	b1	arm_f_2_Liraglutide	2.278	11.092	0.205	8.374e-01
H9X-JE-GBDP	H9X-JE-GBDP	b1	FI10:SEXM	-4.014	12.46	-0.322	7.475e-01
H9X-JE-GBDP	H9X-JE-GBDP	b1	FI10:AGE	-0.033	0.209	-0.158	8.743e-01
H9X-JE-GBDP	H9X-JE-GBDP	b1	SEXM:AGE	-0.052	0.189	-0.276	7.826e-01
H9X-JE-GBDP	H9X-JE-GBDP	b1	FI10:arm_f_2_Dulaglutide	-1.479	12.35	-0.12	9.047e-01
H9X-JE-GBDP	H9X-JE-GBDP	b1	FI10:arm_f_2_Liraglutide	-3.124	12.535	-0.249	8.033e-01
H9X-JE-GBDP	H9X-JE-GBDP	b1	SEXM:arm_f_2_Dulaglutide	-3.544	11.218	-0.316	7.522e-01
H9X-JE-GBDP	H9X-JE-GBDP	b1	SEXM:arm_f_2_Liraglutide	-4.411	11.335	-0.389	6.973e-01
H9X-JE-GBDP	H9X-JE-GBDP	b1	AGE:arm_f_2_Dulaglutide	-0.006	0.188	-0.031	9.750e-01
H9X-JE-GBDP	H9X-JE-GBDP	b1	AGE:arm_f_2_Liraglutide	-0.036	0.189	-0.19	8.497e-01
H9X-JE-GBDP	H9X-JE-GBDP	b1	FI10:SEXM:AGE	0.052	0.213	0.243	8.079e-01
H9X-JE-GBDP	H9X-JE-GBDP	b1	FI10:SEXM:arm_f_2_Dulaglutide	3.473	12.593	0.276	7.829e-01
H9X-JE-GBDP	H9X-JE-GBDP	b1	FI10:SEXM:arm_f_2_Liraglutide	5.521	12.794	0.432	6.663e-01
H9X-JE-GBDP	H9X-JE-GBDP	b1	FI10:AGE:arm_f_2_Dulaglutide	0.013	0.211	0.064	9.492e-01
H9X-JE-GBDP	H9X-JE-GBDP	b1	FI10:AGE:arm_f_2_Liraglutide	0.047	0.213	0.219	8.271e-01
H9X-JE-GBDP	H9X-JE-GBDP	b1	SEXM:AGE:arm_f_2_Dulaglutide	0.048	0.191	0.251	8.022e-01
H9X-JE-GBDP	H9X-JE-GBDP	b1	SEXM:AGE:arm_f_2_Liraglutide	0.068	0.193	0.351	7.256e-01
H9X-JE-GBDP	H9X-JE-GBDP	b1	FI10:SEXM:AGE:arm_f_2_Dulaglutide	-0.041	0.215	-0.191	8.490e-01
H9X-JE-GBDP	H9X-JE-GBDP	b1	FI10:SEXM:AGE:arm_f_2_Liraglutide	-0.084	0.217	-0.385	7.007e-01
H9X-CR-GBDK	H9X-CR-GBDK	b1	(Intercept)	6.852	1.213	5.65	2.273e-08
H9X-CR-GBDK	H9X-CR-GBDK	b1	FI10	1.839	1.526	1.205	2.287e-01
H9X-CR-GBDK	H9X-CR-GBDK	b1	SEXM	2.696	1.744	1.546	1.225e-01
H9X-CR-GBDK	H9X-CR-GBDK	b1	AGE	0.021	0.022	0.987	3.240e-01
H9X-CR-GBDK	H9X-CR-GBDK	b1	arm_f_2_Dulaglutide	1.909	1.493	1.279	2.014e-01
H9X-CR-GBDK	H9X-CR-GBDK	b1	FI10:SEXM	-2.081	2.169	-0.959	3.377e-01
H9X-CR-GBDK	H9X-CR-GBDK	b1	FI10:AGE	-0.027	0.026	-1.055	2.919e-01
H9X-CR-GBDK	H9X-CR-GBDK	b1	SEXM:AGE	-0.048	0.031	-1.544	1.230e-01
H9X-CR-GBDK	H9X-CR-GBDK	b1	FI10:arm_f_2_Dulaglutide	-1.893	1.806	-1.048	2.950e-01
H9X-CR-GBDK	H9X-CR-GBDK	b1	SEXM:arm_f_2_Dulaglutide	-2.725	2.099	-1.298	1.946e-01
H9X-CR-GBDK	H9X-CR-GBDK	b1	AGE:arm_f_2_Dulaglutide	-0.033	0.027	-1.253	2.105e-01
H9X-CR-GBDK	H9X-CR-GBDK	b1	FI10:SEXM:AGE	0.039	0.037	1.04	2.985e-01
H9X-CR-GBDK	H9X-CR-GBDK	b1	FI10:SEXM:arm_f_2_Dulaglutide	1.652	2.574	0.642	5.212e-01
H9X-CR-GBDK	H9X-CR-GBDK	b1	FI10:AGE:arm_f_2_Dulaglutide	0.036	0.031	1.152	2.496e-01
H9X-CR-GBDK	H9X-CR-GBDK	b1	SEXM:AGE:arm_f_2_Dulaglutide	0.055	0.038	1.444	1.492e-01
H9X-CR-GBDK	H9X-CR-GBDK	b1	FI10:SEXM:AGE:arm_f_2_Dulaglutide	-0.04	0.045	-0.893	3.724e-01
28431754DIA3002	28431754DIA3002	b1	(Intercept)	9.961	1.485	6.709	5.924e-11
28431754DIA3002	28431754DIA3002	b1	FI10	-0.849	1.039	-0.817	4.142e-01
28431754DIA3002	28431754DIA3002	b1	SEXM	-0.657	2.09	-0.314	7.535e-01
28431754DIA3002	28431754DIA3002	b1	AGE	-0.032	0.027	-1.162	2.459e-01
28431754DIA3002	28431754DIA3002	b1	arm_f_2_Canagliflozin	-2.331	1.769	-1.317	1.884e-01
28431754DIA3002	28431754DIA3002	b1	FI10:SEXM	1.083	1.424	0.761	4.473e-01
28431754DIA3002	28431754DIA3002	b1	FI10:AGE	0.014	0.019	0.735	4.626e-01
28431754DIA3002	28431754DIA3002	b1	SEXM:AGE	0.011	0.037	0.285	7.759e-01
28431754DIA3002	28431754DIA3002	b1	FI10:arm_f_2_Canagliflozin	1.475	1.276	1.156	2.482e-01
28431754DIA3002	28431754DIA3002	b1	SEXM:arm_f_2_Canagliflozin	2.509	2.538	0.988	3.235e-01
28431754DIA3002	28431754DIA3002	b1	AGE:arm_f_2_Canagliflozin	0.043	0.032	1.33	1.840e-01
28431754DIA3002	28431754DIA3002	b1	FI10:SEXM:AGE	-0.018	0.026	-0.683	4.952e-01
28431754DIA3002	28431754DIA3002	b1	FI10:SEXM:arm_f_2_Canagliflozin	-2.134	1.764	-1.21	2.269e-01
28431754DIA3002	28431754DIA3002	b1	FI10:AGE:arm_f_2_Canagliflozin	-0.029	0.023	-1.233	2.184e-01
28431754DIA3002	28431754DIA3002	b1	SEXM:AGE:arm_f_2_Canagliflozin	-0.045	0.045	-0.987	3.243e-01
28431754DIA3002	28431754DIA3002	b1	FI10:SEXM:AGE:arm_f_2_Canagliflozin	0.04	0.031	1.274	2.035e-01
28431754DIA3006	28431754DIA3006	b1	(Intercept)	7.819	1.404	5.569	3.135e-08
28431754DIA3006	28431754DIA3006	b1	FI10	0.894	1.017	0.879	3.797e-01
28431754DIA3006	28431754DIA3006	b1	SEXM	1.38	1.752	0.788	4.310e-01
28431754DIA3006	28431754DIA3006	b1	AGE	-0	0.026	-0.017	9.864e-01
28431754DIA3006	28431754DIA3006	b1	arm_f_2_Canagliflozin	0.455	1.533	0.297	7.665e-01
28431754DIA3006	28431754DIA3006	b1	arm_f_2_Sitagliptin	0.191	1.644	0.116	9.074e-01
28431754DIA3006	28431754DIA3006	b1	FI10:SEXM	-1.476	1.276	-1.157	2.476e-01
28431754DIA3006	28431754DIA3006	b1	FI10:AGE	-0.014	0.018	-0.81	4.180e-01
28431754DIA3006	28431754DIA3006	b1	SEXM:AGE	-0.022	0.033	-0.678	4.976e-01
28431754DIA3006	28431754DIA3006	b1	FI10:arm_f_2_Canagliflozin	-1.151	1.106	-1.041	2.983e-01
28431754DIA3006	28431754DIA3006	b1	FI10:arm_f_2_Sitagliptin	-0.164	1.208	-0.136	8.920e-01
28431754DIA3006	28431754DIA3006	b1	SEXM:arm_f_2_Canagliflozin	-1.786	1.969	-0.907	3.645e-01
28431754DIA3006	28431754DIA3006	b1	SEXM:arm_f_2_Sitagliptin	-1.317	2.158	-0.61	5.418e-01
28431754DIA3006	28431754DIA3006	b1	AGE:arm_f_2_Canagliflozin	-0.008	0.028	-0.27	7.875e-01
28431754DIA3006	28431754DIA3006	b1	AGE:arm_f_2_Sitagliptin	-0.003	0.03	-0.093	9.262e-01
28431754DIA3006	28431754DIA3006	b1	FI10:SEXM:AGE	0.025	0.023	1.102	2.706e-01
28431754DIA3006	28431754DIA3006	b1	FI10:SEXM:arm_f_2_Canagliflozin	2.04	1.438	1.419	1.561e-01
28431754DIA3006	28431754DIA3006	b1	FI10:SEXM:arm_f_2_Sitagliptin	0.879	1.579	0.557	5.779e-01
28431754DIA3006	28431754DIA3006	b1	FI10:AGE:arm_f_2_Canagliflozin	0.019	0.019	0.969	3.327e-01
28431754DIA3006	28431754DIA3006	b1	FI10:AGE:arm_f_2_Sitagliptin	0.002	0.021	0.079	9.374e-01
28431754DIA3006	28431754DIA3006	b1	SEXM:AGE:arm_f_2_Canagliflozin	0.034	0.037	0.938	3.482e-01
28431754DIA3006	28431754DIA3006	b1	SEXM:AGE:arm_f_2_Sitagliptin	0.025	0.04	0.616	5.382e-01
28431754DIA3006	28431754DIA3006	b1	FI10:SEXM:AGE:arm_f_2_Canagliflozin	-0.035	0.026	-1.368	1.717e-01
28431754DIA3006	28431754DIA3006	b1	FI10:SEXM:AGE:arm_f_2_Sitagliptin	-0.016	0.028	-0.553	5.800e-01
28431754DIA3015	28431754DIA3015	b1	(Intercept)	7.452	1.094	6.81	2.027e-11
28431754DIA3015	28431754DIA3015	b1	FI10	0.679	0.761	0.892	3.725e-01
28431754DIA3015	28431754DIA3015	b1	SEXM	1.248	1.419	0.879	3.795e-01
28431754DIA3015	28431754DIA3015	b1	AGE	0.013	0.019	0.665	5.062e-01
28431754DIA3015	28431754DIA3015	b1	arm_f_2_Canagliflozin	0.957	1.425	0.671	5.021e-01
28431754DIA3015	28431754DIA3015	b1	FI10:SEXM	-0.246	0.998	-0.247	8.050e-01
28431754DIA3015	28431754DIA3015	b1	FI10:AGE	-0.013	0.013	-0.969	3.327e-01
28431754DIA3015	28431754DIA3015	b1	SEXM:AGE	-0.022	0.025	-0.868	3.859e-01
28431754DIA3015	28431754DIA3015	b1	FI10:arm_f_2_Canagliflozin	-0.355	0.98	-0.362	7.173e-01
28431754DIA3015	28431754DIA3015	b1	SEXM:arm_f_2_Canagliflozin	-1.737	1.905	-0.912	3.623e-01
28431754DIA3015	28431754DIA3015	b1	AGE:arm_f_2_Canagliflozin	-0.018	0.025	-0.721	4.713e-01
28431754DIA3015	28431754DIA3015	b1	FI10:SEXM:AGE	0.005	0.017	0.283	7.774e-01
28431754DIA3015	28431754DIA3015	b1	FI10:SEXM:arm_f_2_Canagliflozin	1.017	1.375	0.739	4.599e-01
28431754DIA3015	28431754DIA3015	b1	FI10:AGE:arm_f_2_Canagliflozin	0.006	0.017	0.355	7.229e-01
28431754DIA3015	28431754DIA3015	b1	SEXM:AGE:arm_f_2_Canagliflozin	0.032	0.034	0.947	3.441e-01
28431754DIA3015	28431754DIA3015	b1	FI10:SEXM:AGE:arm_f_2_Canagliflozin	-0.017	0.024	-0.723	4.697e-01
1218_0036	1218_0036	b1	(Intercept)	8.946	0.715	12.512	6.541e-34
1218_0036	1218_0036	b1	FI10	-0.257	0.559	-0.46	6.457e-01
1218_0036	1218_0036	b1	SEXM	0.245	0.983	0.249	8.034e-01
1218_0036	1218_0036	b1	AGE	-0.012	0.011	-1.032	3.021e-01
1218_0036	1218_0036	b1	arm_f_2_Linagliptin	-0.211	0.984	-0.214	8.302e-01
1218_0036	1218_0036	b1	FI10:SEXM	-0.005	0.773	-0.007	9.946e-01
1218_0036	1218_0036	b1	FI10:AGE	0.006	0.009	0.663	5.076e-01
1218_0036	1218_0036	b1	SEXM:AGE	-0.004	0.016	-0.246	8.055e-01
1218_0036	1218_0036	b1	FI10:arm_f_2_Linagliptin	-0.05	0.803	-0.062	9.507e-01
1218_0036	1218_0036	b1	SEXM:arm_f_2_Linagliptin	0.661	1.377	0.48	6.311e-01
1218_0036	1218_0036	b1	AGE:arm_f_2_Linagliptin	0.003	0.016	0.192	8.477e-01
1218_0036	1218_0036	b1	FI10:SEXM:AGE	-0.002	0.012	-0.131	8.959e-01
1218_0036	1218_0036	b1	FI10:SEXM:arm_f_2_Linagliptin	-0.559	1.121	-0.499	6.179e-01
1218_0036	1218_0036	b1	FI10:AGE:arm_f_2_Linagliptin	0	0.013	0.038	9.698e-01
1218_0036	1218_0036	b1	SEXM:AGE:arm_f_2_Linagliptin	-0.01	0.023	-0.458	6.473e-01
1218_0036	1218_0036	b1	FI10:SEXM:AGE:arm_f_2_Linagliptin	0.011	0.018	0.585	5.588e-01
1218_0046	1218_0046	b1	(Intercept)	11.835	2.911	4.065	5.259e-05
1218_0046	1218_0046	b1	FI10	-1.552	2.62	-0.592	5.538e-01
1218_0046	1218_0046	b1	SEXM	-2.135	3.892	-0.549	5.834e-01
1218_0046	1218_0046	b1	AGE	-0.057	0.052	-1.092	2.750e-01
1218_0046	1218_0046	b1	arm_f_2_Linagliptin	-4.962	3.808	-1.303	1.930e-01
1218_0046	1218_0046	b1	arm_f_2_Linagliptin + Metformin	-2.269	3.161	-0.718	4.732e-01
1218_0046	1218_0046	b1	arm_f_2_Metformin	-5.043	3.241	-1.556	1.201e-01
1218_0046	1218_0046	b1	FI10:SEXM	-0.081	4.162	-0.019	9.845e-01
1218_0046	1218_0046	b1	FI10:AGE	0.029	0.047	0.62	5.354e-01
1218_0046	1218_0046	b1	SEXM:AGE	0.039	0.071	0.548	5.838e-01
1218_0046	1218_0046	b1	FI10:arm_f_2_Linagliptin	4.793	3.63	1.32	1.871e-01
1218_0046	1218_0046	b1	FI10:arm_f_2_Linagliptin + Metformin	2.57	2.952	0.87	3.843e-01
1218_0046	1218_0046	b1	FI10:arm_f_2_Metformin	3.561	2.987	1.192	2.335e-01
1218_0046	1218_0046	b1	SEXM:arm_f_2_Linagliptin	4.109	4.968	0.827	4.085e-01
1218_0046	1218_0046	b1	SEXM:arm_f_2_Linagliptin + Metformin	2.528	4.221	0.599	5.494e-01
1218_0046	1218_0046	b1	SEXM:arm_f_2_Metformin	4.692	4.291	1.094	2.745e-01
1218_0046	1218_0046	b1	AGE:arm_f_2_Linagliptin	0.083	0.067	1.23	2.191e-01
1218_0046	1218_0046	b1	AGE:arm_f_2_Linagliptin + Metformin	0.054	0.057	0.942	3.463e-01
1218_0046	1218_0046	b1	AGE:arm_f_2_Metformin	0.092	0.058	1.577	1.152e-01
1218_0046	1218_0046	b1	FI10:SEXM:AGE	0.001	0.075	0.019	9.846e-01
1218_0046	1218_0046	b1	FI10:SEXM:arm_f_2_Linagliptin	-3.182	5.319	-0.598	5.499e-01
1218_0046	1218_0046	b1	FI10:SEXM:arm_f_2_Linagliptin + Metformin	-0.5	4.556	-0.11	9.127e-01
1218_0046	1218_0046	b1	FI10:SEXM:arm_f_2_Metformin	-2.398	4.589	-0.522	6.015e-01
1218_0046	1218_0046	b1	FI10:AGE:arm_f_2_Linagliptin	-0.075	0.063	-1.203	2.295e-01
1218_0046	1218_0046	b1	FI10:AGE:arm_f_2_Linagliptin + Metformin	-0.047	0.052	-0.894	3.718e-01
1218_0046	1218_0046	b1	FI10:AGE:arm_f_2_Metformin	-0.066	0.053	-1.254	2.101e-01
1218_0046	1218_0046	b1	SEXM:AGE:arm_f_2_Linagliptin	-0.072	0.089	-0.807	4.201e-01
1218_0046	1218_0046	b1	SEXM:AGE:arm_f_2_Linagliptin + Metformin	-0.052	0.077	-0.676	4.991e-01
1218_0046	1218_0046	b1	SEXM:AGE:arm_f_2_Metformin	-0.082	0.079	-1.051	2.937e-01
1218_0046	1218_0046	b1	FI10:SEXM:AGE:arm_f_2_Linagliptin	0.048	0.093	0.513	6.082e-01
1218_0046	1218_0046	b1	FI10:SEXM:AGE:arm_f_2_Linagliptin + Metformin	0.012	0.081	0.145	8.851e-01
1218_0046	1218_0046	b1	FI10:SEXM:AGE:arm_f_2_Metformin	0.038	0.082	0.462	6.443e-01
1218_0061	1218_0061	b1	(Intercept)	8.967	2.25	3.985	8.806e-05
1218_0061	1218_0061	b1	FI10	-0.197	2.342	-0.084	9.331e-01
1218_0061	1218_0061	b1	SEXM	-1.447	2.857	-0.506	6.130e-01
1218_0061	1218_0061	b1	AGE	-0.004	0.041	-0.104	9.176e-01
1218_0061	1218_0061	b1	arm_f_2_Linagliptin	-0.034	2.593	-0.013	9.895e-01
1218_0061	1218_0061	b1	FI10:SEXM	0.967	3.026	0.32	7.495e-01
1218_0061	1218_0061	b1	FI10:AGE	-0	0.04	-0.012	9.904e-01
1218_0061	1218_0061	b1	SEXM:AGE	0.018	0.051	0.355	7.228e-01
1218_0061	1218_0061	b1	FI10:arm_f_2_Linagliptin	-0.62	2.661	-0.233	8.159e-01
1218_0061	1218_0061	b1	SEXM:arm_f_2_Linagliptin	0.686	3.409	0.201	8.406e-01
1218_0061	1218_0061	b1	AGE:arm_f_2_Linagliptin	-0.011	0.048	-0.235	8.144e-01
1218_0061	1218_0061	b1	FI10:SEXM:AGE	-0.011	0.051	-0.206	8.368e-01
1218_0061	1218_0061	b1	FI10:SEXM:arm_f_2_Linagliptin	0.581	3.523	0.165	8.692e-01
1218_0061	1218_0061	b1	FI10:AGE:arm_f_2_Linagliptin	0.021	0.046	0.466	6.414e-01
1218_0061	1218_0061	b1	SEXM:AGE:arm_f_2_Linagliptin	0.005	0.063	0.075	9.405e-01
1218_0061	1218_0061	b1	FI10:SEXM:AGE:arm_f_2_Linagliptin	-0.028	0.061	-0.453	6.511e-01
1245_0049	1245_0049	b1	(Intercept)	7.471	0.868	8.605	8.121e-17
1245_0049	1245_0049	b1	FI10	0.904	0.794	1.139	2.553e-01
1245_0049	1245_0049	b1	SEXM	3.986	1.675	2.379	1.768e-02
1245_0049	1245_0049	b1	AGE	0.019	0.016	1.156	2.484e-01
1245_0049	1245_0049	b1	arm_f_2_Empagliflozin	-0.061	1.24	-0.049	9.609e-01
1245_0049	1245_0049	b1	FI10:SEXM	-2.742	1.598	-1.716	8.671e-02
1245_0049	1245_0049	b1	FI10:AGE	-0.018	0.014	-1.224	2.215e-01
1245_0049	1245_0049	b1	SEXM:AGE	-0.075	0.029	-2.563	1.064e-02
1245_0049	1245_0049	b1	FI10:arm_f_2_Empagliflozin	-0.461	1.057	-0.436	6.627e-01
1245_0049	1245_0049	b1	SEXM:arm_f_2_Empagliflozin	-3.426	2.094	-1.636	1.024e-01
1245_0049	1245_0049	b1	AGE:arm_f_2_Empagliflozin	0	0.022	0.004	9.966e-01
1245_0049	1245_0049	b1	FI10:SEXM:AGE	0.049	0.027	1.776	7.632e-02
1245_0049	1245_0049	b1	FI10:SEXM:arm_f_2_Empagliflozin	3.073	1.918	1.602	1.096e-01
1245_0049	1245_0049	b1	FI10:AGE:arm_f_2_Empagliflozin	0.009	0.019	0.485	6.277e-01
1245_0049	1245_0049	b1	SEXM:AGE:arm_f_2_Empagliflozin	0.058	0.036	1.585	1.135e-01
1245_0049	1245_0049	b1	FI10:SEXM:AGE:arm_f_2_Empagliflozin	-0.051	0.033	-1.548	1.222e-01
1218_0050	1218_0050	b1	(Intercept)	9.79	2.24	4.369	1.953e-05
1218_0050	1218_0050	b1	FI10	-0.093	1.75	-0.053	9.576e-01
1218_0050	1218_0050	b1	SEXM	-2.113	3.474	-0.608	5.437e-01
1218_0050	1218_0050	b1	AGE	-0.034	0.041	-0.84	4.016e-01
1218_0050	1218_0050	b1	arm_f_2_Linagliptin	-0.804	2.547	-0.316	7.525e-01
1218_0050	1218_0050	b1	FI10:SEXM	1.283	2.908	0.441	6.596e-01
1218_0050	1218_0050	b1	FI10:AGE	0.005	0.03	0.177	8.600e-01
1218_0050	1218_0050	b1	SEXM:AGE	0.039	0.064	0.607	5.442e-01
1218_0050	1218_0050	b1	FI10:arm_f_2_Linagliptin	0.333	2.104	0.158	8.744e-01
1218_0050	1218_0050	b1	SEXM:arm_f_2_Linagliptin	0.197	4.06	0.048	9.614e-01
1218_0050	1218_0050	b1	AGE:arm_f_2_Linagliptin	0.016	0.046	0.353	7.243e-01
1218_0050	1218_0050	b1	FI10:SEXM:AGE	-0.025	0.051	-0.483	6.298e-01
1218_0050	1218_0050	b1	FI10:SEXM:arm_f_2_Linagliptin	-1.223	3.389	-0.361	7.186e-01
1218_0050	1218_0050	b1	FI10:AGE:arm_f_2_Linagliptin	-0.007	0.036	-0.202	8.400e-01
1218_0050	1218_0050	b1	SEXM:AGE:arm_f_2_Linagliptin	-0.006	0.074	-0.074	9.408e-01
1218_0050	1218_0050	b1	FI10:SEXM:AGE:arm_f_2_Linagliptin	0.025	0.059	0.423	6.729e-01
1218_0064	1218_0064	b1	(Intercept)	7.575	3.968	1.909	5.757e-02
1218_0064	1218_0064	b1	FI10	0.143	1.726	0.083	9.340e-01
1218_0064	1218_0064	b1	SEXM	4.585	5.115	0.896	3.710e-01
1218_0064	1218_0064	b1	AGE	0.002	0.057	0.043	9.661e-01
1218_0064	1218_0064	b1	arm_f_2_Linagliptin	-2.237	4.793	-0.467	6.412e-01
1218_0064	1218_0064	b1	FI10:SEXM	-1.486	2.284	-0.651	5.158e-01
1218_0064	1218_0064	b1	FI10:AGE	0	0.025	0.009	9.932e-01
1218_0064	1218_0064	b1	SEXM:AGE	-0.061	0.075	-0.81	4.188e-01
1218_0064	1218_0064	b1	FI10:arm_f_2_Linagliptin	1.298	2.046	0.634	5.265e-01
1218_0064	1218_0064	b1	SEXM:arm_f_2_Linagliptin	-2.655	6.457	-0.411	6.813e-01
1218_0064	1218_0064	b1	AGE:arm_f_2_Linagliptin	0.034	0.069	0.49	6.248e-01
1218_0064	1218_0064	b1	FI10:SEXM:AGE	0.018	0.033	0.531	5.961e-01
1218_0064	1218_0064	b1	FI10:SEXM:arm_f_2_Linagliptin	0.555	2.803	0.198	8.431e-01
1218_0064	1218_0064	b1	FI10:AGE:arm_f_2_Linagliptin	-0.02	0.03	-0.674	5.009e-01
1218_0064	1218_0064	b1	SEXM:AGE:arm_f_2_Linagliptin	0.039	0.095	0.417	6.768e-01
1218_0064	1218_0064	b1	FI10:SEXM:AGE:arm_f_2_Linagliptin	-0.007	0.041	-0.165	8.693e-01
1218_0043	1218_0043	b1	(Intercept)	13.55	5.061	2.677	8.516e-03
1218_0043	1218_0043	b1	FI10	-1.727	1.784	-0.968	3.351e-01
1218_0043	1218_0043	b1	SEXM	-5.465	6.888	-0.793	4.292e-01
1218_0043	1218_0043	b1	AGE	-0.089	0.074	-1.201	2.321e-01
1218_0043	1218_0043	b1	arm_f_2_Linagliptin	-7.302	6.517	-1.121	2.648e-01
1218_0043	1218_0043	b1	FI10:SEXM	2.419	2.643	0.915	3.619e-01
1218_0043	1218_0043	b1	FI10:AGE	0.029	0.026	1.119	2.655e-01
1218_0043	1218_0043	b1	SEXM:AGE	0.072	0.101	0.71	4.792e-01
1218_0043	1218_0043	b1	FI10:arm_f_2_Linagliptin	3.054	2.178	1.403	1.634e-01
1218_0043	1218_0043	b1	SEXM:arm_f_2_Linagliptin	5.257	8.949	0.587	5.580e-01
1218_0043	1218_0043	b1	AGE:arm_f_2_Linagliptin	0.139	0.1	1.381	1.701e-01
1218_0043	1218_0043	b1	FI10:SEXM:AGE	-0.032	0.039	-0.835	4.054e-01
1218_0043	1218_0043	b1	FI10:SEXM:arm_f_2_Linagliptin	-2.788	3.202	-0.871	3.858e-01
1218_0043	1218_0043	b1	FI10:AGE:arm_f_2_Linagliptin	-0.055	0.033	-1.644	1.030e-01
1218_0043	1218_0043	b1	SEXM:AGE:arm_f_2_Linagliptin	-0.089	0.138	-0.649	5.175e-01
1218_0043	1218_0043	b1	FI10:SEXM:AGE:arm_f_2_Linagliptin	0.042	0.049	0.859	3.923e-01
1218_0075	1218_0075	b1	(Intercept)	8.763	1.314	6.67	2.447e-10
1218_0075	1218_0075	b1	FI10	1.114	1.104	1.009	3.141e-01
1218_0075	1218_0075	b1	SEXM	1.12	2.297	0.488	6.263e-01
1218_0075	1218_0075	b1	AGE	0	0.024	0.006	9.951e-01
1218_0075	1218_0075	b1	arm_f_2_Linagliptin	3.901	2.84	1.374	1.711e-01
1218_0075	1218_0075	b1	FI10:SEXM	-1.732	1.873	-0.925	3.560e-01
1218_0075	1218_0075	b1	FI10:AGE	-0.02	0.018	-1.122	2.632e-01
1218_0075	1218_0075	b1	SEXM:AGE	-0.019	0.043	-0.442	6.591e-01
1218_0075	1218_0075	b1	FI10:arm_f_2_Linagliptin	-3.418	2.525	-1.353	1.775e-01
1218_0075	1218_0075	b1	SEXM:arm_f_2_Linagliptin	-4.498	3.904	-1.152	2.506e-01
1218_0075	1218_0075	b1	AGE:arm_f_2_Linagliptin	-0.074	0.052	-1.432	1.537e-01
1218_0075	1218_0075	b1	FI10:SEXM:AGE	0.031	0.032	0.982	3.271e-01
1218_0075	1218_0075	b1	FI10:SEXM:arm_f_2_Linagliptin	4.497	3.515	1.279	2.023e-01
1218_0075	1218_0075	b1	FI10:AGE:arm_f_2_Linagliptin	0.06	0.042	1.407	1.610e-01
1218_0075	1218_0075	b1	SEXM:AGE:arm_f_2_Linagliptin	0.082	0.071	1.147	2.527e-01
1218_0075	1218_0075	b1	FI10:SEXM:AGE:arm_f_2_Linagliptin	-0.077	0.06	-1.274	2.042e-01
1218_0063	1218_0063	b1	(Intercept)	7.486	8.537	0.877	3.815e-01
1218_0063	1218_0063	b1	FI10	-1.984	6.808	-0.291	7.710e-01
1218_0063	1218_0063	b1	SEXM	2.344	9.942	0.236	8.138e-01
1218_0063	1218_0063	b1	AGE	-0	0.114	-0.001	9.995e-01
1218_0063	1218_0063	b1	arm_f_2_Linagliptin	-2.33	10.174	-0.229	8.191e-01
1218_0063	1218_0063	b1	FI10:SEXM	2.457	7.757	0.317	7.517e-01
1218_0063	1218_0063	b1	FI10:AGE	0.026	0.09	0.293	7.701e-01
1218_0063	1218_0063	b1	SEXM:AGE	-0.029	0.133	-0.218	8.276e-01
1218_0063	1218_0063	b1	FI10:arm_f_2_Linagliptin	6.778	7.851	0.863	3.889e-01
1218_0063	1218_0063	b1	SEXM:arm_f_2_Linagliptin	3.3	11.709	0.282	7.783e-01
1218_0063	1218_0063	b1	AGE:arm_f_2_Linagliptin	0.031	0.136	0.228	8.200e-01
1218_0063	1218_0063	b1	FI10:SEXM:AGE	-0.031	0.103	-0.297	7.668e-01
1218_0063	1218_0063	b1	FI10:SEXM:arm_f_2_Linagliptin	-9.693	8.872	-1.093	2.758e-01
1218_0063	1218_0063	b1	FI10:AGE:arm_f_2_Linagliptin	-0.085	0.104	-0.814	4.167e-01
1218_0063	1218_0063	b1	SEXM:AGE:arm_f_2_Linagliptin	-0.044	0.157	-0.279	7.803e-01
1218_0063	1218_0063	b1	FI10:SEXM:AGE:arm_f_2_Linagliptin	0.122	0.118	1.039	2.998e-01
1218_0035	1218_0035	b1	(Intercept)	10.66	1.583	6.736	1.378e-10
1218_0035	1218_0035	b1	FI10	-1.342	1.371	-0.979	3.288e-01
1218_0035	1218_0035	b1	SEXM	-1.632	2.283	-0.715	4.755e-01
1218_0035	1218_0035	b1	AGE	-0.031	0.028	-1.125	2.619e-01
1218_0035	1218_0035	b1	arm_f_2_Linagliptin	-0.393	2.195	-0.179	8.582e-01
1218_0035	1218_0035	b1	FI10:SEXM	0.308	2.168	0.142	8.873e-01
1218_0035	1218_0035	b1	FI10:AGE	0.02	0.022	0.888	3.756e-01
1218_0035	1218_0035	b1	SEXM:AGE	0.022	0.04	0.541	5.894e-01
1218_0035	1218_0035	b1	FI10:arm_f_2_Linagliptin	1.144	1.888	0.606	5.452e-01
1218_0035	1218_0035	b1	SEXM:arm_f_2_Linagliptin	-0.919	2.941	-0.312	7.550e-01
1218_0035	1218_0035	b1	AGE:arm_f_2_Linagliptin	-0	0.038	-0.013	9.900e-01
1218_0035	1218_0035	b1	FI10:SEXM:AGE	-0	0.036	-0.013	9.894e-01
1218_0035	1218_0035	b1	FI10:SEXM:arm_f_2_Linagliptin	1.427	2.77	0.515	6.069e-01
1218_0035	1218_0035	b1	FI10:AGE:arm_f_2_Linagliptin	-0.015	0.032	-0.468	6.405e-01
1218_0035	1218_0035	b1	SEXM:AGE:arm_f_2_Linagliptin	0.028	0.052	0.542	5.886e-01
1218_0035	1218_0035	b1	FI10:SEXM:AGE:arm_f_2_Linagliptin	-0.032	0.047	-0.697	4.863e-01
1218_0015	1218_0015	b1	(Intercept)	9.961	1.586	6.279	9.448e-10
1218_0015	1218_0015	b1	FI10	-2.743	1.52	-1.804	7.197e-02
1218_0015	1218_0015	b1	SEXM	-2.976	1.975	-1.507	1.328e-01
1218_0015	1218_0015	b1	AGE	-0.022	0.027	-0.809	4.188e-01
1218_0015	1218_0015	b1	arm_f_2_Linagliptin	-3.174	2.031	-1.563	1.189e-01
1218_0015	1218_0015	b1	FI10:SEXM	4.87	1.918	2.539	1.154e-02
1218_0015	1218_0015	b1	FI10:AGE	0.043	0.025	1.723	8.568e-02
1218_0015	1218_0015	b1	SEXM:AGE	0.052	0.035	1.488	1.377e-01
1218_0015	1218_0015	b1	FI10:arm_f_2_Linagliptin	4.897	1.983	2.47	1.397e-02
1218_0015	1218_0015	b1	SEXM:arm_f_2_Linagliptin	4.815	2.498	1.928	5.462e-02
1218_0015	1218_0015	b1	AGE:arm_f_2_Linagliptin	0.048	0.035	1.364	1.735e-01
1218_0015	1218_0015	b1	FI10:SEXM:AGE	-0.081	0.033	-2.469	1.398e-02
1218_0015	1218_0015	b1	FI10:SEXM:arm_f_2_Linagliptin	-6.871	2.477	-2.774	5.808e-03
1218_0015	1218_0015	b1	FI10:AGE:arm_f_2_Linagliptin	-0.074	0.034	-2.2	2.841e-02
1218_0015	1218_0015	b1	SEXM:AGE:arm_f_2_Linagliptin	-0.08	0.044	-1.817	7.003e-02
1218_0015	1218_0015	b1	FI10:SEXM:AGE:arm_f_2_Linagliptin	0.11	0.043	2.576	1.037e-02
1218_0016	1218_0016	b1	(Intercept)	7.112	1.207	5.892	7.110e-09
1218_0016	1218_0016	b1	FI10	1.67	1.324	1.262	2.076e-01
1218_0016	1218_0016	b1	SEXM	0.675	1.623	0.416	6.777e-01
1218_0016	1218_0016	b1	AGE	0.015	0.022	0.677	4.987e-01
1218_0016	1218_0016	b1	arm_f_2_Linagliptin	3.237	1.508	2.147	3.231e-02
1218_0016	1218_0016	b1	FI10:SEXM	-1.443	1.839	-0.785	4.328e-01
1218_0016	1218_0016	b1	FI10:AGE	-0.028	0.023	-1.238	2.162e-01
1218_0016	1218_0016	b1	SEXM:AGE	-0.015	0.029	-0.505	6.137e-01
1218_0016	1218_0016	b1	FI10:arm_f_2_Linagliptin	-3.579	1.576	-2.271	2.358e-02
1218_0016	1218_0016	b1	SEXM:arm_f_2_Linagliptin	-3.497	2.044	-1.711	8.779e-02
1218_0016	1218_0016	b1	AGE:arm_f_2_Linagliptin	-0.053	0.027	-1.985	4.773e-02
1218_0016	1218_0016	b1	FI10:SEXM:AGE	0.028	0.032	0.886	3.758e-01
1218_0016	1218_0016	b1	FI10:SEXM:arm_f_2_Linagliptin	4.477	2.227	2.011	4.492e-02
1218_0016	1218_0016	b1	FI10:AGE:arm_f_2_Linagliptin	0.058	0.027	2.174	3.017e-02
1218_0016	1218_0016	b1	SEXM:AGE:arm_f_2_Linagliptin	0.059	0.037	1.615	1.069e-01
1218_0016	1218_0016	b1	FI10:SEXM:AGE:arm_f_2_Linagliptin	-0.075	0.038	-1.978	4.851e-02
1218_0017	1218_0017	b1	(Intercept)	8.647	1.342	6.444	2.190e-10
1218_0017	1218_0017	b1	FI10	0.562	1.458	0.386	6.999e-01
1218_0017	1218_0017	b1	SEXM	-0.019	1.615	-0.012	9.905e-01
1218_0017	1218_0017	b1	AGE	-0.01	0.024	-0.406	6.848e-01
1218_0017	1218_0017	b1	arm_f_2_Linagliptin	0.33	1.586	0.208	8.352e-01
1218_0017	1218_0017	b1	FI10:SEXM	-1.128	1.687	-0.669	5.038e-01
1218_0017	1218_0017	b1	FI10:AGE	-0.008	0.026	-0.32	7.494e-01
1218_0017	1218_0017	b1	SEXM:AGE	-0.007	0.029	-0.239	8.108e-01
1218_0017	1218_0017	b1	FI10:arm_f_2_Linagliptin	-0.862	1.607	-0.536	5.918e-01
1218_0017	1218_0017	b1	SEXM:arm_f_2_Linagliptin	-0.417	1.946	-0.214	8.304e-01
1218_0017	1218_0017	b1	AGE:arm_f_2_Linagliptin	-0.005	0.028	-0.182	8.560e-01
1218_0017	1218_0017	b1	FI10:SEXM:AGE	0.022	0.03	0.742	4.581e-01
1218_0017	1218_0017	b1	FI10:SEXM:arm_f_2_Linagliptin	1.368	1.94	0.705	4.809e-01
1218_0017	1218_0017	b1	FI10:AGE:arm_f_2_Linagliptin	0.013	0.028	0.475	6.349e-01
1218_0017	1218_0017	b1	SEXM:AGE:arm_f_2_Linagliptin	0.013	0.035	0.374	7.082e-01
1218_0017	1218_0017	b1	FI10:SEXM:AGE:arm_f_2_Linagliptin	-0.026	0.034	-0.758	4.487e-01
1218_0018	1218_0018	b1	(Intercept)	7.408	1.019	7.273	6.912e-13
1218_0018	1218_0018	b1	FI10	0.928	1.014	0.915	3.605e-01
1218_0018	1218_0018	b1	SEXM	-1.017	1.639	-0.621	5.350e-01
1218_0018	1218_0018	b1	AGE	0.009	0.017	0.492	6.231e-01
1218_0018	1218_0018	b1	arm_f_2_Linagliptin	1.255	1.181	1.063	2.880e-01
1218_0018	1218_0018	b1	FI10:SEXM	1.124	1.605	0.7	4.840e-01
1218_0018	1218_0018	b1	FI10:AGE	-0.011	0.017	-0.65	5.161e-01
1218_0018	1218_0018	b1	SEXM:AGE	0.023	0.028	0.823	4.106e-01
1218_0018	1218_0018	b1	FI10:arm_f_2_Linagliptin	-1.079	1.158	-0.932	3.518e-01
1218_0018	1218_0018	b1	SEXM:arm_f_2_Linagliptin	0.112	1.837	0.061	9.513e-01
1218_0018	1218_0018	b1	AGE:arm_f_2_Linagliptin	-0.017	0.02	-0.822	4.112e-01
1218_0018	1218_0018	b1	FI10:SEXM:AGE	-0.026	0.027	-0.986	3.246e-01
1218_0018	1218_0018	b1	FI10:SEXM:arm_f_2_Linagliptin	-0.502	1.782	-0.281	7.784e-01
1218_0018	1218_0018	b1	FI10:AGE:arm_f_2_Linagliptin	0.014	0.019	0.721	4.710e-01
1218_0018	1218_0018	b1	SEXM:AGE:arm_f_2_Linagliptin	-0.011	0.032	-0.341	7.333e-01
1218_0018	1218_0018	b1	FI10:SEXM:AGE:arm_f_2_Linagliptin	0.016	0.029	0.547	5.842e-01
1218_0020	1218_0020	b1	(Intercept)	8.376	0.851	9.838	3.446e-22
1218_0020	1218_0020	b1	FI10	-0.172	0.697	-0.247	8.048e-01
1218_0020	1218_0020	b1	SEXM	-0.792	1.032	-0.768	4.426e-01
1218_0020	1218_0020	b1	AGE	-0.01	0.014	-0.715	4.746e-01
1218_0020	1218_0020	b1	arm_f_2_Linagliptin	-1.488	1.131	-1.316	1.885e-01
1218_0020	1218_0020	b1	FI10:SEXM	0.368	0.892	0.413	6.797e-01
1218_0020	1218_0020	b1	FI10:AGE	0.002	0.011	0.215	8.295e-01
1218_0020	1218_0020	b1	SEXM:AGE	0.011	0.017	0.647	5.179e-01
1218_0020	1218_0020	b1	FI10:arm_f_2_Linagliptin	0.525	0.937	0.56	5.758e-01
1218_0020	1218_0020	b1	SEXM:arm_f_2_Linagliptin	1.807	1.45	1.246	2.130e-01
1218_0020	1218_0020	b1	AGE:arm_f_2_Linagliptin	0.023	0.019	1.201	2.299e-01
1218_0020	1218_0020	b1	FI10:SEXM:AGE	-0.005	0.014	-0.372	7.099e-01
1218_0020	1218_0020	b1	FI10:SEXM:arm_f_2_Linagliptin	-0.684	1.282	-0.533	5.940e-01
1218_0020	1218_0020	b1	FI10:AGE:arm_f_2_Linagliptin	-0.008	0.015	-0.556	5.781e-01
1218_0020	1218_0020	b1	SEXM:AGE:arm_f_2_Linagliptin	-0.024	0.024	-0.995	3.200e-01
1218_0020	1218_0020	b1	FI10:SEXM:AGE:arm_f_2_Linagliptin	0.008	0.021	0.404	6.864e-01
1245_0019	1245_0019	b1	(Intercept)	7.87	0.868	9.062	3.217e-18
1245_0019	1245_0019	b1	FI10	0.157	0.977	0.161	8.724e-01
1245_0019	1245_0019	b1	SEXM	1.028	1.522	0.675	4.997e-01
1245_0019	1245_0019	b1	AGE	-0.001	0.017	-0.049	9.612e-01
1245_0019	1245_0019	b1	arm_f_2_Empagliflozin	-0.346	1.397	-0.248	8.046e-01
1245_0019	1245_0019	b1	FI10:SEXM	0.549	1.552	0.354	7.238e-01
1245_0019	1245_0019	b1	FI10:AGE	0.001	0.017	0.059	9.531e-01
1245_0019	1245_0019	b1	SEXM:AGE	-0.007	0.028	-0.235	8.141e-01
1245_0019	1245_0019	b1	FI10:arm_f_2_Empagliflozin	1.013	1.567	0.646	5.184e-01
1245_0019	1245_0019	b1	SEXM:arm_f_2_Empagliflozin	-0.834	2.092	-0.399	6.903e-01
1245_0019	1245_0019	b1	AGE:arm_f_2_Empagliflozin	0.012	0.026	0.478	6.331e-01
1245_0019	1245_0019	b1	FI10:SEXM:AGE	-0.016	0.026	-0.598	5.501e-01
1245_0019	1245_0019	b1	FI10:SEXM:arm_f_2_Empagliflozin	-1.527	2.235	-0.683	4.948e-01
1245_0019	1245_0019	b1	FI10:AGE:arm_f_2_Empagliflozin	-0.025	0.027	-0.909	3.635e-01
1245_0019	1245_0019	b1	SEXM:AGE:arm_f_2_Empagliflozin	0.005	0.038	0.141	8.881e-01
1245_0019	1245_0019	b1	FI10:SEXM:AGE:arm_f_2_Empagliflozin	0.032	0.038	0.841	4.008e-01
1245_0020	1245_0020	b1	(Intercept)	8.617	1.585	5.436	6.920e-08
1245_0020	1245_0020	b1	FI10	-0.034	1.64	-0.021	9.836e-01
1245_0020	1245_0020	b1	SEXM	-0.468	2.098	-0.223	8.234e-01
1245_0020	1245_0020	b1	AGE	-0.013	0.028	-0.461	6.451e-01
1245_0020	1245_0020	b1	arm_f_2_Empagliflozin	0.004	1.937	0.002	9.985e-01
1245_0020	1245_0020	b1	arm_f_2_Sitagliptin	-0.665	2.588	-0.257	7.971e-01
1245_0020	1245_0020	b1	FI10:SEXM	-0.028	2.301	-0.012	9.904e-01
1245_0020	1245_0020	b1	FI10:AGE	0.001	0.028	0.03	9.758e-01
1245_0020	1245_0020	b1	SEXM:AGE	0.009	0.038	0.226	8.213e-01
1245_0020	1245_0020	b1	FI10:arm_f_2_Empagliflozin	1.379	2.076	0.664	5.066e-01
1245_0020	1245_0020	b1	FI10:arm_f_2_Sitagliptin	0.018	2.701	0.007	9.948e-01
1245_0020	1245_0020	b1	SEXM:arm_f_2_Empagliflozin	1.105	2.507	0.441	6.594e-01
1245_0020	1245_0020	b1	SEXM:arm_f_2_Sitagliptin	0.055	3.313	0.017	9.868e-01
1245_0020	1245_0020	b1	AGE:arm_f_2_Empagliflozin	-0.001	0.034	-0.015	9.877e-01
1245_0020	1245_0020	b1	AGE:arm_f_2_Sitagliptin	0.012	0.046	0.254	7.995e-01
1245_0020	1245_0020	b1	FI10:SEXM:AGE	0	0.041	0.011	9.914e-01
1245_0020	1245_0020	b1	FI10:SEXM:arm_f_2_Empagliflozin	-0.293	2.802	-0.105	9.167e-01
1245_0020	1245_0020	b1	FI10:SEXM:arm_f_2_Sitagliptin	0.965	3.644	0.265	7.913e-01
1245_0020	1245_0020	b1	FI10:AGE:arm_f_2_Empagliflozin	-0.015	0.035	-0.428	6.688e-01
1245_0020	1245_0020	b1	FI10:AGE:arm_f_2_Sitagliptin	-0.003	0.047	-0.057	9.549e-01
1245_0020	1245_0020	b1	SEXM:AGE:arm_f_2_Empagliflozin	-0.014	0.045	-0.308	7.582e-01
1245_0020	1245_0020	b1	SEXM:AGE:arm_f_2_Sitagliptin	-0.001	0.059	-0.019	9.849e-01
1245_0020	1245_0020	b1	FI10:SEXM:AGE:arm_f_2_Empagliflozin	0.001	0.049	0.026	9.796e-01
1245_0020	1245_0020	b1	FI10:SEXM:AGE:arm_f_2_Sitagliptin	-0.015	0.064	-0.228	8.198e-01
1245_0023	1245_0023	b1	(Intercept)	8.334	0.78	10.679	1.412e-25
1245_0023	1245_0023	b1	FI10	0.345	0.854	0.404	6.863e-01
1245_0023	1245_0023	b1	SEXM	0.309	1.08	0.286	7.749e-01
1245_0023	1245_0023	b1	AGE	-0.007	0.014	-0.541	5.886e-01
1245_0023	1245_0023	b1	arm_f_2_Empagliflozin	-0.202	0.946	-0.214	8.309e-01
1245_0023	1245_0023	b1	FI10:SEXM	0.009	1.282	0.007	9.941e-01
1245_0023	1245_0023	b1	FI10:AGE	-0.003	0.014	-0.229	8.192e-01
1245_0023	1245_0023	b1	SEXM:AGE	-0.007	0.019	-0.348	7.278e-01
1245_0023	1245_0023	b1	FI10:arm_f_2_Empagliflozin	0.032	1.053	0.031	9.756e-01
1245_0023	1245_0023	b1	SEXM:arm_f_2_Empagliflozin	-1.592	1.312	-1.213	2.254e-01
1245_0023	1245_0023	b1	AGE:arm_f_2_Empagliflozin	0.002	0.017	0.122	9.031e-01
1245_0023	1245_0023	b1	FI10:SEXM:AGE	0.001	0.021	0.034	9.725e-01
1245_0023	1245_0023	b1	FI10:SEXM:arm_f_2_Empagliflozin	1.63	1.539	1.059	2.898e-01
1245_0023	1245_0023	b1	FI10:AGE:arm_f_2_Empagliflozin	-0.001	0.017	-0.058	9.539e-01
1245_0023	1245_0023	b1	SEXM:AGE:arm_f_2_Empagliflozin	0.032	0.023	1.39	1.649e-01
1245_0023	1245_0023	b1	FI10:SEXM:AGE:arm_f_2_Empagliflozin	-0.03	0.026	-1.182	2.375e-01
1245_0028	1245_0028	b1	(Intercept)	8.093	0.591	13.702	2.167e-40
1245_0028	1245_0028	b1	FI10	0.124	0.597	0.208	8.350e-01
1245_0028	1245_0028	b1	SEXM	-0.336	0.824	-0.408	6.833e-01
1245_0028	1245_0028	b1	AGE	-0.006	0.011	-0.515	6.063e-01
1245_0028	1245_0028	b1	arm_f_2_Empagliflozin	0.647	0.864	0.75	4.535e-01
1245_0028	1245_0028	b1	FI10:SEXM	1.157	0.876	1.322	1.865e-01
1245_0028	1245_0028	b1	FI10:AGE	-0	0.011	-0.009	9.925e-01
1245_0028	1245_0028	b1	SEXM:AGE	0.008	0.015	0.541	5.883e-01
1245_0028	1245_0028	b1	FI10:arm_f_2_Empagliflozin	-0.047	0.837	-0.056	9.550e-01
1245_0028	1245_0028	b1	SEXM:arm_f_2_Empagliflozin	-0.51	1.177	-0.434	6.645e-01
1245_0028	1245_0028	b1	AGE:arm_f_2_Empagliflozin	-0.013	0.016	-0.843	3.995e-01
1245_0028	1245_0028	b1	FI10:SEXM:AGE	-0.022	0.015	-1.397	1.626e-01
1245_0028	1245_0028	b1	FI10:SEXM:arm_f_2_Empagliflozin	-1.022	1.237	-0.826	4.089e-01
1245_0028	1245_0028	b1	FI10:AGE:arm_f_2_Empagliflozin	0.004	0.015	0.278	7.814e-01
1245_0028	1245_0028	b1	SEXM:AGE:arm_f_2_Empagliflozin	0.009	0.021	0.406	6.849e-01
1245_0028	1245_0028	b1	FI10:SEXM:AGE:arm_f_2_Empagliflozin	0.016	0.022	0.746	4.556e-01
1245_0036	1245_0036	b1	(Intercept)	8.269	1.304	6.339	4.072e-10
1245_0036	1245_0036	b1	FI10	0.067	0.682	0.098	9.216e-01
1245_0036	1245_0036	b1	SEXM	-0.461	1.734	-0.266	7.903e-01
1245_0036	1245_0036	b1	AGE	-0.003	0.021	-0.131	8.961e-01
1245_0036	1245_0036	b1	arm_f_2_Empagliflozin	-0.995	1.617	-0.616	5.383e-01
1245_0036	1245_0036	b1	FI10:SEXM	0.6	1.042	0.576	5.645e-01
1245_0036	1245_0036	b1	FI10:AGE	-0.001	0.011	-0.102	9.190e-01
1245_0036	1245_0036	b1	SEXM:AGE	0.003	0.027	0.123	9.025e-01
1245_0036	1245_0036	b1	FI10:arm_f_2_Empagliflozin	0.348	0.909	0.382	7.022e-01
1245_0036	1245_0036	b1	SEXM:arm_f_2_Empagliflozin	2.788	2.201	1.267	2.056e-01
1245_0036	1245_0036	b1	AGE:arm_f_2_Empagliflozin	0.015	0.026	0.575	5.652e-01
1245_0036	1245_0036	b1	FI10:SEXM:AGE	-0.007	0.016	-0.431	6.666e-01
1245_0036	1245_0036	b1	FI10:SEXM:arm_f_2_Empagliflozin	-1.475	1.391	-1.06	2.895e-01
1245_0036	1245_0036	b1	FI10:AGE:arm_f_2_Empagliflozin	-0.006	0.014	-0.419	6.751e-01
1245_0036	1245_0036	b1	SEXM:AGE:arm_f_2_Empagliflozin	-0.041	0.035	-1.176	2.401e-01
1245_0036	1245_0036	b1	FI10:SEXM:AGE:arm_f_2_Empagliflozin	0.022	0.021	1.013	3.115e-01
1276_0001	1276_0001	b1	(Intercept)	9.656	0.988	9.778	7.387e-22
1276_0001	1276_0001	b1	FI10	-0.535	1.006	-0.531	5.953e-01
1276_0001	1276_0001	b1	SEXM	-1.279	1.515	-0.844	3.989e-01
1276_0001	1276_0001	b1	AGE	-0.024	0.019	-1.273	2.034e-01
1276_0001	1276_0001	b1	arm_f_2_Empagliflozin	-1.906	1.358	-1.403	1.608e-01
1276_0001	1276_0001	b1	arm_f_2_Empagliflozin + Metformin	-2.235	1.295	-1.726	8.454e-02
1276_0001	1276_0001	b1	FI10:SEXM	1.05	1.448	0.725	4.686e-01
1276_0001	1276_0001	b1	FI10:AGE	0.017	0.019	0.874	3.825e-01
1276_0001	1276_0001	b1	SEXM:AGE	0.024	0.028	0.862	3.886e-01
1276_0001	1276_0001	b1	FI10:arm_f_2_Empagliflozin	2.617	1.31	1.998	4.594e-02
1276_0001	1276_0001	b1	FI10:arm_f_2_Empagliflozin + Metformin	3.345	1.288	2.597	9.519e-03
1276_0001	1276_0001	b1	SEXM:arm_f_2_Empagliflozin	2.025	2.033	0.996	3.193e-01
1276_0001	1276_0001	b1	SEXM:arm_f_2_Empagliflozin + Metformin	1.943	1.852	1.049	2.942e-01
1276_0001	1276_0001	b1	AGE:arm_f_2_Empagliflozin	0.049	0.026	1.855	6.385e-02
1276_0001	1276_0001	b1	AGE:arm_f_2_Empagliflozin + Metformin	0.044	0.025	1.756	7.925e-02
1276_0001	1276_0001	b1	FI10:SEXM:AGE	-0.023	0.026	-0.883	3.776e-01
1276_0001	1276_0001	b1	FI10:SEXM:arm_f_2_Empagliflozin	-1.815	1.933	-0.939	3.478e-01
1276_0001	1276_0001	b1	FI10:SEXM:arm_f_2_Empagliflozin + Metformin	-1.897	1.777	-1.067	2.860e-01
1276_0001	1276_0001	b1	FI10:AGE:arm_f_2_Empagliflozin	-0.058	0.025	-2.365	1.815e-02
1276_0001	1276_0001	b1	FI10:AGE:arm_f_2_Empagliflozin + Metformin	-0.063	0.024	-2.62	8.899e-03
1276_0001	1276_0001	b1	SEXM:AGE:arm_f_2_Empagliflozin	-0.053	0.038	-1.406	1.599e-01
1276_0001	1276_0001	b1	SEXM:AGE:arm_f_2_Empagliflozin + Metformin	-0.036	0.035	-1.038	2.996e-01
1276_0001	1276_0001	b1	FI10:SEXM:AGE:arm_f_2_Empagliflozin	0.048	0.035	1.39	1.648e-01
1276_0001	1276_0001	b1	FI10:SEXM:AGE:arm_f_2_Empagliflozin + Metformin	0.036	0.032	1.121	2.626e-01
HYPO9901	HYPO9901	f1	(Intercept)	3.723	0.327	11.386	3.915e-28
HYPO9901	HYPO9901	f1	baseline_value	0.435	0.042	10.364	7.726e-24
HYPO9901	HYPO9901	f1	arm_f_2_Lixisenatide	0.087	0.052	1.675	9.420e-02
EFC12703	EFC12703	f1	(Intercept)	2.519	0.545	4.624	5.450e-06
EFC12703	EFC12703	f1	baseline_value	0.677	0.067	10.081	5.932e-21
EFC12703	EFC12703	f1	arm_f_2_Lixisenatide	-0.597	0.096	-6.243	1.354e-09
H9X-MC-GBDE	H9X-MC-GBDE	f1	(Intercept)	2.789	0.337	8.288	7.638e-16
H9X-MC-GBDE	H9X-MC-GBDE	f1	baseline_value	0.49	0.041	11.824	3.965e-29
H9X-MC-GBDE	H9X-MC-GBDE	f1	arm_f_2_Dulaglutide	-0.057	0.066	-0.856	3.925e-01
H9X-MC-GBDD	H9X-MC-GBDD	f1	(Intercept)	4.374	0.282	15.522	3.291e-48
H9X-MC-GBDD	H9X-MC-GBDD	f1	baseline_value	0.32	0.032	9.888	6.228e-22
H9X-MC-GBDD	H9X-MC-GBDD	f1	arm_f_2_Dulaglutide	-0.138	0.072	-1.922	5.494e-02
H9X-MC-GBDC	H9X-MC-GBDC	f1	(Intercept)	2.393	0.271	8.844	5.791e-18
H9X-MC-GBDC	H9X-MC-GBDC	f1	baseline_value	0.619	0.035	17.737	1.168e-59
H9X-MC-GBDC	H9X-MC-GBDC	f1	arm_f_2_Dulaglutide	-0.138	0.065	-2.141	3.256e-02
H9X-MC-GBDB	H9X-MC-GBDB	f1	(Intercept)	3.215	0.235	13.667	1.744e-38
H9X-MC-GBDB	H9X-MC-GBDB	f1	baseline_value	0.527	0.028	18.554	1.655e-64
H9X-MC-GBDB	H9X-MC-GBDB	f1	arm_f_2_Dulaglutide	-0.371	0.06	-6.221	7.833e-10
H9X-MC-GBDA	H9X-MC-GBDA	f1	(Intercept)	4.02	0.183	21.979	2.875e-87
H9X-MC-GBDA	H9X-MC-GBDA	f1	baseline_value	0.429	0.021	20.582	1.938e-78
H9X-MC-GBDA	H9X-MC-GBDA	f1	arm_f_2_Dulaglutide	-0.807	0.081	-10.011	1.596e-22
H9X-MC-GBDA	H9X-MC-GBDA	f1	arm_f_2_Exenatide	-0.396	0.088	-4.476	8.493e-06
H9X-MC-GBCF	H9X-MC-GBCF	f1	(Intercept)	2.176	0.23	9.444	1.821e-20
H9X-MC-GBCF	H9X-MC-GBCF	f1	baseline_value	0.698	0.028	25.066	8.730e-112
H9X-MC-GBCF	H9X-MC-GBCF	f1	arm_f_2_Dulaglutide	-0.602	0.062	-9.751	1.144e-21
H9X-JE-GBDP	H9X-JE-GBDP	f1	(Intercept)	3.774	0.36	10.48	2.580e-23
H9X-JE-GBDP	H9X-JE-GBDP	f1	baseline_value	0.552	0.042	12.987	2.470e-33
H9X-JE-GBDP	H9X-JE-GBDP	f1	arm_f_2_Dulaglutide	-1.568	0.102	-15.356	1.061e-43
H9X-JE-GBDP	H9X-JE-GBDP	f1	arm_f_2_Liraglutide	-1.441	0.112	-12.883	6.767e-33
H9X-CR-GBDK	H9X-CR-GBDK	f1	(Intercept)	3.111	0.286	10.882	9.371e-26
H9X-CR-GBDK	H9X-CR-GBDK	f1	baseline_value	0.531	0.033	15.857	3.208e-49
H9X-CR-GBDK	H9X-CR-GBDK	f1	arm_f_2_Dulaglutide	-0.361	0.078	-4.605	4.825e-06
28431754DIA3002	28431754DIA3002	f1	(Intercept)	3.894	0.346	11.245	5.204e-26
28431754DIA3002	28431754DIA3002	f1	baseline_value	0.483	0.042	11.529	4.163e-27
28431754DIA3002	28431754DIA3002	f1	arm_f_2_Canagliflozin	-0.727	0.082	-8.912	1.276e-17
28431754DIA3006	28431754DIA3006	f1	(Intercept)	3.343	0.192	17.381	9.237e-61
28431754DIA3006	28431754DIA3006	f1	baseline_value	0.529	0.023	22.839	9.796e-97
28431754DIA3006	28431754DIA3006	f1	arm_f_2_Canagliflozin	-0.504	0.061	-8.268	3.457e-16
28431754DIA3006	28431754DIA3006	f1	arm_f_2_Sitagliptin	-0.504	0.067	-7.527	9.891e-14
28431754DIA3015	28431754DIA3015	f1	(Intercept)	3.404	0.292	11.665	5.933e-29
28431754DIA3015	28431754DIA3015	f1	baseline_value	0.503	0.035	14.162	2.071e-40
28431754DIA3015	28431754DIA3015	f1	arm_f_2_Canagliflozin	-0.37	0.065	-5.724	1.518e-08
1218_0036	1218_0036	f1	(Intercept)	2.747	0.239	11.508	3.325e-29
1218_0036	1218_0036	f1	baseline_value	0.67	0.029	23.497	1.932e-101
1218_0036	1218_0036	f1	arm_f_2_Linagliptin	-0.638	0.048	-13.209	2.185e-37
1218_0046	1218_0046	f1	(Intercept)	4.49	0.27	16.6	8.058e-54
1218_0046	1218_0046	f1	baseline_value	0.46	0.028	16.593	8.740e-54
1218_0046	1218_0046	f1	arm_f_2_Linagliptin	-0.282	0.149	-1.889	5.917e-02
1218_0046	1218_0046	f1	arm_f_2_Linagliptin + Metformin	-1.284	0.135	-9.54	1.453e-20
1218_0046	1218_0046	f1	arm_f_2_Metformin	-0.693	0.136	-5.096	4.283e-07
1218_0061	1218_0061	f1	(Intercept)	3.748	0.663	5.654	4.006e-08
1218_0061	1218_0061	f1	baseline_value	0.497	0.077	6.443	5.367e-10
1218_0061	1218_0061	f1	arm_f_2_Linagliptin	-0.453	0.134	-3.371	8.574e-04
1245_0049	1245_0049	f1	(Intercept)	3.116	0.416	7.483	2.840e-13
1245_0049	1245_0049	f1	baseline_value	0.548	0.049	11.083	6.051e-26
1245_0049	1245_0049	f1	arm_f_2_Empagliflozin	-0.468	0.076	-6.155	1.429e-09
1218_0050	1218_0050	f1	(Intercept)	4.668	0.683	6.831	7.847e-11
1218_0050	1218_0050	f1	baseline_value	0.352	0.083	4.237	3.314e-05
1218_0050	1218_0050	f1	arm_f_2_Linagliptin	0.131	0.162	0.808	4.201e-01
1218_0064	1218_0064	f1	(Intercept)	1.025	0.406	2.528	1.213e-02
1218_0064	1218_0064	f1	baseline_value	0.863	0.05	17.333	9.814e-44
1218_0064	1218_0064	f1	arm_f_2_Linagliptin	-0.419	0.092	-4.572	7.875e-06
1218_0043	1218_0043	f1	(Intercept)	2.596	0.649	4	1.068e-04
1218_0043	1218_0043	f1	baseline_value	0.682	0.078	8.776	9.640e-15
1218_0043	1218_0043	f1	arm_f_2_Linagliptin	-0.487	0.15	-3.25	1.477e-03
1218_0075	1218_0075	f1	(Intercept)	4.233	0.638	6.637	2.608e-10
1218_0075	1218_0075	f1	baseline_value	0.468	0.071	6.548	4.293e-10
1218_0075	1218_0075	f1	arm_f_2_Linagliptin	-0.453	0.155	-2.917	3.907e-03
1218_0063	1218_0063	f1	(Intercept)	3.349	0.383	8.74	4.265e-16
1218_0063	1218_0063	f1	baseline_value	0.561	0.049	11.442	1.923e-24
1218_0063	1218_0063	f1	arm_f_2_Linagliptin	-0.589	0.078	-7.501	1.253e-12
1218_0035	1218_0035	f1	(Intercept)	1.85	0.599	3.089	2.251e-03
1218_0035	1218_0035	f1	baseline_value	0.757	0.069	11	5.651e-23
1218_0035	1218_0035	f1	arm_f_2_Linagliptin	-0.362	0.116	-3.117	2.052e-03
1218_0015	1218_0015	f1	(Intercept)	3.285	0.513	6.398	4.546e-10
1218_0015	1218_0015	f1	baseline_value	0.514	0.059	8.71	8.918e-17
1218_0015	1218_0015	f1	arm_f_2_Linagliptin	-0.443	0.103	-4.284	2.319e-05
1218_0016	1218_0016	f1	(Intercept)	3.415	0.367	9.318	3.771e-19
1218_0016	1218_0016	f1	baseline_value	0.576	0.045	12.773	1.556e-32
1218_0016	1218_0016	f1	arm_f_2_Linagliptin	-0.567	0.083	-6.85	2.178e-11
1218_0017	1218_0017	f1	(Intercept)	3.379	0.296	11.404	9.694e-28
1218_0017	1218_0017	f1	baseline_value	0.574	0.036	15.889	9.586e-49
1218_0017	1218_0017	f1	arm_f_2_Linagliptin	-0.566	0.072	-7.871	1.351e-14
1218_0018	1218_0018	f1	(Intercept)	2.957	0.256	11.553	3.753e-29
1218_0018	1218_0018	f1	baseline_value	0.619	0.031	20.089	3.125e-76
1218_0018	1218_0018	f1	arm_f_2_Linagliptin	-0.576	0.058	-9.951	2.337e-22
1218_0020	1218_0020	f1	(Intercept)	2.347	0.166	14.116	1.188e-42
1218_0020	1218_0020	f1	baseline_value	0.606	0.021	28.397	3.741e-143
1218_0020	1218_0020	f1	arm_f_2_Linagliptin	0.164	0.037	4.381	1.260e-05
1245_0019	1245_0019	f1	(Intercept)	3.642	0.363	10.036	1.066e-21
1245_0019	1245_0019	f1	baseline_value	0.534	0.044	12.2	4.104e-30
1245_0019	1245_0019	f1	arm_f_2_Empagliflozin	-0.527	0.081	-6.479	2.235e-10
1245_0020	1245_0020	f1	(Intercept)	5.138	0.177	29.018	3.408e-134
1245_0020	1245_0020	f1	baseline_value	0.338	0.021	15.985	2.692e-51
1245_0020	1245_0020	f1	arm_f_2_Empagliflozin	-0.728	0.07	-10.326	8.463e-24
1245_0020	1245_0020	f1	arm_f_2_Sitagliptin	-0.61	0.083	-7.359	3.898e-13
1245_0023	1245_0023	f1	(Intercept)	3.56	0.186	19.139	3.164e-72
1245_0023	1245_0023	f1	baseline_value	0.526	0.023	23.121	1.563e-99
1245_0023	1245_0023	f1	arm_f_2_Empagliflozin	-0.566	0.041	-13.82	1.159e-40
1245_0028	1245_0028	f1	(Intercept)	2.997	0.217	13.816	5.079e-41
1245_0028	1245_0028	f1	baseline_value	0.542	0.027	19.995	2.852e-79
1245_0028	1245_0028	f1	arm_f_2_Empagliflozin	-0.114	0.045	-2.512	1.210e-02
1245_0036	1245_0036	f1	(Intercept)	2.894	0.33	8.774	1.193e-17
1245_0036	1245_0036	f1	baseline_value	0.642	0.04	15.898	3.909e-49
1245_0036	1245_0036	f1	arm_f_2_Empagliflozin	-0.442	0.067	-6.637	6.233e-11
1276_0001	1276_0001	f1	(Intercept)	3.329	0.208	16.03	4.247e-53
1276_0001	1276_0001	f1	baseline_value	0.452	0.023	19.51	6.324e-75
1276_0001	1276_0001	f1	arm_f_2_Empagliflozin	0.086	0.08	1.083	2.789e-01
1276_0001	1276_0001	f1	arm_f_2_Empagliflozin + Metformin	-0.517	0.069	-7.521	9.868e-14
HYPO9901	HYPO9901	f2	(Intercept)	3.835	0.34	11.29	1.024e-27
HYPO9901	HYPO9901	f2	baseline_value	0.431	0.042	10.252	2.199e-23
HYPO9901	HYPO9901	f2	FI10	-0.057	0.048	-1.201	2.301e-01
HYPO9901	HYPO9901	f2	arm_f_2_Lixisenatide	0.036	0.129	0.281	7.785e-01
HYPO9901	HYPO9901	f2	FI10:arm_f_2_Lixisenatide	0.034	0.082	0.413	6.795e-01
EFC12703	EFC12703	f2	(Intercept)	2.174	0.583	3.731	2.258e-04
EFC12703	EFC12703	f2	baseline_value	0.684	0.067	10.148	3.668e-21
EFC12703	EFC12703	f2	FI10	0.165	0.118	1.397	1.635e-01
EFC12703	EFC12703	f2	arm_f_2_Lixisenatide	-0.527	0.299	-1.761	7.924e-02
EFC12703	EFC12703	f2	FI10:arm_f_2_Lixisenatide	-0.03	0.17	-0.178	8.592e-01
H9X-MC-GBDE	H9X-MC-GBDE	f2	(Intercept)	2.911	0.368	7.915	1.213e-14
H9X-MC-GBDE	H9X-MC-GBDE	f2	baseline_value	0.487	0.042	11.662	1.920e-28
H9X-MC-GBDE	H9X-MC-GBDE	f2	FI10	-0.075	0.079	-0.945	3.449e-01
H9X-MC-GBDE	H9X-MC-GBDE	f2	arm_f_2_Dulaglutide	-0.259	0.156	-1.654	9.865e-02
H9X-MC-GBDE	H9X-MC-GBDE	f2	FI10:arm_f_2_Dulaglutide	0.15	0.105	1.427	1.542e-01
H9X-MC-GBDD	H9X-MC-GBDD	f2	(Intercept)	4.465	0.318	14.049	1.359e-40
H9X-MC-GBDD	H9X-MC-GBDD	f2	baseline_value	0.32	0.032	9.883	6.503e-22
H9X-MC-GBDD	H9X-MC-GBDD	f2	FI10	-0.057	0.093	-0.611	5.410e-01
H9X-MC-GBDD	H9X-MC-GBDD	f2	arm_f_2_Dulaglutide	-0.254	0.195	-1.304	1.925e-01
H9X-MC-GBDD	H9X-MC-GBDD	f2	FI10:arm_f_2_Dulaglutide	0.071	0.111	0.642	5.213e-01
H9X-MC-GBDC	H9X-MC-GBDC	f2	(Intercept)	2.548	0.301	8.469	1.176e-16
H9X-MC-GBDC	H9X-MC-GBDC	f2	baseline_value	0.617	0.035	17.633	4.631e-59
H9X-MC-GBDC	H9X-MC-GBDC	f2	FI10	-0.1	0.086	-1.161	2.462e-01
H9X-MC-GBDC	H9X-MC-GBDC	f2	arm_f_2_Dulaglutide	-0.229	0.156	-1.467	1.428e-01
H9X-MC-GBDC	H9X-MC-GBDC	f2	FI10:arm_f_2_Dulaglutide	0.067	0.105	0.635	5.257e-01
H9X-MC-GBDB	H9X-MC-GBDB	f2	(Intercept)	3.3	0.253	13.02	2.248e-35
H9X-MC-GBDB	H9X-MC-GBDB	f2	baseline_value	0.527	0.029	18.489	4.117e-64
H9X-MC-GBDB	H9X-MC-GBDB	f2	FI10	-0.061	0.075	-0.807	4.200e-01
H9X-MC-GBDB	H9X-MC-GBDB	f2	arm_f_2_Dulaglutide	-0.51	0.14	-3.653	2.755e-04
H9X-MC-GBDB	H9X-MC-GBDB	f2	FI10:arm_f_2_Dulaglutide	0.102	0.093	1.103	2.702e-01
H9X-MC-GBDA	H9X-MC-GBDA	f2	(Intercept)	4.33	0.235	18.412	3.640e-65
H9X-MC-GBDA	H9X-MC-GBDA	f2	baseline_value	0.429	0.021	20.656	7.360e-79
H9X-MC-GBDA	H9X-MC-GBDA	f2	FI10	-0.212	0.102	-2.073	3.843e-02
H9X-MC-GBDA	H9X-MC-GBDA	f2	arm_f_2_Dulaglutide	-1.198	0.188	-6.365	3.000e-10
H9X-MC-GBDA	H9X-MC-GBDA	f2	arm_f_2_Exenatide	-0.467	0.21	-2.217	2.683e-02
H9X-MC-GBDA	H9X-MC-GBDA	f2	FI10:arm_f_2_Dulaglutide	0.267	0.116	2.297	2.185e-02
H9X-MC-GBDA	H9X-MC-GBDA	f2	FI10:arm_f_2_Exenatide	0.047	0.13	0.362	7.177e-01
H9X-MC-GBCF	H9X-MC-GBCF	f2	(Intercept)	2.183	0.247	8.844	3.256e-18
H9X-MC-GBCF	H9X-MC-GBCF	f2	baseline_value	0.696	0.028	24.949	6.475e-111
H9X-MC-GBCF	H9X-MC-GBCF	f2	FI10	0.008	0.083	0.096	9.235e-01
H9X-MC-GBCF	H9X-MC-GBCF	f2	arm_f_2_Dulaglutide	-0.718	0.141	-5.094	4.063e-07
H9X-MC-GBCF	H9X-MC-GBCF	f2	FI10:arm_f_2_Dulaglutide	0.095	0.107	0.888	3.749e-01
H9X-JE-GBDP	H9X-JE-GBDP	f2	(Intercept)	3.9	0.42	9.294	5.044e-19
H9X-JE-GBDP	H9X-JE-GBDP	f2	baseline_value	0.552	0.043	12.913	5.385e-33
H9X-JE-GBDP	H9X-JE-GBDP	f2	FI10	-0.154	0.263	-0.586	5.578e-01
H9X-JE-GBDP	H9X-JE-GBDP	f2	arm_f_2_Dulaglutide	-1.753	0.262	-6.679	6.617e-11
H9X-JE-GBDP	H9X-JE-GBDP	f2	arm_f_2_Liraglutide	-1.438	0.289	-4.976	9.024e-07
H9X-JE-GBDP	H9X-JE-GBDP	f2	FI10:arm_f_2_Dulaglutide	0.221	0.29	0.763	4.458e-01
H9X-JE-GBDP	H9X-JE-GBDP	f2	FI10:arm_f_2_Liraglutide	-0.004	0.319	-0.012	9.908e-01
H9X-CR-GBDK	H9X-CR-GBDK	f2	(Intercept)	3.401	0.303	11.218	3.758e-27
H9X-CR-GBDK	H9X-CR-GBDK	f2	baseline_value	0.533	0.033	15.951	1.068e-49
H9X-CR-GBDK	H9X-CR-GBDK	f2	FI10	-0.398	0.155	-2.564	1.052e-02
H9X-CR-GBDK	H9X-CR-GBDK	f2	arm_f_2_Dulaglutide	-0.809	0.165	-4.893	1.209e-06
H9X-CR-GBDK	H9X-CR-GBDK	f2	FI10:arm_f_2_Dulaglutide	0.587	0.191	3.074	2.186e-03
28431754DIA3002	28431754DIA3002	f2	(Intercept)	3.89	0.373	10.424	6.480e-23
28431754DIA3002	28431754DIA3002	f2	baseline_value	0.485	0.042	11.559	3.266e-27
28431754DIA3002	28431754DIA3002	f2	FI10	-0.013	0.102	-0.125	9.006e-01
28431754DIA3002	28431754DIA3002	f2	arm_f_2_Canagliflozin	-0.858	0.185	-4.626	4.893e-06
28431754DIA3002	28431754DIA3002	f2	FI10:arm_f_2_Canagliflozin	0.098	0.127	0.769	4.423e-01
28431754DIA3006	28431754DIA3006	f2	(Intercept)	3.349	0.225	14.898	2.594e-46
28431754DIA3006	28431754DIA3006	f2	baseline_value	0.529	0.023	22.808	1.749e-96
28431754DIA3006	28431754DIA3006	f2	FI10	-0.006	0.085	-0.066	9.473e-01
28431754DIA3006	28431754DIA3006	f2	arm_f_2_Canagliflozin	-0.495	0.141	-3.503	4.768e-04
28431754DIA3006	28431754DIA3006	f2	arm_f_2_Sitagliptin	-0.557	0.155	-3.585	3.500e-04
28431754DIA3006	28431754DIA3006	f2	FI10:arm_f_2_Canagliflozin	-0.007	0.097	-0.077	9.388e-01
28431754DIA3006	28431754DIA3006	f2	FI10:arm_f_2_Sitagliptin	0.041	0.107	0.386	6.995e-01
28431754DIA3015	28431754DIA3015	f2	(Intercept)	3.385	0.312	10.856	1.487e-25
28431754DIA3015	28431754DIA3015	f2	baseline_value	0.502	0.036	14.11	3.804e-40
28431754DIA3015	28431754DIA3015	f2	FI10	0.015	0.069	0.21	8.335e-01
28431754DIA3015	28431754DIA3015	f2	arm_f_2_Canagliflozin	-0.324	0.151	-2.148	3.206e-02
28431754DIA3015	28431754DIA3015	f2	FI10:arm_f_2_Canagliflozin	-0.033	0.098	-0.34	7.340e-01
1218_0036	1218_0036	f2	(Intercept)	2.809	0.25	11.218	6.820e-28
1218_0036	1218_0036	f2	baseline_value	0.67	0.029	23.481	2.670e-101
1218_0036	1218_0036	f2	FI10	-0.053	0.065	-0.811	4.175e-01
1218_0036	1218_0036	f2	arm_f_2_Linagliptin	-0.727	0.119	-6.111	1.317e-09
1218_0036	1218_0036	f2	FI10:arm_f_2_Linagliptin	0.074	0.091	0.817	4.141e-01
1218_0046	1218_0046	f2	(Intercept)	4.576	0.367	12.457	7.912e-33
1218_0046	1218_0046	f2	baseline_value	0.46	0.028	16.606	7.958e-54
1218_0046	1218_0046	f2	FI10	-0.106	0.29	-0.367	7.140e-01
1218_0046	1218_0046	f2	arm_f_2_Linagliptin	-0.623	0.349	-1.783	7.495e-02
1218_0046	1218_0046	f2	arm_f_2_Linagliptin + Metformin	-1.575	0.304	-5.175	2.853e-07
1218_0046	1218_0046	f2	arm_f_2_Metformin	-0.928	0.309	-2.999	2.787e-03
1218_0046	1218_0046	f2	FI10:arm_f_2_Linagliptin	0.406	0.373	1.088	2.771e-01
1218_0046	1218_0046	f2	FI10:arm_f_2_Linagliptin + Metformin	0.342	0.32	1.069	2.856e-01
1218_0046	1218_0046	f2	FI10:arm_f_2_Metformin	0.28	0.328	0.856	3.925e-01
1218_0061	1218_0061	f2	(Intercept)	3.892	0.703	5.535	7.418e-08
1218_0061	1218_0061	f2	baseline_value	0.496	0.077	6.413	6.468e-10
1218_0061	1218_0061	f2	FI10	-0.152	0.241	-0.632	5.281e-01
1218_0061	1218_0061	f2	arm_f_2_Linagliptin	-0.596	0.314	-1.9	5.855e-02
1218_0061	1218_0061	f2	FI10:arm_f_2_Linagliptin	0.157	0.308	0.509	6.115e-01
1245_0049	1245_0049	f2	(Intercept)	3.381	0.445	7.596	1.297e-13
1245_0049	1245_0049	f2	baseline_value	0.546	0.049	11.058	7.719e-26
1245_0049	1245_0049	f2	FI10	-0.23	0.137	-1.68	9.359e-02
1245_0049	1245_0049	f2	arm_f_2_Empagliflozin	-0.725	0.202	-3.589	3.611e-04
1245_0049	1245_0049	f2	FI10:arm_f_2_Empagliflozin	0.233	0.169	1.38	1.683e-01
1218_0050	1218_0050	f2	(Intercept)	4.596	0.744	6.179	3.042e-09
1218_0050	1218_0050	f2	baseline_value	0.354	0.084	4.241	3.265e-05
1218_0050	1218_0050	f2	FI10	0.044	0.253	0.176	8.608e-01
1218_0050	1218_0050	f2	arm_f_2_Linagliptin	0.274	0.384	0.714	4.762e-01
1218_0050	1218_0050	f2	FI10:arm_f_2_Linagliptin	-0.13	0.309	-0.421	6.743e-01
1218_0064	1218_0064	f2	(Intercept)	1.004	0.447	2.245	2.575e-02
1218_0064	1218_0064	f2	baseline_value	0.863	0.05	17.256	2.291e-43
1218_0064	1218_0064	f2	FI10	0.011	0.089	0.126	8.997e-01
1218_0064	1218_0064	f2	arm_f_2_Linagliptin	-0.467	0.28	-1.667	9.685e-02
1218_0064	1218_0064	f2	FI10:arm_f_2_Linagliptin	0.024	0.128	0.189	8.501e-01
1218_0043	1218_0043	f2	(Intercept)	2.593	0.718	3.613	4.374e-04
1218_0043	1218_0043	f2	baseline_value	0.681	0.079	8.583	3.070e-14
1218_0043	1218_0043	f2	FI10	0.001	0.157	0.008	9.934e-01
1218_0043	1218_0043	f2	arm_f_2_Linagliptin	-0.371	0.603	-0.614	5.403e-01
1218_0043	1218_0043	f2	FI10:arm_f_2_Linagliptin	-0.044	0.223	-0.197	8.441e-01
1218_0075	1218_0075	f2	(Intercept)	4.237	0.683	6.199	2.938e-09
1218_0075	1218_0075	f2	baseline_value	0.463	0.071	6.513	5.292e-10
1218_0075	1218_0075	f2	FI10	0.041	0.208	0.198	8.430e-01
1218_0075	1218_0075	f2	arm_f_2_Linagliptin	0.2	0.368	0.544	5.872e-01
1218_0075	1218_0075	f2	FI10:arm_f_2_Linagliptin	-0.607	0.313	-1.937	5.408e-02
1218_0063	1218_0063	f2	(Intercept)	3.362	0.413	8.133	2.384e-14
1218_0063	1218_0063	f2	baseline_value	0.559	0.049	11.308	5.620e-24
1218_0063	1218_0063	f2	FI10	0.001	0.132	0.006	9.950e-01
1218_0063	1218_0063	f2	arm_f_2_Linagliptin	-0.631	0.205	-3.076	2.347e-03
1218_0063	1218_0063	f2	FI10:arm_f_2_Linagliptin	0.034	0.154	0.223	8.235e-01
1218_0035	1218_0035	f2	(Intercept)	1.881	0.63	2.987	3.123e-03
1218_0035	1218_0035	f2	baseline_value	0.758	0.069	10.976	7.261e-23
1218_0035	1218_0035	f2	FI10	-0.041	0.178	-0.232	8.165e-01
1218_0035	1218_0035	f2	arm_f_2_Linagliptin	-0.498	0.264	-1.885	6.072e-02
1218_0035	1218_0035	f2	FI10:arm_f_2_Linagliptin	0.128	0.227	0.566	5.720e-01
1218_0015	1218_0015	f2	(Intercept)	3.139	0.544	5.776	1.579e-08
1218_0015	1218_0015	f2	baseline_value	0.508	0.059	8.577	2.415e-16
1218_0015	1218_0015	f2	FI10	0.21	0.185	1.137	2.564e-01
1218_0015	1218_0015	f2	arm_f_2_Linagliptin	-0.384	0.237	-1.62	1.060e-01
1218_0015	1218_0015	f2	FI10:arm_f_2_Linagliptin	-0.061	0.228	-0.267	7.899e-01
1218_0016	1218_0016	f2	(Intercept)	3.526	0.388	9.082	2.505e-18
1218_0016	1218_0016	f2	baseline_value	0.575	0.045	12.758	1.878e-32
1218_0016	1218_0016	f2	FI10	-0.12	0.155	-0.775	4.389e-01
1218_0016	1218_0016	f2	arm_f_2_Linagliptin	-0.547	0.19	-2.875	4.214e-03
1218_0016	1218_0016	f2	FI10:arm_f_2_Linagliptin	-0.018	0.189	-0.097	9.228e-01
1218_0017	1218_0017	f2	(Intercept)	3.499	0.319	10.979	5.716e-26
1218_0017	1218_0017	f2	baseline_value	0.575	0.036	15.908	7.990e-49
1218_0017	1218_0017	f2	FI10	-0.127	0.126	-1.008	3.138e-01
1218_0017	1218_0017	f2	arm_f_2_Linagliptin	-0.618	0.17	-3.635	2.988e-04
1218_0017	1218_0017	f2	FI10:arm_f_2_Linagliptin	0.051	0.151	0.338	7.356e-01
1218_0018	1218_0018	f2	(Intercept)	2.996	0.279	10.721	1.605e-25
1218_0018	1218_0018	f2	baseline_value	0.62	0.031	20.074	4.044e-76
1218_0018	1218_0018	f2	FI10	-0.042	0.118	-0.355	7.229e-01
1218_0018	1218_0018	f2	arm_f_2_Linagliptin	-0.607	0.145	-4.183	3.113e-05
1218_0018	1218_0018	f2	FI10:arm_f_2_Linagliptin	0.032	0.136	0.234	8.149e-01
1218_0020	1218_0020	f2	(Intercept)	2.307	0.176	13.074	3.957e-37
1218_0020	1218_0020	f2	baseline_value	0.606	0.021	28.35	9.663e-143
1218_0020	1218_0020	f2	FI10	0.042	0.055	0.766	4.435e-01
1218_0020	1218_0020	f2	arm_f_2_Linagliptin	0.264	0.092	2.866	4.211e-03
1218_0020	1218_0020	f2	FI10:arm_f_2_Linagliptin	-0.095	0.08	-1.191	2.338e-01
1245_0019	1245_0019	f2	(Intercept)	3.703	0.388	9.553	5.942e-20
1245_0019	1245_0019	f2	baseline_value	0.535	0.044	12.195	4.437e-30
1245_0019	1245_0019	f2	FI10	-0.09	0.15	-0.602	5.477e-01
1245_0019	1245_0019	f2	arm_f_2_Empagliflozin	-0.678	0.182	-3.72	2.219e-04
1245_0019	1245_0019	f2	FI10:arm_f_2_Empagliflozin	0.177	0.192	0.923	3.563e-01
1245_0020	1245_0020	f2	(Intercept)	5.211	0.212	24.61	1.714e-104
1245_0020	1245_0020	f2	baseline_value	0.337	0.021	15.941	4.869e-51
1245_0020	1245_0020	f2	FI10	-0.078	0.136	-0.574	5.664e-01
1245_0020	1245_0020	f2	arm_f_2_Empagliflozin	-0.899	0.155	-5.787	9.619e-09
1245_0020	1245_0020	f2	arm_f_2_Sitagliptin	-0.857	0.19	-4.51	7.270e-06
1245_0020	1245_0020	f2	FI10:arm_f_2_Empagliflozin	0.206	0.165	1.247	2.126e-01
1245_0020	1245_0020	f2	FI10:arm_f_2_Sitagliptin	0.298	0.205	1.449	1.476e-01
1245_0023	1245_0023	f2	(Intercept)	3.405	0.195	17.426	2.406e-61
1245_0023	1245_0023	f2	baseline_value	0.524	0.023	23.119	1.689e-99
1245_0023	1245_0023	f2	FI10	0.219	0.083	2.631	8.618e-03
1245_0023	1245_0023	f2	arm_f_2_Empagliflozin	-0.533	0.092	-5.815	7.614e-09
1245_0023	1245_0023	f2	FI10:arm_f_2_Empagliflozin	-0.042	0.102	-0.412	6.805e-01
1245_0028	1245_0028	f2	(Intercept)	2.907	0.228	12.763	1.557e-35
1245_0028	1245_0028	f2	baseline_value	0.539	0.027	19.876	1.953e-78
1245_0028	1245_0028	f2	FI10	0.124	0.081	1.528	1.267e-01
1245_0028	1245_0028	f2	arm_f_2_Empagliflozin	-0.09	0.112	-0.806	4.205e-01
1245_0028	1245_0028	f2	FI10:arm_f_2_Empagliflozin	-0.028	0.115	-0.24	8.101e-01
1245_0036	1245_0036	f2	(Intercept)	2.98	0.347	8.577	5.752e-17
1245_0036	1245_0036	f2	baseline_value	0.644	0.04	15.962	1.888e-49
1245_0036	1245_0036	f2	FI10	-0.07	0.084	-0.832	4.059e-01
1245_0036	1245_0036	f2	arm_f_2_Empagliflozin	-0.744	0.17	-4.379	1.366e-05
1245_0036	1245_0036	f2	FI10:arm_f_2_Empagliflozin	0.224	0.114	1.972	4.900e-02
1276_0001	1276_0001	f2	(Intercept)	3.477	0.233	14.921	9.977e-47
1276_0001	1276_0001	f2	baseline_value	0.45	0.023	19.511	6.456e-75
1276_0001	1276_0001	f2	FI10	-0.136	0.117	-1.162	2.453e-01
1276_0001	1276_0001	f2	arm_f_2_Empagliflozin	-0.382	0.179	-2.133	3.311e-02
1276_0001	1276_0001	f2	arm_f_2_Empagliflozin + Metformin	-0.86	0.159	-5.395	8.068e-08
1276_0001	1276_0001	f2	FI10:arm_f_2_Empagliflozin	0.486	0.165	2.948	3.258e-03
1276_0001	1276_0001	f2	FI10:arm_f_2_Empagliflozin + Metformin	0.357	0.148	2.416	1.583e-02
HYPO9901	HYPO9901	f3	(Intercept)	3.717	0.388	9.577	9.693e-21
HYPO9901	HYPO9901	f3	baseline_value	0.431	0.042	10.22	2.980e-23
HYPO9901	HYPO9901	f3	FI10	-0.077	0.049	-1.575	1.156e-01
HYPO9901	HYPO9901	f3	arm_f_2_Lixisenatide	0.503	0.367	1.37	1.710e-01
HYPO9901	HYPO9901	f3	SEXM	-0.1	0.061	-1.642	1.009e-01
HYPO9901	HYPO9901	f3	AGE	0.003	0.003	0.95	3.425e-01
HYPO9901	HYPO9901	f3	FI10:arm_f_2_Lixisenatide	0.061	0.084	0.728	4.667e-01
HYPO9901	HYPO9901	f3	arm_f_2_Lixisenatide:SEXM	0.02	0.105	0.195	8.452e-01
HYPO9901	HYPO9901	f3	arm_f_2_Lixisenatide:AGE	-0.009	0.006	-1.424	1.549e-01
EFC12703	EFC12703	f3	(Intercept)	0.352	1.47	0.239	8.109e-01
EFC12703	EFC12703	f3	baseline_value	0.693	0.069	10.074	7.000e-21
EFC12703	EFC12703	f3	FI10	0.185	0.122	1.517	1.303e-01
EFC12703	EFC12703	f3	arm_f_2_Lixisenatide	1.417	1.875	0.756	4.502e-01
EFC12703	EFC12703	f3	SEXM	0.141	0.139	1.009	3.138e-01
EFC12703	EFC12703	f3	AGE	0.022	0.018	1.233	2.186e-01
EFC12703	EFC12703	f3	FI10:arm_f_2_Lixisenatide	-0.043	0.175	-0.247	8.047e-01
EFC12703	EFC12703	f3	arm_f_2_Lixisenatide:SEXM	-0.128	0.196	-0.655	5.127e-01
EFC12703	EFC12703	f3	arm_f_2_Lixisenatide:AGE	-0.025	0.025	-0.983	3.265e-01
H9X-MC-GBDE	H9X-MC-GBDE	f3	(Intercept)	2.583	0.465	5.558	4.139e-08
H9X-MC-GBDE	H9X-MC-GBDE	f3	baseline_value	0.496	0.042	11.731	1.035e-28
H9X-MC-GBDE	H9X-MC-GBDE	f3	FI10	-0.062	0.082	-0.763	4.459e-01
H9X-MC-GBDE	H9X-MC-GBDE	f3	arm_f_2_Dulaglutide	-0.155	0.407	-0.381	7.031e-01
H9X-MC-GBDE	H9X-MC-GBDE	f3	SEXM	0.16	0.095	1.684	9.264e-02
H9X-MC-GBDE	H9X-MC-GBDE	f3	AGE	0.003	0.005	0.589	5.563e-01
H9X-MC-GBDE	H9X-MC-GBDE	f3	FI10:arm_f_2_Dulaglutide	0.144	0.11	1.307	1.918e-01
H9X-MC-GBDE	H9X-MC-GBDE	f3	arm_f_2_Dulaglutide:SEXM	-0.086	0.136	-0.633	5.270e-01
H9X-MC-GBDE	H9X-MC-GBDE	f3	arm_f_2_Dulaglutide:AGE	-0.001	0.007	-0.122	9.027e-01
H9X-MC-GBDD	H9X-MC-GBDD	f3	(Intercept)	5.06	0.498	10.154	5.642e-23
H9X-MC-GBDD	H9X-MC-GBDD	f3	baseline_value	0.315	0.033	9.698	3.436e-21
H9X-MC-GBDD	H9X-MC-GBDD	f3	FI10	-0.045	0.095	-0.469	6.393e-01
H9X-MC-GBDD	H9X-MC-GBDD	f3	arm_f_2_Dulaglutide	-0.622	0.488	-1.275	2.027e-01
H9X-MC-GBDD	H9X-MC-GBDD	f3	SEXM	-0.143	0.119	-1.207	2.279e-01
H9X-MC-GBDD	H9X-MC-GBDD	f3	AGE	-0.008	0.007	-1.259	2.085e-01
H9X-MC-GBDD	H9X-MC-GBDD	f3	FI10:arm_f_2_Dulaglutide	0.072	0.116	0.617	5.374e-01
H9X-MC-GBDD	H9X-MC-GBDD	f3	arm_f_2_Dulaglutide:SEXM	0.141	0.147	0.96	3.373e-01
H9X-MC-GBDD	H9X-MC-GBDD	f3	arm_f_2_Dulaglutide:AGE	0.005	0.008	0.589	5.562e-01
H9X-MC-GBDC	H9X-MC-GBDC	f3	(Intercept)	3.018	0.437	6.911	9.817e-12
H9X-MC-GBDC	H9X-MC-GBDC	f3	baseline_value	0.602	0.036	16.961	2.464e-55
H9X-MC-GBDC	H9X-MC-GBDC	f3	FI10	-0.051	0.095	-0.541	5.888e-01
H9X-MC-GBDC	H9X-MC-GBDC	f3	arm_f_2_Dulaglutide	-0.293	0.367	-0.799	4.246e-01
H9X-MC-GBDC	H9X-MC-GBDC	f3	SEXM	0.048	0.113	0.428	6.688e-01
H9X-MC-GBDC	H9X-MC-GBDC	f3	AGE	-0.008	0.006	-1.469	1.424e-01
H9X-MC-GBDC	H9X-MC-GBDC	f3	FI10:arm_f_2_Dulaglutide	0.064	0.116	0.552	5.813e-01
H9X-MC-GBDC	H9X-MC-GBDC	f3	arm_f_2_Dulaglutide:SEXM	0.005	0.137	0.037	9.706e-01
H9X-MC-GBDC	H9X-MC-GBDC	f3	arm_f_2_Dulaglutide:AGE	0.001	0.007	0.19	8.494e-01
H9X-MC-GBDB	H9X-MC-GBDB	f3	(Intercept)	3.921	0.385	10.195	4.619e-23
H9X-MC-GBDB	H9X-MC-GBDB	f3	baseline_value	0.524	0.028	18.401	1.462e-63
H9X-MC-GBDB	H9X-MC-GBDB	f3	FI10	-0.052	0.082	-0.634	5.263e-01
H9X-MC-GBDB	H9X-MC-GBDB	f3	arm_f_2_Dulaglutide	-0.886	0.374	-2.368	1.814e-02
H9X-MC-GBDB	H9X-MC-GBDB	f3	SEXM	-0.073	0.105	-0.697	4.863e-01
H9X-MC-GBDB	H9X-MC-GBDB	f3	AGE	-0.01	0.005	-1.872	6.159e-02
H9X-MC-GBDB	H9X-MC-GBDB	f3	FI10:arm_f_2_Dulaglutide	0.137	0.101	1.357	1.752e-01
H9X-MC-GBDB	H9X-MC-GBDB	f3	arm_f_2_Dulaglutide:SEXM	0.162	0.128	1.266	2.058e-01
H9X-MC-GBDB	H9X-MC-GBDB	f3	arm_f_2_Dulaglutide:AGE	0.004	0.007	0.653	5.142e-01
H9X-MC-GBDA	H9X-MC-GBDA	f3	(Intercept)	4.73	0.435	10.868	4.890e-26
H9X-MC-GBDA	H9X-MC-GBDA	f3	baseline_value	0.422	0.021	20.29	1.659e-76
H9X-MC-GBDA	H9X-MC-GBDA	f3	FI10	-0.188	0.104	-1.805	7.131e-02
H9X-MC-GBDA	H9X-MC-GBDA	f3	arm_f_2_Dulaglutide	-1.428	0.46	-3.107	1.945e-03
H9X-MC-GBDA	H9X-MC-GBDA	f3	arm_f_2_Exenatide	-0.136	0.5	-0.271	7.863e-01
H9X-MC-GBDA	H9X-MC-GBDA	f3	SEXM	0.043	0.145	0.299	7.647e-01
H9X-MC-GBDA	H9X-MC-GBDA	f3	AGE	-0.007	0.007	-1.002	3.166e-01
H9X-MC-GBDA	H9X-MC-GBDA	f3	FI10:arm_f_2_Dulaglutide	0.315	0.119	2.648	8.227e-03
H9X-MC-GBDA	H9X-MC-GBDA	f3	FI10:arm_f_2_Exenatide	0.069	0.133	0.521	6.026e-01
H9X-MC-GBDA	H9X-MC-GBDA	f3	arm_f_2_Dulaglutide:SEXM	0.264	0.163	1.622	1.052e-01
H9X-MC-GBDA	H9X-MC-GBDA	f3	arm_f_2_Exenatide:SEXM	-0.068	0.178	-0.381	7.031e-01
H9X-MC-GBDA	H9X-MC-GBDA	f3	arm_f_2_Dulaglutide:AGE	0	0.008	0.031	9.755e-01
H9X-MC-GBDA	H9X-MC-GBDA	f3	arm_f_2_Exenatide:AGE	-0.006	0.009	-0.637	5.241e-01
H9X-MC-GBCF	H9X-MC-GBCF	f3	(Intercept)	2.501	0.36	6.947	6.149e-12
H9X-MC-GBCF	H9X-MC-GBCF	f3	baseline_value	0.697	0.028	25.062	1.187e-111
H9X-MC-GBCF	H9X-MC-GBCF	f3	FI10	0.089	0.086	1.037	2.998e-01
H9X-MC-GBCF	H9X-MC-GBCF	f3	arm_f_2_Dulaglutide	-1.05	0.36	-2.92	3.569e-03
H9X-MC-GBCF	H9X-MC-GBCF	f3	SEXM	0.278	0.096	2.89	3.927e-03
H9X-MC-GBCF	H9X-MC-GBCF	f3	AGE	-0.01	0.005	-2.081	3.761e-02
H9X-MC-GBCF	H9X-MC-GBCF	f3	FI10:arm_f_2_Dulaglutide	0.038	0.11	0.346	7.293e-01
H9X-MC-GBCF	H9X-MC-GBCF	f3	arm_f_2_Dulaglutide:SEXM	-0.133	0.125	-1.064	2.876e-01
H9X-MC-GBCF	H9X-MC-GBCF	f3	arm_f_2_Dulaglutide:AGE	0.009	0.006	1.364	1.730e-01
H9X-JE-GBDP	H9X-JE-GBDP	f3	(Intercept)	3.023	0.806	3.752	1.971e-04
H9X-JE-GBDP	H9X-JE-GBDP	f3	baseline_value	0.555	0.042	13.075	1.270e-33
H9X-JE-GBDP	H9X-JE-GBDP	f3	FI10	-0.201	0.264	-0.762	4.467e-01
H9X-JE-GBDP	H9X-JE-GBDP	f3	arm_f_2_Dulaglutide	-0.264	0.773	-0.342	7.328e-01
H9X-JE-GBDP	H9X-JE-GBDP	f3	arm_f_2_Liraglutide	-0.31	0.823	-0.377	7.061e-01
H9X-JE-GBDP	H9X-JE-GBDP	f3	SEXM	-0.191	0.225	-0.852	3.949e-01
H9X-JE-GBDP	H9X-JE-GBDP	f3	AGE	0.018	0.011	1.658	9.795e-02
H9X-JE-GBDP	H9X-JE-GBDP	f3	FI10:arm_f_2_Dulaglutide	0.326	0.291	1.119	2.637e-01
H9X-JE-GBDP	H9X-JE-GBDP	f3	FI10:arm_f_2_Liraglutide	0.123	0.321	0.383	7.017e-01
H9X-JE-GBDP	H9X-JE-GBDP	f3	arm_f_2_Dulaglutide:SEXM	0.315	0.253	1.243	2.143e-01
H9X-JE-GBDP	H9X-JE-GBDP	f3	arm_f_2_Liraglutide:SEXM	0.51	0.282	1.812	7.067e-02
H9X-JE-GBDP	H9X-JE-GBDP	f3	arm_f_2_Dulaglutide:AGE	-0.032	0.012	-2.661	8.047e-03
H9X-JE-GBDP	H9X-JE-GBDP	f3	arm_f_2_Liraglutide:AGE	-0.029	0.013	-2.26	2.426e-02
H9X-CR-GBDK	H9X-CR-GBDK	f3	(Intercept)	3.978	0.485	8.2	1.011e-15
H9X-CR-GBDK	H9X-CR-GBDK	f3	baseline_value	0.531	0.033	15.912	1.836e-49
H9X-CR-GBDK	H9X-CR-GBDK	f3	FI10	-0.381	0.162	-2.352	1.890e-02
H9X-CR-GBDK	H9X-CR-GBDK	f3	arm_f_2_Dulaglutide	-0.893	0.479	-1.864	6.269e-02
H9X-CR-GBDK	H9X-CR-GBDK	f3	SEXM	-0.196	0.129	-1.521	1.286e-01
H9X-CR-GBDK	H9X-CR-GBDK	f3	AGE	-0.008	0.007	-1.189	2.349e-01
H9X-CR-GBDK	H9X-CR-GBDK	f3	FI10:arm_f_2_Dulaglutide	0.569	0.197	2.89	3.962e-03
H9X-CR-GBDK	H9X-CR-GBDK	f3	arm_f_2_Dulaglutide:SEXM	0.038	0.158	0.243	8.080e-01
H9X-CR-GBDK	H9X-CR-GBDK	f3	arm_f_2_Dulaglutide:AGE	0.001	0.008	0.151	8.801e-01
28431754DIA3002	28431754DIA3002	f3	(Intercept)	3.903	0.632	6.176	1.494e-09
28431754DIA3002	28431754DIA3002	f3	baseline_value	0.488	0.043	11.485	6.767e-27
28431754DIA3002	28431754DIA3002	f3	FI10	-0.012	0.102	-0.121	9.036e-01
28431754DIA3002	28431754DIA3002	f3	arm_f_2_Canagliflozin	-0.617	0.575	-1.072	2.841e-01
28431754DIA3002	28431754DIA3002	f3	SEXM	0.051	0.134	0.378	7.056e-01
28431754DIA3002	28431754DIA3002	f3	AGE	-0.001	0.008	-0.13	8.965e-01
28431754DIA3002	28431754DIA3002	f3	FI10:arm_f_2_Canagliflozin	0.116	0.128	0.906	3.656e-01
28431754DIA3002	28431754DIA3002	f3	arm_f_2_Canagliflozin:SEXM	-0.176	0.164	-1.077	2.820e-01
28431754DIA3002	28431754DIA3002	f3	arm_f_2_Canagliflozin:AGE	-0.003	0.01	-0.317	7.516e-01
28431754DIA3006	28431754DIA3006	f3	(Intercept)	3.786	0.375	10.089	4.654e-23
28431754DIA3006	28431754DIA3006	f3	baseline_value	0.523	0.023	22.368	2.377e-93
28431754DIA3006	28431754DIA3006	f3	FI10	0.048	0.089	0.536	5.920e-01
28431754DIA3006	28431754DIA3006	f3	arm_f_2_Canagliflozin	-1.143	0.358	-3.192	1.449e-03
28431754DIA3006	28431754DIA3006	f3	arm_f_2_Sitagliptin	-0.424	0.388	-1.093	2.745e-01
28431754DIA3006	28431754DIA3006	f3	SEXM	0.141	0.109	1.288	1.980e-01
28431754DIA3006	28431754DIA3006	f3	AGE	-0.01	0.006	-1.69	9.125e-02
28431754DIA3006	28431754DIA3006	f3	FI10:arm_f_2_Canagliflozin	-0.072	0.101	-0.719	4.721e-01
28431754DIA3006	28431754DIA3006	f3	FI10:arm_f_2_Sitagliptin	0.037	0.111	0.33	7.416e-01
28431754DIA3006	28431754DIA3006	f3	arm_f_2_Canagliflozin:SEXM	-0.142	0.122	-1.163	2.451e-01
28431754DIA3006	28431754DIA3006	f3	arm_f_2_Sitagliptin:SEXM	-0.069	0.135	-0.509	6.108e-01
28431754DIA3006	28431754DIA3006	f3	arm_f_2_Canagliflozin:AGE	0.015	0.007	2.297	2.179e-02
28431754DIA3006	28431754DIA3006	f3	arm_f_2_Sitagliptin:AGE	-0.002	0.007	-0.219	8.265e-01
28431754DIA3015	28431754DIA3015	f3	(Intercept)	4.424	0.441	10.04	2.692e-22
28431754DIA3015	28431754DIA3015	f3	baseline_value	0.495	0.036	13.778	1.592e-38
28431754DIA3015	28431754DIA3015	f3	FI10	0.039	0.07	0.551	5.819e-01
28431754DIA3015	28431754DIA3015	f3	arm_f_2_Canagliflozin	-1.358	0.411	-3.304	9.991e-04
28431754DIA3015	28431754DIA3015	f3	SEXM	-0.119	0.094	-1.267	2.057e-01
28431754DIA3015	28431754DIA3015	f3	AGE	-0.017	0.005	-3.234	1.276e-03
28431754DIA3015	28431754DIA3015	f3	FI10:arm_f_2_Canagliflozin	-0.068	0.101	-0.675	4.996e-01
28431754DIA3015	28431754DIA3015	f3	arm_f_2_Canagliflozin:SEXM	0.08	0.132	0.604	5.459e-01
28431754DIA3015	28431754DIA3015	f3	arm_f_2_Canagliflozin:AGE	0.018	0.007	2.578	1.015e-02
1218_0036	1218_0036	f3	(Intercept)	3.26	0.331	9.849	4.314e-22
1218_0036	1218_0036	f3	baseline_value	0.661	0.028	23.273	9.249e-100
1218_0036	1218_0036	f3	FI10	-0.05	0.066	-0.751	4.530e-01
1218_0036	1218_0036	f3	arm_f_2_Linagliptin	-0.44	0.305	-1.444	1.489e-01
1218_0036	1218_0036	f3	SEXM	-0.214	0.068	-3.137	1.749e-03
1218_0036	1218_0036	f3	AGE	-0.004	0.004	-1.262	2.072e-01
1218_0036	1218_0036	f3	FI10:arm_f_2_Linagliptin	0.096	0.092	1.044	2.968e-01
1218_0036	1218_0036	f3	arm_f_2_Linagliptin:SEXM	0.017	0.096	0.181	8.564e-01
1218_0036	1218_0036	f3	arm_f_2_Linagliptin:AGE	-0.005	0.005	-1.094	2.741e-01
1218_0046	1218_0046	f3	(Intercept)	4.459	0.741	6.016	2.672e-09
1218_0046	1218_0046	f3	baseline_value	0.457	0.028	16.37	1.779e-52
1218_0046	1218_0046	f3	FI10	-0.141	0.298	-0.472	6.370e-01
1218_0046	1218_0046	f3	arm_f_2_Linagliptin	-0.314	0.848	-0.37	7.118e-01
1218_0046	1218_0046	f3	arm_f_2_Linagliptin + Metformin	-1.333	0.752	-1.772	7.681e-02
1218_0046	1218_0046	f3	arm_f_2_Metformin	-0.456	0.769	-0.593	5.532e-01
1218_0046	1218_0046	f3	SEXM	-0.082	0.248	-0.331	7.410e-01
1218_0046	1218_0046	f3	AGE	0.004	0.012	0.337	7.362e-01
1218_0046	1218_0046	f3	FI10:arm_f_2_Linagliptin	0.312	0.384	0.812	4.168e-01
1218_0046	1218_0046	f3	FI10:arm_f_2_Linagliptin + Metformin	0.409	0.33	1.239	2.156e-01
1218_0046	1218_0046	f3	FI10:arm_f_2_Metformin	0.271	0.339	0.801	4.236e-01
1218_0046	1218_0046	f3	arm_f_2_Linagliptin:SEXM	-0.369	0.304	-1.212	2.257e-01
1218_0046	1218_0046	f3	arm_f_2_Linagliptin + Metformin:SEXM	0.161	0.271	0.592	5.538e-01
1218_0046	1218_0046	f3	arm_f_2_Metformin:SEXM	-0.142	0.277	-0.513	6.082e-01
1218_0046	1218_0046	f3	arm_f_2_Linagliptin:AGE	-0	0.014	-0.025	9.802e-01
1218_0046	1218_0046	f3	arm_f_2_Linagliptin + Metformin:AGE	-0.007	0.013	-0.534	5.936e-01
1218_0046	1218_0046	f3	arm_f_2_Metformin:AGE	-0.007	0.013	-0.536	5.919e-01
1218_0061	1218_0061	f3	(Intercept)	4.65	0.993	4.684	4.518e-06
1218_0061	1218_0061	f3	baseline_value	0.498	0.078	6.427	6.089e-10
1218_0061	1218_0061	f3	FI10	-0.029	0.261	-0.111	9.120e-01
1218_0061	1218_0061	f3	arm_f_2_Linagliptin	-1.229	0.861	-1.428	1.545e-01
1218_0061	1218_0061	f3	SEXM	0.129	0.229	0.564	5.730e-01
1218_0061	1218_0061	f3	AGE	-0.017	0.014	-1.203	2.300e-01
1218_0061	1218_0061	f3	FI10:arm_f_2_Linagliptin	0.064	0.328	0.195	8.453e-01
1218_0061	1218_0061	f3	arm_f_2_Linagliptin:SEXM	0.061	0.276	0.221	8.254e-01
1218_0061	1218_0061	f3	arm_f_2_Linagliptin:AGE	0.013	0.017	0.754	4.516e-01
1245_0049	1245_0049	f3	(Intercept)	3.426	0.574	5.965	4.360e-09
1245_0049	1245_0049	f3	baseline_value	0.547	0.05	10.91	3.085e-25
1245_0049	1245_0049	f3	FI10	-0.227	0.139	-1.628	1.042e-01
1245_0049	1245_0049	f3	arm_f_2_Empagliflozin	-0.857	0.467	-1.835	6.710e-02
1245_0049	1245_0049	f3	SEXM	-0.002	0.128	-0.015	9.884e-01
1245_0049	1245_0049	f3	AGE	-0.001	0.006	-0.152	8.791e-01
1245_0049	1245_0049	f3	FI10:arm_f_2_Empagliflozin	0.227	0.172	1.319	1.877e-01
1245_0049	1245_0049	f3	arm_f_2_Empagliflozin:SEXM	0.02	0.155	0.131	8.955e-01
1245_0049	1245_0049	f3	arm_f_2_Empagliflozin:AGE	0.002	0.008	0.288	7.738e-01
1218_0050	1218_0050	f3	(Intercept)	4.041	1.125	3.592	4.058e-04
1218_0050	1218_0050	f3	baseline_value	0.356	0.085	4.177	4.272e-05
1218_0050	1218_0050	f3	FI10	-0.043	0.291	-0.148	8.827e-01
1218_0050	1218_0050	f3	arm_f_2_Linagliptin	1.327	0.962	1.378	1.695e-01
1218_0050	1218_0050	f3	SEXM	-0.013	0.283	-0.047	9.626e-01
1218_0050	1218_0050	f3	AGE	0.011	0.015	0.751	4.534e-01
1218_0050	1218_0050	f3	FI10:arm_f_2_Linagliptin	0.018	0.346	0.053	9.577e-01
1218_0050	1218_0050	f3	arm_f_2_Linagliptin:SEXM	-0.083	0.346	-0.238	8.119e-01
1218_0050	1218_0050	f3	arm_f_2_Linagliptin:AGE	-0.021	0.018	-1.18	2.394e-01
1218_0064	1218_0064	f3	(Intercept)	1.585	0.693	2.289	2.303e-02
1218_0064	1218_0064	f3	baseline_value	0.859	0.05	17.041	1.967e-42
1218_0064	1218_0064	f3	FI10	0.003	0.089	0.038	9.701e-01
1218_0064	1218_0064	f3	arm_f_2_Linagliptin	-0.979	0.778	-1.258	2.098e-01
1218_0064	1218_0064	f3	SEXM	-0.124	0.136	-0.917	3.604e-01
1218_0064	1218_0064	f3	AGE	-0.007	0.007	-0.992	3.224e-01
1218_0064	1218_0064	f3	FI10:arm_f_2_Linagliptin	0.042	0.13	0.322	7.474e-01
1218_0064	1218_0064	f3	arm_f_2_Linagliptin:SEXM	-0.07	0.193	-0.361	7.186e-01
1218_0064	1218_0064	f3	arm_f_2_Linagliptin:AGE	0.008	0.01	0.77	4.421e-01
1218_0043	1218_0043	f3	(Intercept)	2.689	1.122	2.397	1.805e-02
1218_0043	1218_0043	f3	baseline_value	0.68	0.083	8.158	3.658e-13
1218_0043	1218_0043	f3	FI10	0.002	0.158	0.011	9.915e-01
1218_0043	1218_0043	f3	arm_f_2_Linagliptin	0.127	1.203	0.105	9.165e-01
1218_0043	1218_0043	f3	SEXM	-0.041	0.221	-0.184	8.540e-01
1218_0043	1218_0043	f3	AGE	-0.001	0.012	-0.08	9.367e-01
1218_0043	1218_0043	f3	FI10:arm_f_2_Linagliptin	0.003	0.23	0.014	9.891e-01
1218_0043	1218_0043	f3	arm_f_2_Linagliptin:SEXM	0.345	0.325	1.064	2.896e-01
1218_0043	1218_0043	f3	arm_f_2_Linagliptin:AGE	-0.013	0.015	-0.878	3.815e-01
1218_0075	1218_0075	f3	(Intercept)	4.885	0.895	5.459	1.365e-07
1218_0075	1218_0075	f3	baseline_value	0.464	0.071	6.557	4.299e-10
1218_0075	1218_0075	f3	FI10	-0.032	0.222	-0.142	8.871e-01
1218_0075	1218_0075	f3	arm_f_2_Linagliptin	0.005	0.838	0.005	9.957e-01
1218_0075	1218_0075	f3	SEXM	-0.748	0.208	-3.596	4.038e-04
1218_0075	1218_0075	f3	AGE	-0.004	0.011	-0.349	7.274e-01
1218_0075	1218_0075	f3	FI10:arm_f_2_Linagliptin	-0.479	0.328	-1.462	1.454e-01
1218_0075	1218_0075	f3	arm_f_2_Linagliptin:SEXM	0.659	0.304	2.17	3.115e-02
1218_0075	1218_0075	f3	arm_f_2_Linagliptin:AGE	-0.005	0.016	-0.305	7.608e-01
1218_0063	1218_0063	f3	(Intercept)	2.762	1.251	2.208	2.823e-02
1218_0063	1218_0063	f3	baseline_value	0.572	0.051	11.259	1.039e-23
1218_0063	1218_0063	f3	FI10	-0.003	0.135	-0.024	9.807e-01
1218_0063	1218_0063	f3	arm_f_2_Linagliptin	-0.671	1.45	-0.463	6.439e-01
1218_0063	1218_0063	f3	SEXM	-0.214	0.136	-1.577	1.162e-01
1218_0063	1218_0063	f3	AGE	0.009	0.016	0.532	5.951e-01
1218_0063	1218_0063	f3	FI10:arm_f_2_Linagliptin	0.026	0.158	0.163	8.707e-01
1218_0063	1218_0063	f3	arm_f_2_Linagliptin:SEXM	0.231	0.171	1.349	1.786e-01
1218_0063	1218_0063	f3	arm_f_2_Linagliptin:AGE	-0.001	0.02	-0.061	9.512e-01
1218_0035	1218_0035	f3	(Intercept)	2.292	0.821	2.79	5.710e-03
1218_0035	1218_0035	f3	baseline_value	0.753	0.07	10.78	3.503e-22
1218_0035	1218_0035	f3	FI10	0.031	0.191	0.16	8.731e-01
1218_0035	1218_0035	f3	arm_f_2_Linagliptin	-0.375	0.687	-0.545	5.860e-01
1218_0035	1218_0035	f3	SEXM	0.112	0.203	0.549	5.832e-01
1218_0035	1218_0035	f3	AGE	-0.009	0.01	-0.952	3.423e-01
1218_0035	1218_0035	f3	FI10:arm_f_2_Linagliptin	0.068	0.242	0.281	7.786e-01
1218_0035	1218_0035	f3	arm_f_2_Linagliptin:SEXM	-0.306	0.246	-1.245	2.143e-01
1218_0035	1218_0035	f3	arm_f_2_Linagliptin:AGE	0.002	0.012	0.163	8.703e-01
1218_0015	1218_0015	f3	(Intercept)	2.473	0.705	3.506	5.088e-04
1218_0015	1218_0015	f3	baseline_value	0.504	0.059	8.549	3.035e-16
1218_0015	1218_0015	f3	FI10	0.224	0.187	1.197	2.319e-01
1218_0015	1218_0015	f3	arm_f_2_Linagliptin	0.13	0.633	0.206	8.369e-01
1218_0015	1218_0015	f3	SEXM	0.469	0.177	2.65	8.393e-03
1218_0015	1218_0015	f3	AGE	0.007	0.008	0.788	4.313e-01
1218_0015	1218_0015	f3	FI10:arm_f_2_Linagliptin	-0.045	0.231	-0.195	8.455e-01
1218_0015	1218_0015	f3	arm_f_2_Linagliptin:SEXM	-0.284	0.215	-1.32	1.877e-01
1218_0015	1218_0015	f3	arm_f_2_Linagliptin:AGE	-0.006	0.01	-0.55	5.826e-01
1218_0016	1218_0016	f3	(Intercept)	4.347	0.525	8.286	1.113e-15
1218_0016	1218_0016	f3	baseline_value	0.568	0.045	12.59	1.017e-31
1218_0016	1218_0016	f3	FI10	-0.003	0.162	-0.02	9.842e-01
1218_0016	1218_0016	f3	arm_f_2_Linagliptin	-1.009	0.465	-2.168	3.062e-02
1218_0016	1218_0016	f3	SEXM	0.056	0.135	0.413	6.795e-01
1218_0016	1218_0016	f3	AGE	-0.016	0.007	-2.365	1.842e-02
1218_0016	1218_0016	f3	FI10:arm_f_2_Linagliptin	-0.108	0.197	-0.551	5.822e-01
1218_0016	1218_0016	f3	arm_f_2_Linagliptin:SEXM	-0.077	0.166	-0.467	6.407e-01
1218_0016	1218_0016	f3	arm_f_2_Linagliptin:AGE	0.011	0.008	1.281	2.009e-01
1218_0017	1218_0017	f3	(Intercept)	3.51	0.47	7.474	2.359e-13
1218_0017	1218_0017	f3	baseline_value	0.571	0.036	15.712	8.655e-48
1218_0017	1218_0017	f3	FI10	-0.113	0.128	-0.88	3.792e-01
1218_0017	1218_0017	f3	arm_f_2_Linagliptin	-0.18	0.416	-0.433	6.653e-01
1218_0017	1218_0017	f3	SEXM	0.13	0.127	1.028	3.043e-01
1218_0017	1218_0017	f3	AGE	-0.001	0.006	-0.205	8.380e-01
1218_0017	1218_0017	f3	FI10:arm_f_2_Linagliptin	0.08	0.154	0.518	6.047e-01
1218_0017	1218_0017	f3	arm_f_2_Linagliptin:SEXM	-0.12	0.146	-0.823	4.109e-01
1218_0017	1218_0017	f3	arm_f_2_Linagliptin:AGE	-0.007	0.007	-1.023	3.067e-01
1218_0018	1218_0018	f3	(Intercept)	3.282	0.399	8.218	6.060e-16
1218_0018	1218_0018	f3	baseline_value	0.618	0.031	20.056	5.801e-76
1218_0018	1218_0018	f3	FI10	-0.007	0.123	-0.059	9.533e-01
1218_0018	1218_0018	f3	arm_f_2_Linagliptin	-0.363	0.355	-1.022	3.069e-01
1218_0018	1218_0018	f3	SEXM	-0.044	0.1	-0.445	6.566e-01
1218_0018	1218_0018	f3	AGE	-0.005	0.005	-0.923	3.561e-01
1218_0018	1218_0018	f3	FI10:arm_f_2_Linagliptin	0.064	0.141	0.456	6.483e-01
1218_0018	1218_0018	f3	arm_f_2_Linagliptin:SEXM	0.128	0.116	1.106	2.688e-01
1218_0018	1218_0018	f3	arm_f_2_Linagliptin:AGE	-0.006	0.006	-0.925	3.554e-01
1218_0020	1218_0020	f3	(Intercept)	2.711	0.243	11.173	6.289e-28
1218_0020	1218_0020	f3	baseline_value	0.601	0.021	28.216	1.381e-141
1218_0020	1218_0020	f3	FI10	0.042	0.057	0.737	4.611e-01
1218_0020	1218_0020	f3	arm_f_2_Linagliptin	0.13	0.248	0.524	6.002e-01
1218_0020	1218_0020	f3	SEXM	-0.156	0.055	-2.862	4.273e-03
1218_0020	1218_0020	f3	AGE	-0.005	0.003	-1.603	1.091e-01
1218_0020	1218_0020	f3	FI10:arm_f_2_Linagliptin	-0.065	0.082	-0.796	4.263e-01
1218_0020	1218_0020	f3	arm_f_2_Linagliptin:SEXM	0.218	0.077	2.839	4.588e-03
1218_0020	1218_0020	f3	arm_f_2_Linagliptin:AGE	-0	0.004	-0.121	9.034e-01
1245_0019	1245_0019	f3	(Intercept)	3.561	0.512	6.955	1.135e-11
1245_0019	1245_0019	f3	baseline_value	0.538	0.044	12.206	4.276e-30
1245_0019	1245_0019	f3	FI10	-0.12	0.168	-0.711	4.774e-01
1245_0019	1245_0019	f3	arm_f_2_Empagliflozin	-1.288	0.454	-2.84	4.697e-03
1245_0019	1245_0019	f3	SEXM	-0.004	0.135	-0.033	9.739e-01
1245_0019	1245_0019	f3	AGE	0.003	0.007	0.381	7.036e-01
1245_0019	1245_0019	f3	FI10:arm_f_2_Empagliflozin	0.129	0.209	0.618	5.372e-01
1245_0019	1245_0019	f3	arm_f_2_Empagliflozin:SEXM	0.057	0.164	0.347	7.289e-01
1245_0019	1245_0019	f3	arm_f_2_Empagliflozin:AGE	0.011	0.009	1.302	1.935e-01
1245_0020	1245_0020	f3	(Intercept)	5.34	0.368	14.497	2.917e-43
1245_0020	1245_0020	f3	baseline_value	0.344	0.021	16.04	1.517e-51
1245_0020	1245_0020	f3	FI10	-0.066	0.139	-0.478	6.325e-01
1245_0020	1245_0020	f3	arm_f_2_Empagliflozin	-1.314	0.379	-3.467	5.484e-04
1245_0020	1245_0020	f3	arm_f_2_Sitagliptin	-0.752	0.482	-1.56	1.192e-01
1245_0020	1245_0020	f3	SEXM	-0.014	0.118	-0.119	9.050e-01
1245_0020	1245_0020	f3	AGE	-0.003	0.005	-0.645	5.193e-01
1245_0020	1245_0020	f3	FI10:arm_f_2_Empagliflozin	0.122	0.17	0.721	4.710e-01
1245_0020	1245_0020	f3	FI10:arm_f_2_Sitagliptin	0.323	0.208	1.551	1.212e-01
1245_0020	1245_0020	f3	arm_f_2_Empagliflozin:SEXM	-0.102	0.143	-0.715	4.746e-01
1245_0020	1245_0020	f3	arm_f_2_Sitagliptin:SEXM	0.136	0.17	0.798	4.252e-01
1245_0020	1245_0020	f3	arm_f_2_Empagliflozin:AGE	0.01	0.006	1.568	1.172e-01
1245_0020	1245_0020	f3	arm_f_2_Sitagliptin:AGE	-0.004	0.008	-0.466	6.417e-01
1245_0023	1245_0023	f3	(Intercept)	3.584	0.282	12.705	5.864e-35
1245_0023	1245_0023	f3	baseline_value	0.534	0.022	23.746	5.893e-104
1245_0023	1245_0023	f3	FI10	0.249	0.087	2.858	4.330e-03
1245_0023	1245_0023	f3	arm_f_2_Empagliflozin	-1.09	0.248	-4.393	1.208e-05
1245_0023	1245_0023	f3	SEXM	-0.047	0.066	-0.712	4.763e-01
1245_0023	1245_0023	f3	AGE	-0.005	0.004	-1.213	2.255e-01
1245_0023	1245_0023	f3	FI10:arm_f_2_Empagliflozin	-0.142	0.105	-1.342	1.798e-01
1245_0023	1245_0023	f3	arm_f_2_Empagliflozin:SEXM	-0.211	0.081	-2.615	9.025e-03
1245_0023	1245_0023	f3	arm_f_2_Empagliflozin:AGE	0.013	0.004	3.004	2.711e-03
1245_0028	1245_0028	f3	(Intercept)	3.632	0.292	12.438	6.548e-34
1245_0028	1245_0028	f3	baseline_value	0.529	0.027	19.394	3.994e-75
1245_0028	1245_0028	f3	FI10	0.162	0.082	1.964	4.973e-02
1245_0028	1245_0028	f3	arm_f_2_Empagliflozin	-0.594	0.26	-2.285	2.246e-02
1245_0028	1245_0028	f3	SEXM	-0.054	0.065	-0.836	4.031e-01
1245_0028	1245_0028	f3	AGE	-0.012	0.003	-3.712	2.126e-04
1245_0028	1245_0028	f3	FI10:arm_f_2_Empagliflozin	-0.059	0.118	-0.503	6.153e-01
1245_0028	1245_0028	f3	arm_f_2_Empagliflozin:SEXM	0.018	0.092	0.201	8.407e-01
1245_0028	1245_0028	f3	arm_f_2_Empagliflozin:AGE	0.009	0.004	2.12	3.417e-02
1245_0036	1245_0036	f3	(Intercept)	3.168	0.512	6.185	1.037e-09
1245_0036	1245_0036	f3	baseline_value	0.642	0.04	15.861	6.850e-49
1245_0036	1245_0036	f3	FI10	-0.049	0.085	-0.573	5.667e-01
1245_0036	1245_0036	f3	arm_f_2_Empagliflozin	-0.668	0.501	-1.335	1.823e-01
1245_0036	1245_0036	f3	SEXM	0.175	0.101	1.727	8.459e-02
1245_0036	1245_0036	f3	AGE	-0.005	0.006	-0.811	4.177e-01
1245_0036	1245_0036	f3	FI10:arm_f_2_Empagliflozin	0.208	0.116	1.798	7.260e-02
1245_0036	1245_0036	f3	arm_f_2_Empagliflozin:SEXM	-0.239	0.135	-1.764	7.817e-02
1245_0036	1245_0036	f3	arm_f_2_Empagliflozin:AGE	0.001	0.008	0.169	8.656e-01
1276_0001	1276_0001	f3	(Intercept)	3.606	0.354	10.177	1.721e-23
1276_0001	1276_0001	f3	baseline_value	0.449	0.023	19.25	3.741e-73
1276_0001	1276_0001	f3	FI10	-0.149	0.117	-1.27	2.043e-01
1276_0001	1276_0001	f3	arm_f_2_Empagliflozin	-0.693	0.409	-1.697	8.996e-02
1276_0001	1276_0001	f3	arm_f_2_Empagliflozin + Metformin	-0.987	0.352	-2.806	5.088e-03
1276_0001	1276_0001	f3	SEXM	-0.268	0.112	-2.385	1.722e-02
1276_0001	1276_0001	f3	AGE	0.001	0.005	0.142	8.874e-01
1276_0001	1276_0001	f3	FI10:arm_f_2_Empagliflozin	0.42	0.167	2.519	1.189e-02
1276_0001	1276_0001	f3	FI10:arm_f_2_Empagliflozin + Metformin	0.334	0.149	2.243	2.506e-02
1276_0001	1276_0001	f3	arm_f_2_Empagliflozin:SEXM	-0.158	0.159	-0.992	3.215e-01
1276_0001	1276_0001	f3	arm_f_2_Empagliflozin + Metformin:SEXM	0.062	0.138	0.452	6.510e-01
1276_0001	1276_0001	f3	arm_f_2_Empagliflozin:AGE	0.009	0.007	1.164	2.447e-01
1276_0001	1276_0001	f3	arm_f_2_Empagliflozin + Metformin:AGE	0.002	0.006	0.376	7.067e-01
