# Supplementary material for: Frailty in randomized controlled trials of glucose-lowering therapies for type 2 diabetes: An individual participant data meta-analysis of frailty prevalence, treatment efficacy, and adverse events
Source: PLoS Med. 2025 Apr 7;22(4):e1004553. doi: 10.1371/journal.pmed.1004553 (PMC12052138; doi:10.1371/journal.pmed.1004553)
Supplement: S1 Data — (ZIP) [file pmed.1004553.s011.zip › Supplementary_data_final/hb1c_fi_mod_diags.csv]

study	study2	models	r.squared	adj.r.squared	sigma	statistic	p.value	df	logLik	AIC	BIC	deviance	df.residual	nobs
HYPO9901	HYPO9901	b1	2.128e-02	4.538e-03	5.807e-01	1.271e+00	2.137e-01	15	-7.737e+02	1.581e+03	1.663e+03	2.958e+02	877	893
EFC12703	EFC12703	b1	8.883e-02	4.460e-02	6.971e-01	2.008e+00	1.453e-02	15	-3.357e+02	7.054e+02	7.697e+02	1.502e+02	309	325
H9X-MC-GBDE	H9X-MC-GBDE	b1	4.975e-02	2.530e-02	7.900e-01	2.035e+00	1.163e-02	15	-7.007e+02	1.435e+03	1.510e+03	3.639e+02	583	599
H9X-MC-GBDD	H9X-MC-GBDD	b1	1.987e-02	2.908e-03	1.044e+00	1.171e+00	2.884e-01	15	-1.283e+03	2.599e+03	2.681e+03	9.446e+02	867	883
H9X-MC-GBDC	H9X-MC-GBDC	b1	4.166e-02	2.349e-02	8.610e-01	2.292e+00	3.480e-03	15	-1.016e+03	2.067e+03	2.146e+03	5.864e+02	791	807
H9X-MC-GBDB	H9X-MC-GBDB	b1	1.371e-02	-4.487e-03	9.899e-01	7.534e-01	7.301e-01	15	-1.160e+03	2.354e+03	2.434e+03	7.967e+02	813	829
H9X-MC-GBDA	H9X-MC-GBDA	b1	3.415e-02	1.086e-02	1.306e+00	1.466e+00	7.264e-02	23	-1.636e+03	3.323e+03	3.445e+03	1.626e+03	954	978
H9X-MC-GBCF	H9X-MC-GBCF	b1	1.243e-02	-9.457e-05	1.090e+00	9.924e-01	4.605e-01	15	-1.797e+03	3.628e+03	3.715e+03	1.407e+03	1183	1199
H9X-JE-GBDP	H9X-JE-GBDP	b1	3.518e-02	-1.224e-02	8.181e-01	7.419e-01	8.027e-01	23	-5.870e+02	1.224e+03	1.329e+03	3.132e+02	468	492
H9X-CR-GBDK	H9X-CR-GBDK	b1	2.014e-02	7.532e-04	1.104e+00	1.039e+00	4.121e-01	15	-1.166e+03	2.367e+03	2.446e+03	9.232e+02	758	774
28431754DIA3002	28431754DIA3002	b1	4.004e-02	7.896e-03	9.142e-01	1.246e+00	2.339e-01	15	-6.086e+02	1.251e+03	1.322e+03	3.744e+02	448	464
28431754DIA3006	28431754DIA3006	b1	2.808e-02	1.022e-02	8.886e-01	1.572e+00	4.189e-02	23	-1.646e+03	3.343e+03	3.472e+03	9.878e+02	1251	1275
28431754DIA3015	28431754DIA3015	b1	3.781e-02	1.820e-02	9.049e-01	1.928e+00	1.800e-02	15	-9.838e+02	2.002e+03	2.080e+03	6.026e+02	736	752
1218_0036	1218_0036	b1	1.321e-02	1.257e-03	8.467e-01	1.105e+00	3.463e-01	15	-1.563e+03	3.159e+03	3.246e+03	8.875e+02	1238	1254
1218_0046	1218_0046	b1	8.345e-02	4.897e-02	1.272e+00	2.420e+00	3.007e-05	31	-1.405e+03	2.875e+03	3.032e+03	1.334e+03	824	856
1218_0061	1218_0061	b1	3.252e-02	-2.417e-02	8.292e-01	5.737e-01	8.938e-01	15	-3.268e+02	6.875e+02	7.488e+02	1.760e+02	256	272
1245_0049	1245_0049	b1	4.963e-02	2.357e-02	7.169e-01	1.904e+00	2.052e-02	15	-6.034e+02	1.241e+03	1.314e+03	2.811e+02	547	563
1218_0050	1218_0050	b1	5.641e-02	-1.067e-02	9.293e-01	8.409e-01	6.313e-01	15	-2.972e+02	6.283e+02	6.866e+02	1.822e+02	211	227
1218_0064	1218_0064	b1	4.228e-02	-2.331e-02	9.325e-01	6.446e-01	8.358e-01	15	-3.087e+02	6.515e+02	7.103e+02	1.904e+02	219	235
1218_0043	1218_0043	b1	1.551e-01	4.393e-02	9.471e-01	1.395e+00	1.614e-01	15	-1.689e+02	3.717e+02	4.205e+02	1.023e+02	114	130
1218_0075	1218_0075	b1	6.208e-02	-8.265e-03	1.092e+00	8.825e-01	5.846e-01	15	-3.171e+02	6.682e+02	7.256e+02	2.383e+02	200	216
1218_0063	1218_0063	b1	8.166e-02	1.989e-02	7.451e-01	1.322e+00	1.902e-01	15	-2.605e+02	5.551e+02	6.142e+02	1.238e+02	223	239
1218_0035	1218_0035	b1	5.638e-02	-7.376e-03	8.043e-01	8.843e-01	5.825e-01	15	-2.776e+02	5.892e+02	6.482e+02	1.436e+02	222	238
1218_0015	1218_0015	b1	4.878e-02	1.063e-02	8.244e-01	1.279e+00	2.126e-01	15	-4.699e+02	9.738e+02	1.041e+03	2.542e+02	374	390
1218_0016	1218_0016	b1	2.824e-02	-1.692e-03	8.668e-01	9.435e-01	5.153e-01	15	-6.337e+02	1.301e+03	1.373e+03	3.659e+02	487	503
1218_0017	1218_0017	b1	2.058e-02	-8.662e-04	8.661e-01	9.596e-01	4.969e-01	15	-8.858e+02	1.806e+03	1.883e+03	5.138e+02	685	701
1218_0018	1218_0018	b1	1.672e-02	2.561e-03	8.135e-01	1.181e+00	2.801e-01	15	-1.275e+03	2.584e+03	2.668e+03	6.896e+02	1042	1058
1218_0020	1218_0020	b1	7.527e-03	-2.159e-03	8.763e-01	7.771e-01	7.045e-01	15	-1.991e+03	4.015e+03	4.106e+03	1.180e+03	1537	1553
1245_0019	1245_0019	b1	4.147e-02	1.164e-02	8.710e-01	1.390e+00	1.471e-01	15	-6.297e+02	1.293e+03	1.365e+03	3.656e+02	482	498
1245_0020	1245_0020	b1	7.971e-02	5.769e-02	1.318e+00	3.619e+00	2.452e-08	23	-1.657e+03	3.365e+03	3.487e+03	1.669e+03	961	985
1245_0023	1245_0023	b1	2.470e-02	1.347e-02	8.415e-01	2.200e+00	5.079e-03	15	-1.636e+03	3.306e+03	3.394e+03	9.226e+02	1303	1319
1245_0028	1245_0028	b1	2.707e-02	1.752e-02	8.302e-01	2.836e+00	2.140e-04	15	-1.897e+03	3.828e+03	3.918e+03	1.054e+03	1529	1545
1245_0036	1245_0036	b1	1.764e-02	-2.774e-03	8.182e-01	8.641e-01	6.052e-01	15	-8.910e+02	1.816e+03	1.894e+03	4.833e+02	722	738
1276_0001	1276_0001	b1	6.283e-02	4.672e-02	1.186e+00	3.900e+00	1.864e-09	23	-2.152e+03	4.355e+03	4.485e+03	1.881e+03	1338	1362
HYPO9901	HYPO9901	f1	1.104e-01	1.084e-01	7.297e-01	5.523e+01	2.459e-23	2	-9.841e+02	1.976e+03	1.995e+03	4.738e+02	890	893
EFC12703	EFC12703	f1	3.038e-01	2.995e-01	8.621e-01	7.026e+01	4.764e-26	2	-4.114e+02	8.309e+02	8.460e+02	2.393e+02	322	325
H9X-MC-GBDE	H9X-MC-GBDE	f1	1.906e-01	1.879e-01	8.105e-01	7.018e+01	4.254e-28	2	-7.226e+02	1.453e+03	1.471e+03	3.916e+02	596	599
H9X-MC-GBDD	H9X-MC-GBDD	f1	1.053e-01	1.032e-01	1.002e+00	5.177e+01	5.553e-22	2	-1.253e+03	2.514e+03	2.534e+03	8.835e+02	880	883
H9X-MC-GBDC	H9X-MC-GBDC	f1	2.842e-01	2.824e-01	8.636e-01	1.596e+02	4.267e-59	2	-1.025e+03	2.059e+03	2.077e+03	5.997e+02	804	807
H9X-MC-GBDB	H9X-MC-GBDB	f1	3.131e-01	3.114e-01	8.072e-01	1.883e+02	4.326e-68	2	-9.972e+02	2.002e+03	2.021e+03	5.382e+02	826	829
H9X-MC-GBDA	H9X-MC-GBDA	f1	3.569e-01	3.549e-01	8.555e-01	1.802e+02	6.381e-93	3	-1.233e+03	2.476e+03	2.501e+03	7.128e+02	974	978
H9X-MC-GBCF	H9X-MC-GBCF	f1	3.731e-01	3.720e-01	1.051e+00	3.559e+02	5.313e-122	2	-1.759e+03	3.527e+03	3.547e+03	1.321e+03	1196	1199
H9X-JE-GBDP	H9X-JE-GBDP	f1	4.630e-01	4.597e-01	7.644e-01	1.403e+02	1.544e-65	3	-5.639e+02	1.138e+03	1.159e+03	2.852e+02	488	492
H9X-CR-GBDK	H9X-CR-GBDK	f1	2.588e-01	2.569e-01	1.028e+00	1.346e+02	7.275e-51	2	-1.118e+03	2.244e+03	2.262e+03	8.143e+02	771	774
28431754DIA3002	28431754DIA3002	f1	3.216e-01	3.186e-01	8.129e-01	1.062e+02	1.802e-38	2	-5.450e+02	1.098e+03	1.115e+03	2.961e+02	448	451
28431754DIA3006	28431754DIA3006	f1	3.242e-01	3.226e-01	7.309e-01	1.994e+02	1.244e-105	3	-1.381e+03	2.772e+03	2.798e+03	6.662e+02	1247	1251
28431754DIA3015	28431754DIA3015	f1	2.426e-01	2.405e-01	8.755e-01	1.170e+02	7.959e-45	2	-9.424e+02	1.893e+03	1.911e+03	5.604e+02	731	734
1218_0036	1218_0036	f1	3.655e-01	3.645e-01	8.554e-01	3.606e+02	2.133e-124	2	-1.583e+03	3.175e+03	3.195e+03	9.161e+02	1252	1255
1218_0046	1218_0046	f1	3.004e-01	2.971e-01	1.028e+00	9.134e+01	1.258e-64	4	-1.235e+03	2.483e+03	2.511e+03	8.987e+02	851	856
1218_0061	1218_0061	f1	1.701e-01	1.639e-01	1.039e+00	2.757e+01	1.284e-11	2	-3.949e+02	7.978e+02	8.122e+02	2.905e+02	269	272
1245_0049	1245_0049	f1	2.218e-01	2.190e-01	8.501e-01	7.982e+01	3.175e-31	2	-7.059e+02	1.420e+03	1.437e+03	4.047e+02	560	563
1218_0050	1218_0050	f1	7.729e-02	6.905e-02	1.154e+00	9.382e+00	1.222e-04	2	-3.531e+02	7.141e+02	7.278e+02	2.982e+02	224	227
1218_0064	1218_0064	f1	5.787e-01	5.750e-01	7.022e-01	1.593e+02	2.868e-44	2	-2.489e+02	5.057e+02	5.196e+02	1.144e+02	232	235
1218_0043	1218_0043	f1	4.127e-01	4.035e-01	8.540e-01	4.463e+01	2.093e-15	2	-1.624e+02	3.329e+02	3.443e+02	9.263e+01	127	130
1218_0075	1218_0075	f1	1.985e-01	1.910e-01	1.139e+00	2.637e+01	5.844e-11	2	-3.331e+02	6.742e+02	6.877e+02	2.763e+02	213	216
1218_0063	1218_0063	f1	4.254e-01	4.206e-01	5.705e-01	8.812e+01	2.296e-29	2	-2.052e+02	4.184e+02	4.324e+02	7.747e+01	238	241
1218_0035	1218_0035	f1	3.574e-01	3.520e-01	8.485e-01	6.536e+01	2.699e-23	2	-2.971e+02	6.022e+02	6.161e+02	1.692e+02	235	238
1218_0015	1218_0015	f1	1.948e-01	1.907e-01	9.645e-01	4.682e+01	6.147e-19	2	-5.378e+02	1.084e+03	1.099e+03	3.600e+02	387	390
1218_0016	1218_0016	f1	2.952e-01	2.924e-01	8.747e-01	1.047e+02	1.026e-38	2	-6.449e+02	1.298e+03	1.315e+03	3.826e+02	500	503
1218_0017	1218_0017	f1	3.048e-01	3.028e-01	8.267e-01	1.528e+02	9.453e-56	2	-8.585e+02	1.725e+03	1.743e+03	4.764e+02	697	700
1218_0018	1218_0018	f1	3.229e-01	3.216e-01	8.134e-01	2.509e+02	8.242e-90	2	-1.278e+03	2.563e+03	2.583e+03	6.961e+02	1052	1055
1218_0020	1218_0020	f1	3.474e-01	3.466e-01	7.355e-01	4.124e+02	2.658e-144	2	-1.724e+03	3.456e+03	3.477e+03	8.380e+02	1549	1552
1245_0019	1245_0019	f1	2.868e-01	2.840e-01	8.533e-01	9.955e+01	4.606e-37	2	-6.261e+02	1.260e+03	1.277e+03	3.604e+02	495	498
1245_0020	1245_0020	f1	2.519e-01	2.496e-01	8.795e-01	1.102e+02	1.609e-61	3	-1.270e+03	2.551e+03	2.575e+03	7.596e+02	982	986
1245_0023	1245_0023	f1	3.597e-01	3.587e-01	7.000e-01	3.696e+02	4.056e-128	2	-1.400e+03	2.807e+03	2.828e+03	6.449e+02	1316	1319
1245_0028	1245_0028	f1	2.084e-01	2.074e-01	8.920e-01	2.030e+02	5.423e-79	2	-2.014e+03	4.036e+03	4.058e+03	1.227e+03	1542	1545
1245_0036	1245_0036	f1	2.926e-01	2.906e-01	8.955e-01	1.520e+02	5.746e-56	2	-9.642e+02	1.936e+03	1.955e+03	5.894e+02	735	738
1276_0001	1276_0001	f1	2.611e-01	2.595e-01	1.037e+00	1.600e+02	8.875e-89	3	-1.980e+03	3.970e+03	3.996e+03	1.460e+03	1358	1362
HYPO9901	HYPO9901	f2	1.120e-01	1.080e-01	7.298e-01	2.799e+01	6.421e-22	4	-9.834e+02	1.979e+03	2.007e+03	4.730e+02	888	893
EFC12703	EFC12703	f2	3.107e-01	3.021e-01	8.606e-01	3.605e+01	7.140e-25	4	-4.098e+02	8.317e+02	8.544e+02	2.370e+02	320	325
H9X-MC-GBDE	H9X-MC-GBDE	f2	1.934e-01	1.880e-01	8.105e-01	3.561e+01	1.094e-26	4	-7.216e+02	1.455e+03	1.482e+03	3.902e+02	594	599
H9X-MC-GBDD	H9X-MC-GBDD	f2	1.057e-01	1.016e-01	1.003e+00	2.595e+01	2.372e-20	4	-1.253e+03	2.518e+03	2.547e+03	8.831e+02	878	883
H9X-MC-GBDC	H9X-MC-GBDC	f2	2.857e-01	2.821e-01	8.638e-01	8.018e+01	3.016e-57	4	-1.024e+03	2.061e+03	2.089e+03	5.984e+02	802	807
H9X-MC-GBDB	H9X-MC-GBDB	f2	3.141e-01	3.108e-01	8.076e-01	9.435e+01	4.419e-66	4	-9.966e+02	2.005e+03	2.034e+03	5.374e+02	824	829
H9X-MC-GBDA	H9X-MC-GBDA	f2	3.631e-01	3.592e-01	8.526e-01	9.226e+01	1.181e-91	6	-1.228e+03	2.473e+03	2.512e+03	7.059e+02	971	978
H9X-MC-GBCF	H9X-MC-GBCF	f2	3.743e-01	3.722e-01	1.051e+00	1.786e+02	5.847e-120	4	-1.758e+03	3.528e+03	3.559e+03	1.318e+03	1194	1199
H9X-JE-GBDP	H9X-JE-GBDP	f2	4.646e-01	4.580e-01	7.657e-01	7.014e+01	1.048e-62	6	-5.632e+02	1.142e+03	1.176e+03	2.843e+02	485	492
H9X-CR-GBDK	H9X-CR-GBDK	f2	2.678e-01	2.640e-01	1.023e+00	7.032e+01	9.255e-51	4	-1.113e+03	2.238e+03	2.266e+03	8.044e+02	769	774
28431754DIA3002	28431754DIA3002	f2	3.235e-01	3.174e-01	8.136e-01	5.332e+01	1.031e-36	4	-5.444e+02	1.101e+03	1.125e+03	2.952e+02	446	451
28431754DIA3006	28431754DIA3006	f2	3.244e-01	3.212e-01	7.317e-01	9.956e+01	2.366e-102	6	-1.381e+03	2.778e+03	2.819e+03	6.660e+02	1244	1251
28431754DIA3015	28431754DIA3015	f2	2.427e-01	2.385e-01	8.767e-01	5.840e+01	8.865e-43	4	-9.424e+02	1.897e+03	1.924e+03	5.603e+02	729	734
1218_0036	1218_0036	f2	3.659e-01	3.638e-01	8.558e-01	1.803e+02	5.245e-122	4	-1.583e+03	3.178e+03	3.209e+03	9.156e+02	1250	1255
1218_0046	1218_0046	f2	3.054e-01	2.988e-01	1.026e+00	4.655e+01	3.484e-62	8	-1.232e+03	2.485e+03	2.532e+03	8.922e+02	847	856
1218_0061	1218_0061	f2	1.713e-01	1.589e-01	1.042e+00	1.380e+01	3.026e-10	4	-3.947e+02	8.014e+02	8.230e+02	2.901e+02	267	272
1245_0049	1245_0049	f2	2.257e-01	2.202e-01	8.495e-01	4.067e+01	6.390e-30	4	-7.045e+02	1.421e+03	1.447e+03	4.027e+02	558	563
1218_0050	1218_0050	f2	7.838e-02	6.177e-02	1.158e+00	4.720e+00	1.127e-03	4	-3.529e+02	7.179e+02	7.384e+02	2.978e+02	222	227
1218_0064	1218_0064	f2	5.790e-01	5.716e-01	7.050e-01	7.907e+01	4.240e-42	4	-2.488e+02	5.095e+02	5.303e+02	1.143e+02	230	235
1218_0043	1218_0043	f2	4.131e-01	3.943e-01	8.606e-01	2.199e+01	9.217e-14	4	-1.624e+02	3.368e+02	3.540e+02	9.258e+01	125	130
1218_0075	1218_0075	f2	2.200e-01	2.053e-01	1.129e+00	1.488e+01	9.948e-11	4	-3.301e+02	6.723e+02	6.925e+02	2.689e+02	211	216
1218_0063	1218_0063	f2	4.259e-01	4.162e-01	5.727e-01	4.377e+01	1.858e-27	4	-2.051e+02	4.222e+02	4.431e+02	7.741e+01	236	241
1218_0035	1218_0035	f2	3.586e-01	3.476e-01	8.514e-01	3.257e+01	1.444e-21	4	-2.969e+02	6.058e+02	6.266e+02	1.689e+02	233	238
1218_0015	1218_0015	f2	2.001e-01	1.918e-01	9.638e-01	2.408e+01	8.463e-18	4	-5.365e+02	1.085e+03	1.109e+03	3.576e+02	385	390
1218_0016	1218_0016	f2	2.984e-01	2.927e-01	8.745e-01	5.294e+01	3.633e-37	4	-6.438e+02	1.300e+03	1.325e+03	3.809e+02	498	503
1218_0017	1218_0017	f2	3.067e-01	3.027e-01	8.268e-01	7.685e+01	5.750e-54	4	-8.576e+02	1.727e+03	1.754e+03	4.751e+02	695	700
1218_0018	1218_0018	f2	3.230e-01	3.204e-01	8.142e-01	1.253e+02	1.927e-87	4	-1.278e+03	2.567e+03	2.597e+03	6.960e+02	1050	1055
1218_0020	1218_0020	f2	3.480e-01	3.464e-01	7.356e-01	2.065e+02	5.401e-142	4	-1.723e+03	3.458e+03	3.491e+03	8.372e+02	1547	1552
1245_0019	1245_0019	f2	2.881e-01	2.824e-01	8.542e-01	4.988e+01	2.983e-35	4	-6.257e+02	1.263e+03	1.289e+03	3.597e+02	493	498
1245_0020	1245_0020	f2	2.552e-01	2.506e-01	8.790e-01	5.590e+01	1.877e-59	6	-1.268e+03	2.553e+03	2.592e+03	7.564e+02	979	986
1245_0023	1245_0023	f2	3.673e-01	3.654e-01	6.964e-01	1.907e+02	6.031e-129	4	-1.392e+03	2.796e+03	2.827e+03	6.373e+02	1314	1319
1245_0028	1245_0028	f2	2.103e-01	2.083e-01	8.915e-01	1.025e+02	1.764e-77	4	-2.012e+03	4.037e+03	4.069e+03	1.224e+03	1540	1545
1245_0036	1245_0036	f2	2.971e-01	2.933e-01	8.938e-01	7.747e+01	8.302e-55	4	-9.618e+02	1.936e+03	1.963e+03	5.856e+02	733	738
1276_0001	1276_0001	f2	2.699e-01	2.667e-01	1.032e+00	8.349e+01	4.598e-89	6	-1.972e+03	3.959e+03	4.001e+03	1.443e+03	1355	1362
HYPO9901	HYPO9901	f3	1.175e-01	1.095e-01	7.292e-01	1.471e+01	2.541e-20	8	-9.806e+02	1.981e+03	2.029e+03	4.701e+02	884	893
EFC12703	EFC12703	f3	3.166e-01	2.993e-01	8.623e-01	1.830e+01	1.724e-22	8	-4.084e+02	8.369e+02	8.747e+02	2.350e+02	316	325
H9X-MC-GBDE	H9X-MC-GBDE	f3	1.989e-01	1.881e-01	8.105e-01	1.831e+01	1.373e-24	8	-7.195e+02	1.459e+03	1.503e+03	3.875e+02	590	599
H9X-MC-GBDD	H9X-MC-GBDD	f3	1.095e-01	1.014e-01	1.003e+00	1.344e+01	1.876e-18	8	-1.251e+03	2.522e+03	2.570e+03	8.793e+02	874	883
H9X-MC-GBDC	H9X-MC-GBDC	f3	2.906e-01	2.834e-01	8.630e-01	4.085e+01	8.802e-55	8	-1.022e+03	2.063e+03	2.110e+03	5.943e+02	798	807
H9X-MC-GBDB	H9X-MC-GBDB	f3	3.206e-01	3.140e-01	8.057e-01	4.838e+01	5.686e-64	8	-9.927e+02	2.005e+03	2.053e+03	5.323e+02	820	829
H9X-MC-GBDA	H9X-MC-GBDA	f3	3.800e-01	3.722e-01	8.439e-01	4.928e+01	1.261e-91	12	-1.215e+03	2.458e+03	2.527e+03	6.872e+02	965	978
H9X-MC-GBCF	H9X-MC-GBCF	f3	3.827e-01	3.786e-01	1.045e+00	9.223e+01	4.295e-119	8	-1.750e+03	3.520e+03	3.571e+03	1.301e+03	1190	1199
H9X-JE-GBDP	H9X-JE-GBDP	f3	4.849e-01	4.720e-01	7.557e-01	3.758e+01	1.865e-61	12	-5.537e+02	1.135e+03	1.194e+03	2.735e+02	479	492
H9X-CR-GBDK	H9X-CR-GBDK	f3	2.760e-01	2.685e-01	1.020e+00	3.646e+01	4.468e-49	8	-1.109e+03	2.238e+03	2.284e+03	7.954e+02	765	774
28431754DIA3002	28431754DIA3002	f3	3.276e-01	3.154e-01	8.148e-01	2.692e+01	5.351e-34	8	-5.430e+02	1.106e+03	1.147e+03	2.934e+02	442	451
28431754DIA3006	28431754DIA3006	f3	3.330e-01	3.266e-01	7.288e-01	5.151e+01	4.248e-100	12	-1.373e+03	2.773e+03	2.845e+03	6.575e+02	1238	1251
28431754DIA3015	28431754DIA3015	f3	2.555e-01	2.473e-01	8.718e-01	3.106e+01	5.578e-42	8	-9.350e+02	1.890e+03	1.936e+03	5.503e+02	724	733
1218_0036	1218_0036	f3	3.790e-01	3.750e-01	8.480e-01	9.497e+01	3.588e-123	8	-1.568e+03	3.156e+03	3.207e+03	8.952e+02	1245	1254
1218_0046	1218_0046	f3	3.146e-01	3.016e-01	1.024e+00	2.407e+01	2.261e-58	16	-1.227e+03	2.489e+03	2.575e+03	8.803e+02	839	856
1218_0061	1218_0061	f3	1.819e-01	1.570e-01	1.044e+00	7.310e+00	9.033e-09	8	-3.930e+02	8.059e+02	8.420e+02	2.864e+02	263	272
1245_0049	1245_0049	f3	2.259e-01	2.148e-01	8.524e-01	2.021e+01	6.714e-27	8	-7.044e+02	1.429e+03	1.472e+03	4.026e+02	554	563
1218_0050	1218_0050	f3	8.588e-02	5.234e-02	1.164e+00	2.560e+00	1.095e-02	8	-3.520e+02	7.240e+02	7.582e+02	2.954e+02	218	227
1218_0064	1218_0064	f3	5.857e-01	5.710e-01	7.055e-01	3.993e+01	2.998e-39	8	-2.469e+02	5.138e+02	5.484e+02	1.125e+02	226	235
1218_0043	1218_0043	f3	4.313e-01	3.937e-01	8.610e-01	1.147e+01	5.133e-12	8	-1.603e+02	3.407e+02	3.694e+02	8.970e+01	121	130
1218_0075	1218_0075	f3	2.694e-01	2.411e-01	1.103e+00	9.539e+00	3.237e-11	8	-3.231e+02	6.662e+02	6.999e+02	2.519e+02	207	216
1218_0063	1218_0063	f3	4.290e-01	4.092e-01	5.756e-01	2.160e+01	2.235e-24	8	-2.025e+02	4.251e+02	4.598e+02	7.621e+01	230	239
1218_0035	1218_0035	f3	3.703e-01	3.483e-01	8.509e-01	1.683e+01	1.412e-19	8	-2.947e+02	6.094e+02	6.441e+02	1.658e+02	229	238
1218_0015	1218_0015	f3	2.204e-01	2.041e-01	9.565e-01	1.347e+01	3.363e-17	8	-5.315e+02	1.083e+03	1.123e+03	3.486e+02	381	390
1218_0016	1218_0016	f3	3.085e-01	2.973e-01	8.717e-01	2.755e+01	2.069e-35	8	-6.401e+02	1.300e+03	1.342e+03	3.753e+02	494	503
1218_0017	1218_0017	f3	3.128e-01	3.049e-01	8.255e-01	3.932e+01	1.115e-51	8	-8.545e+02	1.729e+03	1.774e+03	4.709e+02	691	700
1218_0018	1218_0018	f3	3.332e-01	3.281e-01	8.095e-01	6.534e+01	7.930e-87	8	-1.270e+03	2.559e+03	2.609e+03	6.855e+02	1046	1055
1218_0020	1218_0020	f3	3.549e-01	3.516e-01	7.327e-01	1.061e+02	4.665e-141	8	-1.715e+03	3.450e+03	3.504e+03	8.284e+02	1543	1552
1245_0019	1245_0019	f3	2.998e-01	2.883e-01	8.507e-01	2.617e+01	9.978e-34	8	-6.215e+02	1.263e+03	1.305e+03	3.538e+02	489	498
1245_0020	1245_0020	f3	2.620e-01	2.529e-01	8.781e-01	2.876e+01	2.205e-56	12	-1.263e+03	2.554e+03	2.623e+03	7.494e+02	972	985
1245_0023	1245_0023	f3	3.885e-01	3.848e-01	6.857e-01	1.040e+02	3.309e-134	8	-1.369e+03	2.759e+03	2.810e+03	6.159e+02	1310	1319
1245_0028	1245_0028	f3	2.184e-01	2.144e-01	8.880e-01	5.367e+01	4.978e-77	8	-2.004e+03	4.029e+03	4.082e+03	1.211e+03	1536	1545
1245_0036	1245_0036	f3	3.014e-01	2.938e-01	8.935e-01	3.932e+01	3.735e-52	8	-9.596e+02	1.939e+03	1.985e+03	5.820e+02	729	738
1276_0001	1276_0001	f3	2.855e-01	2.791e-01	1.023e+00	4.492e+01	7.657e-90	12	-1.957e+03	3.942e+03	4.015e+03	1.412e+03	1349	1362
