# Supplementary material for: Frailty in randomized controlled trials of glucose-lowering therapies for type 2 diabetes: An individual participant data meta-analysis of frailty prevalence, treatment efficacy, and adverse events
Source: PLoS Med. 2025 Apr 7;22(4):e1004553. doi: 10.1371/journal.pmed.1004553 (PMC12052138; doi:10.1371/journal.pmed.1004553)
Supplement: S1 Data — (ZIP) [file pmed.1004553.s011.zip › Supplementary_data_final/hb1c_fi_mod_focf_coefs.csv]

study	study2	models	term	estimate	std.error	statistic	p.value
HYPO9901	HYPO9901	b1	(Intercept)	7.97	0.482	16.524	1.326e-53
HYPO9901	HYPO9901	b1	FI10	-0.084	0.294	-0.285	7.755e-01
HYPO9901	HYPO9901	b1	SEXM	-0.447	0.775	-0.577	5.643e-01
HYPO9901	HYPO9901	b1	AGE	-0	0.008	-0.052	9.588e-01
HYPO9901	HYPO9901	b1	arm_f_2_Lixisenatide	-0.074	0.91	-0.081	9.353e-01
HYPO9901	HYPO9901	b1	FI10:SEXM	-0.039	0.517	-0.075	9.402e-01
HYPO9901	HYPO9901	b1	FI10:AGE	-0	0.005	-0.071	9.436e-01
HYPO9901	HYPO9901	b1	SEXM:AGE	0.005	0.013	0.387	6.987e-01
HYPO9901	HYPO9901	b1	FI10:arm_f_2_Lixisenatide	-0.478	0.601	-0.796	4.265e-01
HYPO9901	HYPO9901	b1	SEXM:arm_f_2_Lixisenatide	-1.151	1.352	-0.851	3.948e-01
HYPO9901	HYPO9901	b1	AGE:arm_f_2_Lixisenatide	0	0.015	0.005	9.961e-01
HYPO9901	HYPO9901	b1	FI10:SEXM:AGE	0.001	0.009	0.167	8.674e-01
HYPO9901	HYPO9901	b1	FI10:SEXM:arm_f_2_Lixisenatide	1.558	0.924	1.686	9.212e-02
HYPO9901	HYPO9901	b1	FI10:AGE:arm_f_2_Lixisenatide	0.008	0.01	0.81	4.182e-01
HYPO9901	HYPO9901	b1	SEXM:AGE:arm_f_2_Lixisenatide	0.02	0.023	0.872	3.832e-01
HYPO9901	HYPO9901	b1	FI10:SEXM:AGE:arm_f_2_Lixisenatide	-0.024	0.015	-1.602	1.094e-01
EFC12703	EFC12703	b1	(Intercept)	23.927	7.25	3.3	1.080e-03
EFC12703	EFC12703	b1	FI10	-7.057	3.72	-1.897	5.874e-02
EFC12703	EFC12703	b1	SEXM	-17.909	8.639	-2.073	3.901e-02
EFC12703	EFC12703	b1	AGE	-0.216	0.099	-2.184	2.973e-02
EFC12703	EFC12703	b1	arm_f_2_Lixisenatide	-21.403	8.478	-2.525	1.208e-02
EFC12703	EFC12703	b1	FI10:SEXM	7.723	4.637	1.666	9.682e-02
EFC12703	EFC12703	b1	FI10:AGE	0.097	0.051	1.903	5.793e-02
EFC12703	EFC12703	b1	SEXM:AGE	0.243	0.117	2.073	3.902e-02
EFC12703	EFC12703	b1	FI10:arm_f_2_Lixisenatide	7.854	4.477	1.754	8.038e-02
EFC12703	EFC12703	b1	SEXM:arm_f_2_Lixisenatide	22.347	10.726	2.083	3.804e-02
EFC12703	EFC12703	b1	AGE:arm_f_2_Lixisenatide	0.289	0.115	2.515	1.242e-02
EFC12703	EFC12703	b1	FI10:SEXM:AGE	-0.106	0.063	-1.685	9.291e-02
EFC12703	EFC12703	b1	FI10:SEXM:arm_f_2_Lixisenatide	-9.319	5.916	-1.575	1.162e-01
EFC12703	EFC12703	b1	FI10:AGE:arm_f_2_Lixisenatide	-0.107	0.061	-1.771	7.756e-02
EFC12703	EFC12703	b1	SEXM:AGE:arm_f_2_Lixisenatide	-0.289	0.145	-1.996	4.686e-02
EFC12703	EFC12703	b1	FI10:SEXM:AGE:arm_f_2_Lixisenatide	0.12	0.08	1.51	1.320e-01
H9X-MC-GBDE	H9X-MC-GBDE	b1	(Intercept)	8.49	0.767	11.067	5.672e-26
H9X-MC-GBDE	H9X-MC-GBDE	b1	FI10	-0.175	0.542	-0.322	7.474e-01
H9X-MC-GBDE	H9X-MC-GBDE	b1	SEXM	-0.198	1.247	-0.159	8.740e-01
H9X-MC-GBDE	H9X-MC-GBDE	b1	AGE	-0.002	0.014	-0.153	8.784e-01
H9X-MC-GBDE	H9X-MC-GBDE	b1	arm_f_2_Dulaglutide	0.012	1.102	0.011	9.911e-01
H9X-MC-GBDE	H9X-MC-GBDE	b1	FI10:SEXM	0.374	0.936	0.399	6.901e-01
H9X-MC-GBDE	H9X-MC-GBDE	b1	FI10:AGE	-0	0.009	-0.005	9.960e-01
H9X-MC-GBDE	H9X-MC-GBDE	b1	SEXM:AGE	0.003	0.022	0.138	8.901e-01
H9X-MC-GBDE	H9X-MC-GBDE	b1	FI10:arm_f_2_Dulaglutide	0.321	0.784	0.41	6.821e-01
H9X-MC-GBDE	H9X-MC-GBDE	b1	SEXM:arm_f_2_Dulaglutide	2.226	1.797	1.239	2.159e-01
H9X-MC-GBDE	H9X-MC-GBDE	b1	AGE:arm_f_2_Dulaglutide	-0.007	0.02	-0.347	7.286e-01
H9X-MC-GBDE	H9X-MC-GBDE	b1	FI10:SEXM:AGE	-0.008	0.016	-0.533	5.941e-01
H9X-MC-GBDE	H9X-MC-GBDE	b1	FI10:SEXM:arm_f_2_Dulaglutide	-1.716	1.396	-1.229	2.196e-01
H9X-MC-GBDE	H9X-MC-GBDE	b1	FI10:AGE:arm_f_2_Dulaglutide	-0.002	0.013	-0.142	8.869e-01
H9X-MC-GBDE	H9X-MC-GBDE	b1	SEXM:AGE:arm_f_2_Dulaglutide	-0.035	0.032	-1.107	2.686e-01
H9X-MC-GBDE	H9X-MC-GBDE	b1	FI10:SEXM:AGE:arm_f_2_Dulaglutide	0.029	0.024	1.226	2.209e-01
H9X-MC-GBDD	H9X-MC-GBDD	b1	(Intercept)	8.667	1.868	4.639	4.050e-06
H9X-MC-GBDD	H9X-MC-GBDD	b1	FI10	0.263	1.093	0.241	8.100e-01
H9X-MC-GBDD	H9X-MC-GBDD	b1	SEXM	-1.415	2.411	-0.587	5.574e-01
H9X-MC-GBDD	H9X-MC-GBDD	b1	AGE	0	0.031	0.01	9.919e-01
H9X-MC-GBDD	H9X-MC-GBDD	b1	arm_f_2_Dulaglutide	0.483	2.164	0.223	8.236e-01
H9X-MC-GBDD	H9X-MC-GBDD	b1	FI10:SEXM	0.797	1.401	0.569	5.693e-01
H9X-MC-GBDD	H9X-MC-GBDD	b1	FI10:AGE	-0.006	0.018	-0.317	7.512e-01
H9X-MC-GBDD	H9X-MC-GBDD	b1	SEXM:AGE	0.016	0.04	0.398	6.909e-01
H9X-MC-GBDD	H9X-MC-GBDD	b1	FI10:arm_f_2_Dulaglutide	-0.531	1.246	-0.426	6.699e-01
H9X-MC-GBDD	H9X-MC-GBDD	b1	SEXM:arm_f_2_Dulaglutide	2.183	2.767	0.789	4.304e-01
H9X-MC-GBDD	H9X-MC-GBDD	b1	AGE:arm_f_2_Dulaglutide	-0.013	0.036	-0.366	7.144e-01
H9X-MC-GBDD	H9X-MC-GBDD	b1	FI10:SEXM:AGE	-0.009	0.023	-0.388	6.981e-01
H9X-MC-GBDD	H9X-MC-GBDD	b1	FI10:SEXM:arm_f_2_Dulaglutide	-0.809	1.616	-0.5	6.170e-01
H9X-MC-GBDD	H9X-MC-GBDD	b1	FI10:AGE:arm_f_2_Dulaglutide	0.011	0.02	0.527	5.986e-01
H9X-MC-GBDD	H9X-MC-GBDD	b1	SEXM:AGE:arm_f_2_Dulaglutide	-0.032	0.046	-0.684	4.941e-01
H9X-MC-GBDD	H9X-MC-GBDD	b1	FI10:SEXM:AGE:arm_f_2_Dulaglutide	0.011	0.026	0.399	6.898e-01
H9X-MC-GBDC	H9X-MC-GBDC	b1	(Intercept)	8.408	1.104	7.618	7.373e-14
H9X-MC-GBDC	H9X-MC-GBDC	b1	FI10	0.223	0.711	0.314	7.539e-01
H9X-MC-GBDC	H9X-MC-GBDC	b1	SEXM	-0.363	1.57	-0.231	8.172e-01
H9X-MC-GBDC	H9X-MC-GBDC	b1	AGE	-0.018	0.02	-0.896	3.703e-01
H9X-MC-GBDC	H9X-MC-GBDC	b1	arm_f_2_Dulaglutide	0.222	1.261	0.176	8.602e-01
H9X-MC-GBDC	H9X-MC-GBDC	b1	FI10:SEXM	0.363	1.121	0.324	7.459e-01
H9X-MC-GBDC	H9X-MC-GBDC	b1	FI10:AGE	-0.002	0.012	-0.177	8.595e-01
H9X-MC-GBDC	H9X-MC-GBDC	b1	SEXM:AGE	0.014	0.029	0.499	6.182e-01
H9X-MC-GBDC	H9X-MC-GBDC	b1	FI10:arm_f_2_Dulaglutide	-0.372	0.819	-0.455	6.494e-01
H9X-MC-GBDC	H9X-MC-GBDC	b1	SEXM:arm_f_2_Dulaglutide	-0.217	1.812	-0.12	9.047e-01
H9X-MC-GBDC	H9X-MC-GBDC	b1	AGE:arm_f_2_Dulaglutide	-0.004	0.023	-0.193	8.472e-01
H9X-MC-GBDC	H9X-MC-GBDC	b1	FI10:SEXM:AGE	-0.012	0.02	-0.601	5.478e-01
H9X-MC-GBDC	H9X-MC-GBDC	b1	FI10:SEXM:arm_f_2_Dulaglutide	-0.255	1.3	-0.196	8.446e-01
H9X-MC-GBDC	H9X-MC-GBDC	b1	FI10:AGE:arm_f_2_Dulaglutide	0.007	0.014	0.465	6.422e-01
H9X-MC-GBDC	H9X-MC-GBDC	b1	SEXM:AGE:arm_f_2_Dulaglutide	0.001	0.033	0.028	9.780e-01
H9X-MC-GBDC	H9X-MC-GBDC	b1	FI10:SEXM:AGE:arm_f_2_Dulaglutide	0.008	0.022	0.352	7.247e-01
H9X-MC-GBDB	H9X-MC-GBDB	b1	(Intercept)	6.6	1.316	5.015	6.511e-07
H9X-MC-GBDB	H9X-MC-GBDB	b1	FI10	1.039	0.731	1.422	1.554e-01
H9X-MC-GBDB	H9X-MC-GBDB	b1	SEXM	1.224	1.836	0.666	5.054e-01
H9X-MC-GBDB	H9X-MC-GBDB	b1	AGE	0.024	0.024	0.999	3.181e-01
H9X-MC-GBDB	H9X-MC-GBDB	b1	arm_f_2_Dulaglutide	0.623	1.58	0.395	6.932e-01
H9X-MC-GBDB	H9X-MC-GBDB	b1	FI10:SEXM	-0.77	1.327	-0.58	5.621e-01
H9X-MC-GBDB	H9X-MC-GBDB	b1	FI10:AGE	-0.016	0.013	-1.263	2.069e-01
H9X-MC-GBDB	H9X-MC-GBDB	b1	SEXM:AGE	-0.022	0.032	-0.682	4.954e-01
H9X-MC-GBDB	H9X-MC-GBDB	b1	FI10:arm_f_2_Dulaglutide	-0.343	0.908	-0.378	7.054e-01
H9X-MC-GBDB	H9X-MC-GBDB	b1	SEXM:arm_f_2_Dulaglutide	-0.119	2.171	-0.055	9.564e-01
H9X-MC-GBDB	H9X-MC-GBDB	b1	AGE:arm_f_2_Dulaglutide	-0.011	0.028	-0.375	7.075e-01
H9X-MC-GBDB	H9X-MC-GBDB	b1	FI10:SEXM:AGE	0.014	0.022	0.629	5.292e-01
H9X-MC-GBDB	H9X-MC-GBDB	b1	FI10:SEXM:arm_f_2_Dulaglutide	0.128	1.556	0.082	9.343e-01
H9X-MC-GBDB	H9X-MC-GBDB	b1	FI10:AGE:arm_f_2_Dulaglutide	0.006	0.016	0.38	7.038e-01
H9X-MC-GBDB	H9X-MC-GBDB	b1	SEXM:AGE:arm_f_2_Dulaglutide	0.002	0.038	0.057	9.547e-01
H9X-MC-GBDB	H9X-MC-GBDB	b1	FI10:SEXM:AGE:arm_f_2_Dulaglutide	-0.001	0.027	-0.037	9.706e-01
H9X-MC-GBDA	H9X-MC-GBDA	b1	(Intercept)	5.953	2.206	2.698	7.089e-03
H9X-MC-GBDA	H9X-MC-GBDA	b1	FI10	0.738	1.571	0.47	6.386e-01
H9X-MC-GBDA	H9X-MC-GBDA	b1	SEXM	2.361	2.664	0.886	3.757e-01
H9X-MC-GBDA	H9X-MC-GBDA	b1	AGE	0.057	0.043	1.321	1.867e-01
H9X-MC-GBDA	H9X-MC-GBDA	b1	arm_f_2_Dulaglutide	2.793	2.571	1.086	2.776e-01
H9X-MC-GBDA	H9X-MC-GBDA	b1	arm_f_2_Exenatide	0.909	2.726	0.334	7.387e-01
H9X-MC-GBDA	H9X-MC-GBDA	b1	FI10:SEXM	-0.646	1.781	-0.363	7.168e-01
H9X-MC-GBDA	H9X-MC-GBDA	b1	FI10:AGE	-0.026	0.03	-0.868	3.856e-01
H9X-MC-GBDA	H9X-MC-GBDA	b1	SEXM:AGE	-0.07	0.052	-1.358	1.746e-01
H9X-MC-GBDA	H9X-MC-GBDA	b1	FI10:arm_f_2_Dulaglutide	-1.067	1.768	-0.604	5.462e-01
H9X-MC-GBDA	H9X-MC-GBDA	b1	FI10:arm_f_2_Exenatide	-0.314	1.868	-0.168	8.667e-01
H9X-MC-GBDA	H9X-MC-GBDA	b1	SEXM:arm_f_2_Dulaglutide	-4.21	3.112	-1.353	1.764e-01
H9X-MC-GBDA	H9X-MC-GBDA	b1	SEXM:arm_f_2_Exenatide	-0.413	3.418	-0.121	9.038e-01
H9X-MC-GBDA	H9X-MC-GBDA	b1	AGE:arm_f_2_Dulaglutide	-0.075	0.049	-1.506	1.324e-01
H9X-MC-GBDA	H9X-MC-GBDA	b1	AGE:arm_f_2_Exenatide	-0.041	0.052	-0.791	4.293e-01
H9X-MC-GBDA	H9X-MC-GBDA	b1	FI10:SEXM:AGE	0.031	0.034	0.902	3.671e-01
H9X-MC-GBDA	H9X-MC-GBDA	b1	FI10:SEXM:arm_f_2_Dulaglutide	2.222	2.053	1.082	2.796e-01
H9X-MC-GBDA	H9X-MC-GBDA	b1	FI10:SEXM:arm_f_2_Exenatide	0.118	2.286	0.052	9.588e-01
H9X-MC-GBDA	H9X-MC-GBDA	b1	FI10:AGE:arm_f_2_Dulaglutide	0.033	0.033	0.993	3.209e-01
H9X-MC-GBDA	H9X-MC-GBDA	b1	FI10:AGE:arm_f_2_Exenatide	0.019	0.035	0.548	5.841e-01
H9X-MC-GBDA	H9X-MC-GBDA	b1	SEXM:AGE:arm_f_2_Dulaglutide	0.107	0.059	1.802	7.184e-02
H9X-MC-GBDA	H9X-MC-GBDA	b1	SEXM:AGE:arm_f_2_Exenatide	0.042	0.064	0.647	5.177e-01
H9X-MC-GBDA	H9X-MC-GBDA	b1	FI10:SEXM:AGE:arm_f_2_Dulaglutide	-0.056	0.038	-1.475	1.406e-01
H9X-MC-GBDA	H9X-MC-GBDA	b1	FI10:SEXM:AGE:arm_f_2_Exenatide	-0.019	0.042	-0.46	6.457e-01
H9X-MC-GBCF	H9X-MC-GBCF	b1	(Intercept)	8.71	0.943	9.236	1.145e-19
H9X-MC-GBCF	H9X-MC-GBCF	b1	FI10	-0.231	0.695	-0.333	7.395e-01
H9X-MC-GBCF	H9X-MC-GBCF	b1	SEXM	0.169	1.258	0.135	8.930e-01
H9X-MC-GBCF	H9X-MC-GBCF	b1	AGE	-0.012	0.017	-0.724	4.692e-01
H9X-MC-GBCF	H9X-MC-GBCF	b1	arm_f_2_Dulaglutide	-0.253	1.151	-0.22	8.259e-01
H9X-MC-GBCF	H9X-MC-GBCF	b1	FI10:SEXM	-0.23	1.046	-0.22	8.258e-01
H9X-MC-GBCF	H9X-MC-GBCF	b1	FI10:AGE	0.006	0.012	0.454	6.502e-01
H9X-MC-GBCF	H9X-MC-GBCF	b1	SEXM:AGE	-0.007	0.023	-0.285	7.760e-01
H9X-MC-GBCF	H9X-MC-GBCF	b1	FI10:arm_f_2_Dulaglutide	0.015	0.845	0.018	9.857e-01
H9X-MC-GBCF	H9X-MC-GBCF	b1	SEXM:arm_f_2_Dulaglutide	-2.504	1.628	-1.538	1.244e-01
H9X-MC-GBCF	H9X-MC-GBCF	b1	AGE:arm_f_2_Dulaglutide	0.005	0.021	0.247	8.053e-01
H9X-MC-GBCF	H9X-MC-GBCF	b1	FI10:SEXM:AGE	0.006	0.019	0.329	7.425e-01
H9X-MC-GBCF	H9X-MC-GBCF	b1	FI10:SEXM:arm_f_2_Dulaglutide	1.876	1.341	1.4	1.619e-01
H9X-MC-GBCF	H9X-MC-GBCF	b1	FI10:AGE:arm_f_2_Dulaglutide	-0	0.015	-0.002	9.980e-01
H9X-MC-GBCF	H9X-MC-GBCF	b1	SEXM:AGE:arm_f_2_Dulaglutide	0.048	0.03	1.595	1.110e-01
H9X-MC-GBCF	H9X-MC-GBCF	b1	FI10:SEXM:AGE:arm_f_2_Dulaglutide	-0.035	0.024	-1.48	1.392e-01
H9X-JE-GBDP	H9X-JE-GBDP	b1	(Intercept)	6.054	10.902	0.555	5.790e-01
H9X-JE-GBDP	H9X-JE-GBDP	b1	FI10	2.752	12.251	0.225	8.223e-01
H9X-JE-GBDP	H9X-JE-GBDP	b1	SEXM	3.863	11.094	0.348	7.279e-01
H9X-JE-GBDP	H9X-JE-GBDP	b1	AGE	0.025	0.186	0.132	8.947e-01
H9X-JE-GBDP	H9X-JE-GBDP	b1	arm_f_2_Dulaglutide	0.803	10.996	0.073	9.418e-01
H9X-JE-GBDP	H9X-JE-GBDP	b1	arm_f_2_Liraglutide	2.278	11.092	0.205	8.374e-01
H9X-JE-GBDP	H9X-JE-GBDP	b1	FI10:SEXM	-4.014	12.46	-0.322	7.475e-01
H9X-JE-GBDP	H9X-JE-GBDP	b1	FI10:AGE	-0.033	0.209	-0.158	8.743e-01
H9X-JE-GBDP	H9X-JE-GBDP	b1	SEXM:AGE	-0.052	0.189	-0.276	7.826e-01
H9X-JE-GBDP	H9X-JE-GBDP	b1	FI10:arm_f_2_Dulaglutide	-1.479	12.35	-0.12	9.047e-01
H9X-JE-GBDP	H9X-JE-GBDP	b1	FI10:arm_f_2_Liraglutide	-3.124	12.535	-0.249	8.033e-01
H9X-JE-GBDP	H9X-JE-GBDP	b1	SEXM:arm_f_2_Dulaglutide	-3.544	11.218	-0.316	7.522e-01
H9X-JE-GBDP	H9X-JE-GBDP	b1	SEXM:arm_f_2_Liraglutide	-4.411	11.335	-0.389	6.973e-01
H9X-JE-GBDP	H9X-JE-GBDP	b1	AGE:arm_f_2_Dulaglutide	-0.006	0.188	-0.031	9.750e-01
H9X-JE-GBDP	H9X-JE-GBDP	b1	AGE:arm_f_2_Liraglutide	-0.036	0.189	-0.19	8.497e-01
H9X-JE-GBDP	H9X-JE-GBDP	b1	FI10:SEXM:AGE	0.052	0.213	0.243	8.079e-01
H9X-JE-GBDP	H9X-JE-GBDP	b1	FI10:SEXM:arm_f_2_Dulaglutide	3.473	12.593	0.276	7.829e-01
H9X-JE-GBDP	H9X-JE-GBDP	b1	FI10:SEXM:arm_f_2_Liraglutide	5.521	12.794	0.432	6.663e-01
H9X-JE-GBDP	H9X-JE-GBDP	b1	FI10:AGE:arm_f_2_Dulaglutide	0.013	0.211	0.064	9.492e-01
H9X-JE-GBDP	H9X-JE-GBDP	b1	FI10:AGE:arm_f_2_Liraglutide	0.047	0.213	0.219	8.271e-01
H9X-JE-GBDP	H9X-JE-GBDP	b1	SEXM:AGE:arm_f_2_Dulaglutide	0.048	0.191	0.251	8.022e-01
H9X-JE-GBDP	H9X-JE-GBDP	b1	SEXM:AGE:arm_f_2_Liraglutide	0.068	0.193	0.351	7.256e-01
H9X-JE-GBDP	H9X-JE-GBDP	b1	FI10:SEXM:AGE:arm_f_2_Dulaglutide	-0.041	0.215	-0.191	8.490e-01
H9X-JE-GBDP	H9X-JE-GBDP	b1	FI10:SEXM:AGE:arm_f_2_Liraglutide	-0.084	0.217	-0.385	7.007e-01
H9X-CR-GBDK	H9X-CR-GBDK	b1	(Intercept)	6.852	1.213	5.65	2.273e-08
H9X-CR-GBDK	H9X-CR-GBDK	b1	FI10	1.839	1.526	1.205	2.287e-01
H9X-CR-GBDK	H9X-CR-GBDK	b1	SEXM	2.696	1.744	1.546	1.225e-01
H9X-CR-GBDK	H9X-CR-GBDK	b1	AGE	0.021	0.022	0.987	3.240e-01
H9X-CR-GBDK	H9X-CR-GBDK	b1	arm_f_2_Dulaglutide	1.909	1.493	1.279	2.014e-01
H9X-CR-GBDK	H9X-CR-GBDK	b1	FI10:SEXM	-2.081	2.169	-0.959	3.377e-01
H9X-CR-GBDK	H9X-CR-GBDK	b1	FI10:AGE	-0.027	0.026	-1.055	2.919e-01
H9X-CR-GBDK	H9X-CR-GBDK	b1	SEXM:AGE	-0.048	0.031	-1.544	1.230e-01
H9X-CR-GBDK	H9X-CR-GBDK	b1	FI10:arm_f_2_Dulaglutide	-1.893	1.806	-1.048	2.950e-01
H9X-CR-GBDK	H9X-CR-GBDK	b1	SEXM:arm_f_2_Dulaglutide	-2.725	2.099	-1.298	1.946e-01
H9X-CR-GBDK	H9X-CR-GBDK	b1	AGE:arm_f_2_Dulaglutide	-0.033	0.027	-1.253	2.105e-01
H9X-CR-GBDK	H9X-CR-GBDK	b1	FI10:SEXM:AGE	0.039	0.037	1.04	2.985e-01
H9X-CR-GBDK	H9X-CR-GBDK	b1	FI10:SEXM:arm_f_2_Dulaglutide	1.652	2.574	0.642	5.212e-01
H9X-CR-GBDK	H9X-CR-GBDK	b1	FI10:AGE:arm_f_2_Dulaglutide	0.036	0.031	1.152	2.496e-01
H9X-CR-GBDK	H9X-CR-GBDK	b1	SEXM:AGE:arm_f_2_Dulaglutide	0.055	0.038	1.444	1.492e-01
H9X-CR-GBDK	H9X-CR-GBDK	b1	FI10:SEXM:AGE:arm_f_2_Dulaglutide	-0.04	0.045	-0.893	3.724e-01
28431754DIA3002	28431754DIA3002	b1	(Intercept)	9.961	1.485	6.709	5.924e-11
28431754DIA3002	28431754DIA3002	b1	FI10	-0.849	1.039	-0.817	4.142e-01
28431754DIA3002	28431754DIA3002	b1	SEXM	-0.657	2.09	-0.314	7.535e-01
28431754DIA3002	28431754DIA3002	b1	AGE	-0.032	0.027	-1.162	2.459e-01
28431754DIA3002	28431754DIA3002	b1	arm_f_2_Canagliflozin	-2.331	1.769	-1.317	1.884e-01
28431754DIA3002	28431754DIA3002	b1	FI10:SEXM	1.083	1.424	0.761	4.473e-01
28431754DIA3002	28431754DIA3002	b1	FI10:AGE	0.014	0.019	0.735	4.626e-01
28431754DIA3002	28431754DIA3002	b1	SEXM:AGE	0.011	0.037	0.285	7.759e-01
28431754DIA3002	28431754DIA3002	b1	FI10:arm_f_2_Canagliflozin	1.475	1.276	1.156	2.482e-01
28431754DIA3002	28431754DIA3002	b1	SEXM:arm_f_2_Canagliflozin	2.509	2.538	0.988	3.235e-01
28431754DIA3002	28431754DIA3002	b1	AGE:arm_f_2_Canagliflozin	0.043	0.032	1.33	1.840e-01
28431754DIA3002	28431754DIA3002	b1	FI10:SEXM:AGE	-0.018	0.026	-0.683	4.952e-01
28431754DIA3002	28431754DIA3002	b1	FI10:SEXM:arm_f_2_Canagliflozin	-2.134	1.764	-1.21	2.269e-01
28431754DIA3002	28431754DIA3002	b1	FI10:AGE:arm_f_2_Canagliflozin	-0.029	0.023	-1.233	2.184e-01
28431754DIA3002	28431754DIA3002	b1	SEXM:AGE:arm_f_2_Canagliflozin	-0.045	0.045	-0.987	3.243e-01
28431754DIA3002	28431754DIA3002	b1	FI10:SEXM:AGE:arm_f_2_Canagliflozin	0.04	0.031	1.274	2.035e-01
28431754DIA3006	28431754DIA3006	b1	(Intercept)	7.819	1.404	5.569	3.135e-08
28431754DIA3006	28431754DIA3006	b1	FI10	0.894	1.017	0.879	3.797e-01
28431754DIA3006	28431754DIA3006	b1	SEXM	1.38	1.752	0.788	4.310e-01
28431754DIA3006	28431754DIA3006	b1	AGE	-0	0.026	-0.017	9.864e-01
28431754DIA3006	28431754DIA3006	b1	arm_f_2_Canagliflozin	0.455	1.533	0.297	7.665e-01
28431754DIA3006	28431754DIA3006	b1	arm_f_2_Sitagliptin	0.191	1.644	0.116	9.074e-01
28431754DIA3006	28431754DIA3006	b1	FI10:SEXM	-1.476	1.276	-1.157	2.476e-01
28431754DIA3006	28431754DIA3006	b1	FI10:AGE	-0.014	0.018	-0.81	4.180e-01
28431754DIA3006	28431754DIA3006	b1	SEXM:AGE	-0.022	0.033	-0.678	4.976e-01
28431754DIA3006	28431754DIA3006	b1	FI10:arm_f_2_Canagliflozin	-1.151	1.106	-1.041	2.983e-01
28431754DIA3006	28431754DIA3006	b1	FI10:arm_f_2_Sitagliptin	-0.164	1.208	-0.136	8.920e-01
28431754DIA3006	28431754DIA3006	b1	SEXM:arm_f_2_Canagliflozin	-1.786	1.969	-0.907	3.645e-01
28431754DIA3006	28431754DIA3006	b1	SEXM:arm_f_2_Sitagliptin	-1.317	2.158	-0.61	5.418e-01
28431754DIA3006	28431754DIA3006	b1	AGE:arm_f_2_Canagliflozin	-0.008	0.028	-0.27	7.875e-01
28431754DIA3006	28431754DIA3006	b1	AGE:arm_f_2_Sitagliptin	-0.003	0.03	-0.093	9.262e-01
28431754DIA3006	28431754DIA3006	b1	FI10:SEXM:AGE	0.025	0.023	1.102	2.706e-01
28431754DIA3006	28431754DIA3006	b1	FI10:SEXM:arm_f_2_Canagliflozin	2.04	1.438	1.419	1.561e-01
28431754DIA3006	28431754DIA3006	b1	FI10:SEXM:arm_f_2_Sitagliptin	0.879	1.579	0.557	5.779e-01
28431754DIA3006	28431754DIA3006	b1	FI10:AGE:arm_f_2_Canagliflozin	0.019	0.019	0.969	3.327e-01
28431754DIA3006	28431754DIA3006	b1	FI10:AGE:arm_f_2_Sitagliptin	0.002	0.021	0.079	9.374e-01
28431754DIA3006	28431754DIA3006	b1	SEXM:AGE:arm_f_2_Canagliflozin	0.034	0.037	0.938	3.482e-01
28431754DIA3006	28431754DIA3006	b1	SEXM:AGE:arm_f_2_Sitagliptin	0.025	0.04	0.616	5.382e-01
28431754DIA3006	28431754DIA3006	b1	FI10:SEXM:AGE:arm_f_2_Canagliflozin	-0.035	0.026	-1.368	1.717e-01
28431754DIA3006	28431754DIA3006	b1	FI10:SEXM:AGE:arm_f_2_Sitagliptin	-0.016	0.028	-0.553	5.800e-01
28431754DIA3015	28431754DIA3015	b1	(Intercept)	7.452	1.094	6.81	2.027e-11
28431754DIA3015	28431754DIA3015	b1	FI10	0.679	0.761	0.892	3.725e-01
28431754DIA3015	28431754DIA3015	b1	SEXM	1.248	1.419	0.879	3.795e-01
28431754DIA3015	28431754DIA3015	b1	AGE	0.013	0.019	0.665	5.062e-01
28431754DIA3015	28431754DIA3015	b1	arm_f_2_Canagliflozin	0.957	1.425	0.671	5.021e-01
28431754DIA3015	28431754DIA3015	b1	FI10:SEXM	-0.246	0.998	-0.247	8.050e-01
28431754DIA3015	28431754DIA3015	b1	FI10:AGE	-0.013	0.013	-0.969	3.327e-01
28431754DIA3015	28431754DIA3015	b1	SEXM:AGE	-0.022	0.025	-0.868	3.859e-01
28431754DIA3015	28431754DIA3015	b1	FI10:arm_f_2_Canagliflozin	-0.355	0.98	-0.362	7.173e-01
28431754DIA3015	28431754DIA3015	b1	SEXM:arm_f_2_Canagliflozin	-1.737	1.905	-0.912	3.623e-01
28431754DIA3015	28431754DIA3015	b1	AGE:arm_f_2_Canagliflozin	-0.018	0.025	-0.721	4.713e-01
28431754DIA3015	28431754DIA3015	b1	FI10:SEXM:AGE	0.005	0.017	0.283	7.774e-01
28431754DIA3015	28431754DIA3015	b1	FI10:SEXM:arm_f_2_Canagliflozin	1.017	1.375	0.739	4.599e-01
28431754DIA3015	28431754DIA3015	b1	FI10:AGE:arm_f_2_Canagliflozin	0.006	0.017	0.355	7.229e-01
28431754DIA3015	28431754DIA3015	b1	SEXM:AGE:arm_f_2_Canagliflozin	0.032	0.034	0.947	3.441e-01
28431754DIA3015	28431754DIA3015	b1	FI10:SEXM:AGE:arm_f_2_Canagliflozin	-0.017	0.024	-0.723	4.697e-01
1218_0036	1218_0036	b1	(Intercept)	8.946	0.715	12.512	6.541e-34
1218_0036	1218_0036	b1	FI10	-0.257	0.559	-0.46	6.457e-01
1218_0036	1218_0036	b1	SEXM	0.245	0.983	0.249	8.034e-01
1218_0036	1218_0036	b1	AGE	-0.012	0.011	-1.032	3.021e-01
1218_0036	1218_0036	b1	arm_f_2_Linagliptin	-0.211	0.984	-0.214	8.302e-01
1218_0036	1218_0036	b1	FI10:SEXM	-0.005	0.773	-0.007	9.946e-01
1218_0036	1218_0036	b1	FI10:AGE	0.006	0.009	0.663	5.076e-01
1218_0036	1218_0036	b1	SEXM:AGE	-0.004	0.016	-0.246	8.055e-01
1218_0036	1218_0036	b1	FI10:arm_f_2_Linagliptin	-0.05	0.803	-0.062	9.507e-01
1218_0036	1218_0036	b1	SEXM:arm_f_2_Linagliptin	0.661	1.377	0.48	6.311e-01
1218_0036	1218_0036	b1	AGE:arm_f_2_Linagliptin	0.003	0.016	0.192	8.477e-01
1218_0036	1218_0036	b1	FI10:SEXM:AGE	-0.002	0.012	-0.131	8.959e-01
1218_0036	1218_0036	b1	FI10:SEXM:arm_f_2_Linagliptin	-0.559	1.121	-0.499	6.179e-01
1218_0036	1218_0036	b1	FI10:AGE:arm_f_2_Linagliptin	0	0.013	0.038	9.698e-01
1218_0036	1218_0036	b1	SEXM:AGE:arm_f_2_Linagliptin	-0.01	0.023	-0.458	6.473e-01
1218_0036	1218_0036	b1	FI10:SEXM:AGE:arm_f_2_Linagliptin	0.011	0.018	0.585	5.588e-01
1218_0046	1218_0046	b1	(Intercept)	11.835	2.911	4.065	5.259e-05
1218_0046	1218_0046	b1	FI10	-1.552	2.62	-0.592	5.538e-01
1218_0046	1218_0046	b1	SEXM	-2.135	3.892	-0.549	5.834e-01
1218_0046	1218_0046	b1	AGE	-0.057	0.052	-1.092	2.750e-01
1218_0046	1218_0046	b1	arm_f_2_Linagliptin	-4.962	3.808	-1.303	1.930e-01
1218_0046	1218_0046	b1	arm_f_2_Linagliptin + Metformin	-2.269	3.161	-0.718	4.732e-01
1218_0046	1218_0046	b1	arm_f_2_Metformin	-5.043	3.241	-1.556	1.201e-01
1218_0046	1218_0046	b1	FI10:SEXM	-0.081	4.162	-0.019	9.845e-01
1218_0046	1218_0046	b1	FI10:AGE	0.029	0.047	0.62	5.354e-01
1218_0046	1218_0046	b1	SEXM:AGE	0.039	0.071	0.548	5.838e-01
1218_0046	1218_0046	b1	FI10:arm_f_2_Linagliptin	4.793	3.63	1.32	1.871e-01
1218_0046	1218_0046	b1	FI10:arm_f_2_Linagliptin + Metformin	2.57	2.952	0.87	3.843e-01
1218_0046	1218_0046	b1	FI10:arm_f_2_Metformin	3.561	2.987	1.192	2.335e-01
1218_0046	1218_0046	b1	SEXM:arm_f_2_Linagliptin	4.109	4.968	0.827	4.085e-01
1218_0046	1218_0046	b1	SEXM:arm_f_2_Linagliptin + Metformin	2.528	4.221	0.599	5.494e-01
1218_0046	1218_0046	b1	SEXM:arm_f_2_Metformin	4.692	4.291	1.094	2.745e-01
1218_0046	1218_0046	b1	AGE:arm_f_2_Linagliptin	0.083	0.067	1.23	2.191e-01
1218_0046	1218_0046	b1	AGE:arm_f_2_Linagliptin + Metformin	0.054	0.057	0.942	3.463e-01
1218_0046	1218_0046	b1	AGE:arm_f_2_Metformin	0.092	0.058	1.577	1.152e-01
1218_0046	1218_0046	b1	FI10:SEXM:AGE	0.001	0.075	0.019	9.846e-01
1218_0046	1218_0046	b1	FI10:SEXM:arm_f_2_Linagliptin	-3.182	5.319	-0.598	5.499e-01
1218_0046	1218_0046	b1	FI10:SEXM:arm_f_2_Linagliptin + Metformin	-0.5	4.556	-0.11	9.127e-01
1218_0046	1218_0046	b1	FI10:SEXM:arm_f_2_Metformin	-2.398	4.589	-0.522	6.015e-01
1218_0046	1218_0046	b1	FI10:AGE:arm_f_2_Linagliptin	-0.075	0.063	-1.203	2.295e-01
1218_0046	1218_0046	b1	FI10:AGE:arm_f_2_Linagliptin + Metformin	-0.047	0.052	-0.894	3.718e-01
1218_0046	1218_0046	b1	FI10:AGE:arm_f_2_Metformin	-0.066	0.053	-1.254	2.101e-01
1218_0046	1218_0046	b1	SEXM:AGE:arm_f_2_Linagliptin	-0.072	0.089	-0.807	4.201e-01
1218_0046	1218_0046	b1	SEXM:AGE:arm_f_2_Linagliptin + Metformin	-0.052	0.077	-0.676	4.991e-01
1218_0046	1218_0046	b1	SEXM:AGE:arm_f_2_Metformin	-0.082	0.079	-1.051	2.937e-01
1218_0046	1218_0046	b1	FI10:SEXM:AGE:arm_f_2_Linagliptin	0.048	0.093	0.513	6.082e-01
1218_0046	1218_0046	b1	FI10:SEXM:AGE:arm_f_2_Linagliptin + Metformin	0.012	0.081	0.145	8.851e-01
1218_0046	1218_0046	b1	FI10:SEXM:AGE:arm_f_2_Metformin	0.038	0.082	0.462	6.443e-01
1218_0061	1218_0061	b1	(Intercept)	8.967	2.25	3.985	8.806e-05
1218_0061	1218_0061	b1	FI10	-0.197	2.342	-0.084	9.331e-01
1218_0061	1218_0061	b1	SEXM	-1.447	2.857	-0.506	6.130e-01
1218_0061	1218_0061	b1	AGE	-0.004	0.041	-0.104	9.176e-01
1218_0061	1218_0061	b1	arm_f_2_Linagliptin	-0.034	2.593	-0.013	9.895e-01
1218_0061	1218_0061	b1	FI10:SEXM	0.967	3.026	0.32	7.495e-01
1218_0061	1218_0061	b1	FI10:AGE	-0	0.04	-0.012	9.904e-01
1218_0061	1218_0061	b1	SEXM:AGE	0.018	0.051	0.355	7.228e-01
1218_0061	1218_0061	b1	FI10:arm_f_2_Linagliptin	-0.62	2.661	-0.233	8.159e-01
1218_0061	1218_0061	b1	SEXM:arm_f_2_Linagliptin	0.686	3.409	0.201	8.406e-01
1218_0061	1218_0061	b1	AGE:arm_f_2_Linagliptin	-0.011	0.048	-0.235	8.144e-01
1218_0061	1218_0061	b1	FI10:SEXM:AGE	-0.011	0.051	-0.206	8.368e-01
1218_0061	1218_0061	b1	FI10:SEXM:arm_f_2_Linagliptin	0.581	3.523	0.165	8.692e-01
1218_0061	1218_0061	b1	FI10:AGE:arm_f_2_Linagliptin	0.021	0.046	0.466	6.414e-01
1218_0061	1218_0061	b1	SEXM:AGE:arm_f_2_Linagliptin	0.005	0.063	0.075	9.405e-01
1218_0061	1218_0061	b1	FI10:SEXM:AGE:arm_f_2_Linagliptin	-0.028	0.061	-0.453	6.511e-01
1245_0049	1245_0049	b1	(Intercept)	7.471	0.868	8.605	8.121e-17
1245_0049	1245_0049	b1	FI10	0.904	0.794	1.139	2.553e-01
1245_0049	1245_0049	b1	SEXM	3.986	1.675	2.379	1.768e-02
1245_0049	1245_0049	b1	AGE	0.019	0.016	1.156	2.484e-01
1245_0049	1245_0049	b1	arm_f_2_Empagliflozin	-0.061	1.24	-0.049	9.609e-01
1245_0049	1245_0049	b1	FI10:SEXM	-2.742	1.598	-1.716	8.671e-02
1245_0049	1245_0049	b1	FI10:AGE	-0.018	0.014	-1.224	2.215e-01
1245_0049	1245_0049	b1	SEXM:AGE	-0.075	0.029	-2.563	1.064e-02
1245_0049	1245_0049	b1	FI10:arm_f_2_Empagliflozin	-0.461	1.057	-0.436	6.627e-01
1245_0049	1245_0049	b1	SEXM:arm_f_2_Empagliflozin	-3.426	2.094	-1.636	1.024e-01
1245_0049	1245_0049	b1	AGE:arm_f_2_Empagliflozin	0	0.022	0.004	9.966e-01
1245_0049	1245_0049	b1	FI10:SEXM:AGE	0.049	0.027	1.776	7.632e-02
1245_0049	1245_0049	b1	FI10:SEXM:arm_f_2_Empagliflozin	3.073	1.918	1.602	1.096e-01
1245_0049	1245_0049	b1	FI10:AGE:arm_f_2_Empagliflozin	0.009	0.019	0.485	6.277e-01
1245_0049	1245_0049	b1	SEXM:AGE:arm_f_2_Empagliflozin	0.058	0.036	1.585	1.135e-01
1245_0049	1245_0049	b1	FI10:SEXM:AGE:arm_f_2_Empagliflozin	-0.051	0.033	-1.548	1.222e-01
1218_0050	1218_0050	b1	(Intercept)	9.79	2.24	4.369	1.953e-05
1218_0050	1218_0050	b1	FI10	-0.093	1.75	-0.053	9.576e-01
1218_0050	1218_0050	b1	SEXM	-2.113	3.474	-0.608	5.437e-01
1218_0050	1218_0050	b1	AGE	-0.034	0.041	-0.84	4.016e-01
1218_0050	1218_0050	b1	arm_f_2_Linagliptin	-0.804	2.547	-0.316	7.525e-01
1218_0050	1218_0050	b1	FI10:SEXM	1.283	2.908	0.441	6.596e-01
1218_0050	1218_0050	b1	FI10:AGE	0.005	0.03	0.177	8.600e-01
1218_0050	1218_0050	b1	SEXM:AGE	0.039	0.064	0.607	5.442e-01
1218_0050	1218_0050	b1	FI10:arm_f_2_Linagliptin	0.333	2.104	0.158	8.744e-01
1218_0050	1218_0050	b1	SEXM:arm_f_2_Linagliptin	0.197	4.06	0.048	9.614e-01
1218_0050	1218_0050	b1	AGE:arm_f_2_Linagliptin	0.016	0.046	0.353	7.243e-01
1218_0050	1218_0050	b1	FI10:SEXM:AGE	-0.025	0.051	-0.483	6.298e-01
1218_0050	1218_0050	b1	FI10:SEXM:arm_f_2_Linagliptin	-1.223	3.389	-0.361	7.186e-01
1218_0050	1218_0050	b1	FI10:AGE:arm_f_2_Linagliptin	-0.007	0.036	-0.202	8.400e-01
1218_0050	1218_0050	b1	SEXM:AGE:arm_f_2_Linagliptin	-0.006	0.074	-0.074	9.408e-01
1218_0050	1218_0050	b1	FI10:SEXM:AGE:arm_f_2_Linagliptin	0.025	0.059	0.423	6.729e-01
1218_0064	1218_0064	b1	(Intercept)	7.575	3.968	1.909	5.757e-02
1218_0064	1218_0064	b1	FI10	0.143	1.726	0.083	9.340e-01
1218_0064	1218_0064	b1	SEXM	4.585	5.115	0.896	3.710e-01
1218_0064	1218_0064	b1	AGE	0.002	0.057	0.043	9.661e-01
1218_0064	1218_0064	b1	arm_f_2_Linagliptin	-2.237	4.793	-0.467	6.412e-01
1218_0064	1218_0064	b1	FI10:SEXM	-1.486	2.284	-0.651	5.158e-01
1218_0064	1218_0064	b1	FI10:AGE	0	0.025	0.009	9.932e-01
1218_0064	1218_0064	b1	SEXM:AGE	-0.061	0.075	-0.81	4.188e-01
1218_0064	1218_0064	b1	FI10:arm_f_2_Linagliptin	1.298	2.046	0.634	5.265e-01
1218_0064	1218_0064	b1	SEXM:arm_f_2_Linagliptin	-2.655	6.457	-0.411	6.813e-01
1218_0064	1218_0064	b1	AGE:arm_f_2_Linagliptin	0.034	0.069	0.49	6.248e-01
1218_0064	1218_0064	b1	FI10:SEXM:AGE	0.018	0.033	0.531	5.961e-01
1218_0064	1218_0064	b1	FI10:SEXM:arm_f_2_Linagliptin	0.555	2.803	0.198	8.431e-01
1218_0064	1218_0064	b1	FI10:AGE:arm_f_2_Linagliptin	-0.02	0.03	-0.674	5.009e-01
1218_0064	1218_0064	b1	SEXM:AGE:arm_f_2_Linagliptin	0.039	0.095	0.417	6.768e-01
1218_0064	1218_0064	b1	FI10:SEXM:AGE:arm_f_2_Linagliptin	-0.007	0.041	-0.165	8.693e-01
1218_0043	1218_0043	b1	(Intercept)	13.55	5.061	2.677	8.516e-03
1218_0043	1218_0043	b1	FI10	-1.727	1.784	-0.968	3.351e-01
1218_0043	1218_0043	b1	SEXM	-5.465	6.888	-0.793	4.292e-01
1218_0043	1218_0043	b1	AGE	-0.089	0.074	-1.201	2.321e-01
1218_0043	1218_0043	b1	arm_f_2_Linagliptin	-7.302	6.517	-1.121	2.648e-01
1218_0043	1218_0043	b1	FI10:SEXM	2.419	2.643	0.915	3.619e-01
1218_0043	1218_0043	b1	FI10:AGE	0.029	0.026	1.119	2.655e-01
1218_0043	1218_0043	b1	SEXM:AGE	0.072	0.101	0.71	4.792e-01
1218_0043	1218_0043	b1	FI10:arm_f_2_Linagliptin	3.054	2.178	1.403	1.634e-01
1218_0043	1218_0043	b1	SEXM:arm_f_2_Linagliptin	5.257	8.949	0.587	5.580e-01
1218_0043	1218_0043	b1	AGE:arm_f_2_Linagliptin	0.139	0.1	1.381	1.701e-01
1218_0043	1218_0043	b1	FI10:SEXM:AGE	-0.032	0.039	-0.835	4.054e-01
1218_0043	1218_0043	b1	FI10:SEXM:arm_f_2_Linagliptin	-2.788	3.202	-0.871	3.858e-01
1218_0043	1218_0043	b1	FI10:AGE:arm_f_2_Linagliptin	-0.055	0.033	-1.644	1.030e-01
1218_0043	1218_0043	b1	SEXM:AGE:arm_f_2_Linagliptin	-0.089	0.138	-0.649	5.175e-01
1218_0043	1218_0043	b1	FI10:SEXM:AGE:arm_f_2_Linagliptin	0.042	0.049	0.859	3.923e-01
1218_0075	1218_0075	b1	(Intercept)	8.763	1.314	6.67	2.447e-10
1218_0075	1218_0075	b1	FI10	1.114	1.104	1.009	3.141e-01
1218_0075	1218_0075	b1	SEXM	1.12	2.297	0.488	6.263e-01
1218_0075	1218_0075	b1	AGE	0	0.024	0.006	9.951e-01
1218_0075	1218_0075	b1	arm_f_2_Linagliptin	3.901	2.84	1.374	1.711e-01
1218_0075	1218_0075	b1	FI10:SEXM	-1.732	1.873	-0.925	3.560e-01
1218_0075	1218_0075	b1	FI10:AGE	-0.02	0.018	-1.122	2.632e-01
1218_0075	1218_0075	b1	SEXM:AGE	-0.019	0.043	-0.442	6.591e-01
1218_0075	1218_0075	b1	FI10:arm_f_2_Linagliptin	-3.418	2.525	-1.353	1.775e-01
1218_0075	1218_0075	b1	SEXM:arm_f_2_Linagliptin	-4.498	3.904	-1.152	2.506e-01
1218_0075	1218_0075	b1	AGE:arm_f_2_Linagliptin	-0.074	0.052	-1.432	1.537e-01
1218_0075	1218_0075	b1	FI10:SEXM:AGE	0.031	0.032	0.982	3.271e-01
1218_0075	1218_0075	b1	FI10:SEXM:arm_f_2_Linagliptin	4.497	3.515	1.279	2.023e-01
1218_0075	1218_0075	b1	FI10:AGE:arm_f_2_Linagliptin	0.06	0.042	1.407	1.610e-01
1218_0075	1218_0075	b1	SEXM:AGE:arm_f_2_Linagliptin	0.082	0.071	1.147	2.527e-01
1218_0075	1218_0075	b1	FI10:SEXM:AGE:arm_f_2_Linagliptin	-0.077	0.06	-1.274	2.042e-01
1218_0063	1218_0063	b1	(Intercept)	7.486	8.537	0.877	3.815e-01
1218_0063	1218_0063	b1	FI10	-1.984	6.808	-0.291	7.710e-01
1218_0063	1218_0063	b1	SEXM	2.344	9.942	0.236	8.138e-01
1218_0063	1218_0063	b1	AGE	-0	0.114	-0.001	9.995e-01
1218_0063	1218_0063	b1	arm_f_2_Linagliptin	-2.33	10.174	-0.229	8.191e-01
1218_0063	1218_0063	b1	FI10:SEXM	2.457	7.757	0.317	7.517e-01
1218_0063	1218_0063	b1	FI10:AGE	0.026	0.09	0.293	7.701e-01
1218_0063	1218_0063	b1	SEXM:AGE	-0.029	0.133	-0.218	8.276e-01
1218_0063	1218_0063	b1	FI10:arm_f_2_Linagliptin	6.778	7.851	0.863	3.889e-01
1218_0063	1218_0063	b1	SEXM:arm_f_2_Linagliptin	3.3	11.709	0.282	7.783e-01
1218_0063	1218_0063	b1	AGE:arm_f_2_Linagliptin	0.031	0.136	0.228	8.200e-01
1218_0063	1218_0063	b1	FI10:SEXM:AGE	-0.031	0.103	-0.297	7.668e-01
1218_0063	1218_0063	b1	FI10:SEXM:arm_f_2_Linagliptin	-9.693	8.872	-1.093	2.758e-01
1218_0063	1218_0063	b1	FI10:AGE:arm_f_2_Linagliptin	-0.085	0.104	-0.814	4.167e-01
1218_0063	1218_0063	b1	SEXM:AGE:arm_f_2_Linagliptin	-0.044	0.157	-0.279	7.803e-01
1218_0063	1218_0063	b1	FI10:SEXM:AGE:arm_f_2_Linagliptin	0.122	0.118	1.039	2.998e-01
1218_0035	1218_0035	b1	(Intercept)	10.66	1.583	6.736	1.378e-10
1218_0035	1218_0035	b1	FI10	-1.342	1.371	-0.979	3.288e-01
1218_0035	1218_0035	b1	SEXM	-1.632	2.283	-0.715	4.755e-01
1218_0035	1218_0035	b1	AGE	-0.031	0.028	-1.125	2.619e-01
1218_0035	1218_0035	b1	arm_f_2_Linagliptin	-0.393	2.195	-0.179	8.582e-01
1218_0035	1218_0035	b1	FI10:SEXM	0.308	2.168	0.142	8.873e-01
1218_0035	1218_0035	b1	FI10:AGE	0.02	0.022	0.888	3.756e-01
1218_0035	1218_0035	b1	SEXM:AGE	0.022	0.04	0.541	5.894e-01
1218_0035	1218_0035	b1	FI10:arm_f_2_Linagliptin	1.144	1.888	0.606	5.452e-01
1218_0035	1218_0035	b1	SEXM:arm_f_2_Linagliptin	-0.919	2.941	-0.312	7.550e-01
1218_0035	1218_0035	b1	AGE:arm_f_2_Linagliptin	-0	0.038	-0.013	9.900e-01
1218_0035	1218_0035	b1	FI10:SEXM:AGE	-0	0.036	-0.013	9.894e-01
1218_0035	1218_0035	b1	FI10:SEXM:arm_f_2_Linagliptin	1.427	2.77	0.515	6.069e-01
1218_0035	1218_0035	b1	FI10:AGE:arm_f_2_Linagliptin	-0.015	0.032	-0.468	6.405e-01
1218_0035	1218_0035	b1	SEXM:AGE:arm_f_2_Linagliptin	0.028	0.052	0.542	5.886e-01
1218_0035	1218_0035	b1	FI10:SEXM:AGE:arm_f_2_Linagliptin	-0.032	0.047	-0.697	4.863e-01
1218_0015	1218_0015	b1	(Intercept)	9.961	1.586	6.279	9.448e-10
1218_0015	1218_0015	b1	FI10	-2.743	1.52	-1.804	7.197e-02
1218_0015	1218_0015	b1	SEXM	-2.976	1.975	-1.507	1.328e-01
1218_0015	1218_0015	b1	AGE	-0.022	0.027	-0.809	4.188e-01
1218_0015	1218_0015	b1	arm_f_2_Linagliptin	-3.174	2.031	-1.563	1.189e-01
1218_0015	1218_0015	b1	FI10:SEXM	4.87	1.918	2.539	1.154e-02
1218_0015	1218_0015	b1	FI10:AGE	0.043	0.025	1.723	8.568e-02
1218_0015	1218_0015	b1	SEXM:AGE	0.052	0.035	1.488	1.377e-01
1218_0015	1218_0015	b1	FI10:arm_f_2_Linagliptin	4.897	1.983	2.47	1.397e-02
1218_0015	1218_0015	b1	SEXM:arm_f_2_Linagliptin	4.815	2.498	1.928	5.462e-02
1218_0015	1218_0015	b1	AGE:arm_f_2_Linagliptin	0.048	0.035	1.364	1.735e-01
1218_0015	1218_0015	b1	FI10:SEXM:AGE	-0.081	0.033	-2.469	1.398e-02
1218_0015	1218_0015	b1	FI10:SEXM:arm_f_2_Linagliptin	-6.871	2.477	-2.774	5.808e-03
1218_0015	1218_0015	b1	FI10:AGE:arm_f_2_Linagliptin	-0.074	0.034	-2.2	2.841e-02
1218_0015	1218_0015	b1	SEXM:AGE:arm_f_2_Linagliptin	-0.08	0.044	-1.817	7.003e-02
1218_0015	1218_0015	b1	FI10:SEXM:AGE:arm_f_2_Linagliptin	0.11	0.043	2.576	1.037e-02
1218_0016	1218_0016	b1	(Intercept)	7.112	1.207	5.892	7.110e-09
1218_0016	1218_0016	b1	FI10	1.67	1.324	1.262	2.076e-01
1218_0016	1218_0016	b1	SEXM	0.675	1.623	0.416	6.777e-01
1218_0016	1218_0016	b1	AGE	0.015	0.022	0.677	4.987e-01
1218_0016	1218_0016	b1	arm_f_2_Linagliptin	3.237	1.508	2.147	3.231e-02
1218_0016	1218_0016	b1	FI10:SEXM	-1.443	1.839	-0.785	4.328e-01
1218_0016	1218_0016	b1	FI10:AGE	-0.028	0.023	-1.238	2.162e-01
1218_0016	1218_0016	b1	SEXM:AGE	-0.015	0.029	-0.505	6.137e-01
1218_0016	1218_0016	b1	FI10:arm_f_2_Linagliptin	-3.579	1.576	-2.271	2.358e-02
1218_0016	1218_0016	b1	SEXM:arm_f_2_Linagliptin	-3.497	2.044	-1.711	8.779e-02
1218_0016	1218_0016	b1	AGE:arm_f_2_Linagliptin	-0.053	0.027	-1.985	4.773e-02
1218_0016	1218_0016	b1	FI10:SEXM:AGE	0.028	0.032	0.886	3.758e-01
1218_0016	1218_0016	b1	FI10:SEXM:arm_f_2_Linagliptin	4.477	2.227	2.011	4.492e-02
1218_0016	1218_0016	b1	FI10:AGE:arm_f_2_Linagliptin	0.058	0.027	2.174	3.017e-02
1218_0016	1218_0016	b1	SEXM:AGE:arm_f_2_Linagliptin	0.059	0.037	1.615	1.069e-01
1218_0016	1218_0016	b1	FI10:SEXM:AGE:arm_f_2_Linagliptin	-0.075	0.038	-1.978	4.851e-02
1218_0017	1218_0017	b1	(Intercept)	8.647	1.342	6.444	2.190e-10
1218_0017	1218_0017	b1	FI10	0.562	1.458	0.386	6.999e-01
1218_0017	1218_0017	b1	SEXM	-0.019	1.615	-0.012	9.905e-01
1218_0017	1218_0017	b1	AGE	-0.01	0.024	-0.406	6.848e-01
1218_0017	1218_0017	b1	arm_f_2_Linagliptin	0.33	1.586	0.208	8.352e-01
1218_0017	1218_0017	b1	FI10:SEXM	-1.128	1.687	-0.669	5.038e-01
1218_0017	1218_0017	b1	FI10:AGE	-0.008	0.026	-0.32	7.494e-01
1218_0017	1218_0017	b1	SEXM:AGE	-0.007	0.029	-0.239	8.108e-01
1218_0017	1218_0017	b1	FI10:arm_f_2_Linagliptin	-0.862	1.607	-0.536	5.918e-01
1218_0017	1218_0017	b1	SEXM:arm_f_2_Linagliptin	-0.417	1.946	-0.214	8.304e-01
1218_0017	1218_0017	b1	AGE:arm_f_2_Linagliptin	-0.005	0.028	-0.182	8.560e-01
1218_0017	1218_0017	b1	FI10:SEXM:AGE	0.022	0.03	0.742	4.581e-01
1218_0017	1218_0017	b1	FI10:SEXM:arm_f_2_Linagliptin	1.368	1.94	0.705	4.809e-01
1218_0017	1218_0017	b1	FI10:AGE:arm_f_2_Linagliptin	0.013	0.028	0.475	6.349e-01
1218_0017	1218_0017	b1	SEXM:AGE:arm_f_2_Linagliptin	0.013	0.035	0.374	7.082e-01
1218_0017	1218_0017	b1	FI10:SEXM:AGE:arm_f_2_Linagliptin	-0.026	0.034	-0.758	4.487e-01
1218_0018	1218_0018	b1	(Intercept)	7.408	1.019	7.273	6.912e-13
1218_0018	1218_0018	b1	FI10	0.928	1.014	0.915	3.605e-01
1218_0018	1218_0018	b1	SEXM	-1.017	1.639	-0.621	5.350e-01
1218_0018	1218_0018	b1	AGE	0.009	0.017	0.492	6.231e-01
1218_0018	1218_0018	b1	arm_f_2_Linagliptin	1.255	1.181	1.063	2.880e-01
1218_0018	1218_0018	b1	FI10:SEXM	1.124	1.605	0.7	4.840e-01
1218_0018	1218_0018	b1	FI10:AGE	-0.011	0.017	-0.65	5.161e-01
1218_0018	1218_0018	b1	SEXM:AGE	0.023	0.028	0.823	4.106e-01
1218_0018	1218_0018	b1	FI10:arm_f_2_Linagliptin	-1.079	1.158	-0.932	3.518e-01
1218_0018	1218_0018	b1	SEXM:arm_f_2_Linagliptin	0.112	1.837	0.061	9.513e-01
1218_0018	1218_0018	b1	AGE:arm_f_2_Linagliptin	-0.017	0.02	-0.822	4.112e-01
1218_0018	1218_0018	b1	FI10:SEXM:AGE	-0.026	0.027	-0.986	3.246e-01
1218_0018	1218_0018	b1	FI10:SEXM:arm_f_2_Linagliptin	-0.502	1.782	-0.281	7.784e-01
1218_0018	1218_0018	b1	FI10:AGE:arm_f_2_Linagliptin	0.014	0.019	0.721	4.710e-01
1218_0018	1218_0018	b1	SEXM:AGE:arm_f_2_Linagliptin	-0.011	0.032	-0.341	7.333e-01
1218_0018	1218_0018	b1	FI10:SEXM:AGE:arm_f_2_Linagliptin	0.016	0.029	0.547	5.842e-01
1218_0020	1218_0020	b1	(Intercept)	8.376	0.851	9.838	3.446e-22
1218_0020	1218_0020	b1	FI10	-0.172	0.697	-0.247	8.048e-01
1218_0020	1218_0020	b1	SEXM	-0.792	1.032	-0.768	4.426e-01
1218_0020	1218_0020	b1	AGE	-0.01	0.014	-0.715	4.746e-01
1218_0020	1218_0020	b1	arm_f_2_Linagliptin	-1.488	1.131	-1.316	1.885e-01
1218_0020	1218_0020	b1	FI10:SEXM	0.368	0.892	0.413	6.797e-01
1218_0020	1218_0020	b1	FI10:AGE	0.002	0.011	0.215	8.295e-01
1218_0020	1218_0020	b1	SEXM:AGE	0.011	0.017	0.647	5.179e-01
1218_0020	1218_0020	b1	FI10:arm_f_2_Linagliptin	0.525	0.937	0.56	5.758e-01
1218_0020	1218_0020	b1	SEXM:arm_f_2_Linagliptin	1.807	1.45	1.246	2.130e-01
1218_0020	1218_0020	b1	AGE:arm_f_2_Linagliptin	0.023	0.019	1.201	2.299e-01
1218_0020	1218_0020	b1	FI10:SEXM:AGE	-0.005	0.014	-0.372	7.099e-01
1218_0020	1218_0020	b1	FI10:SEXM:arm_f_2_Linagliptin	-0.684	1.282	-0.533	5.940e-01
1218_0020	1218_0020	b1	FI10:AGE:arm_f_2_Linagliptin	-0.008	0.015	-0.556	5.781e-01
1218_0020	1218_0020	b1	SEXM:AGE:arm_f_2_Linagliptin	-0.024	0.024	-0.995	3.200e-01
1218_0020	1218_0020	b1	FI10:SEXM:AGE:arm_f_2_Linagliptin	0.008	0.021	0.404	6.864e-01
1245_0019	1245_0019	b1	(Intercept)	7.87	0.868	9.062	3.217e-18
1245_0019	1245_0019	b1	FI10	0.157	0.977	0.161	8.724e-01
1245_0019	1245_0019	b1	SEXM	1.028	1.522	0.675	4.997e-01
1245_0019	1245_0019	b1	AGE	-0.001	0.017	-0.049	9.612e-01
1245_0019	1245_0019	b1	arm_f_2_Empagliflozin	-0.346	1.397	-0.248	8.046e-01
1245_0019	1245_0019	b1	FI10:SEXM	0.549	1.552	0.354	7.238e-01
1245_0019	1245_0019	b1	FI10:AGE	0.001	0.017	0.059	9.531e-01
1245_0019	1245_0019	b1	SEXM:AGE	-0.007	0.028	-0.235	8.141e-01
1245_0019	1245_0019	b1	FI10:arm_f_2_Empagliflozin	1.013	1.567	0.646	5.184e-01
1245_0019	1245_0019	b1	SEXM:arm_f_2_Empagliflozin	-0.834	2.092	-0.399	6.903e-01
1245_0019	1245_0019	b1	AGE:arm_f_2_Empagliflozin	0.012	0.026	0.478	6.331e-01
1245_0019	1245_0019	b1	FI10:SEXM:AGE	-0.016	0.026	-0.598	5.501e-01
1245_0019	1245_0019	b1	FI10:SEXM:arm_f_2_Empagliflozin	-1.527	2.235	-0.683	4.948e-01
1245_0019	1245_0019	b1	FI10:AGE:arm_f_2_Empagliflozin	-0.025	0.027	-0.909	3.635e-01
1245_0019	1245_0019	b1	SEXM:AGE:arm_f_2_Empagliflozin	0.005	0.038	0.141	8.881e-01
1245_0019	1245_0019	b1	FI10:SEXM:AGE:arm_f_2_Empagliflozin	0.032	0.038	0.841	4.008e-01
1245_0020	1245_0020	b1	(Intercept)	8.617	1.585	5.436	6.920e-08
1245_0020	1245_0020	b1	FI10	-0.034	1.64	-0.021	9.836e-01
1245_0020	1245_0020	b1	SEXM	-0.468	2.098	-0.223	8.234e-01
1245_0020	1245_0020	b1	AGE	-0.013	0.028	-0.461	6.451e-01
1245_0020	1245_0020	b1	arm_f_2_Empagliflozin	0.004	1.937	0.002	9.985e-01
1245_0020	1245_0020	b1	arm_f_2_Sitagliptin	-0.665	2.588	-0.257	7.971e-01
1245_0020	1245_0020	b1	FI10:SEXM	-0.028	2.301	-0.012	9.904e-01
1245_0020	1245_0020	b1	FI10:AGE	0.001	0.028	0.03	9.758e-01
1245_0020	1245_0020	b1	SEXM:AGE	0.009	0.038	0.226	8.213e-01
1245_0020	1245_0020	b1	FI10:arm_f_2_Empagliflozin	1.379	2.076	0.664	5.066e-01
1245_0020	1245_0020	b1	FI10:arm_f_2_Sitagliptin	0.018	2.701	0.007	9.948e-01
1245_0020	1245_0020	b1	SEXM:arm_f_2_Empagliflozin	1.105	2.507	0.441	6.594e-01
1245_0020	1245_0020	b1	SEXM:arm_f_2_Sitagliptin	0.055	3.313	0.017	9.868e-01
1245_0020	1245_0020	b1	AGE:arm_f_2_Empagliflozin	-0.001	0.034	-0.015	9.877e-01
1245_0020	1245_0020	b1	AGE:arm_f_2_Sitagliptin	0.012	0.046	0.254	7.995e-01
1245_0020	1245_0020	b1	FI10:SEXM:AGE	0	0.041	0.011	9.914e-01
1245_0020	1245_0020	b1	FI10:SEXM:arm_f_2_Empagliflozin	-0.293	2.802	-0.105	9.167e-01
1245_0020	1245_0020	b1	FI10:SEXM:arm_f_2_Sitagliptin	0.965	3.644	0.265	7.913e-01
1245_0020	1245_0020	b1	FI10:AGE:arm_f_2_Empagliflozin	-0.015	0.035	-0.428	6.688e-01
1245_0020	1245_0020	b1	FI10:AGE:arm_f_2_Sitagliptin	-0.003	0.047	-0.057	9.549e-01
1245_0020	1245_0020	b1	SEXM:AGE:arm_f_2_Empagliflozin	-0.014	0.045	-0.308	7.582e-01
1245_0020	1245_0020	b1	SEXM:AGE:arm_f_2_Sitagliptin	-0.001	0.059	-0.019	9.849e-01
1245_0020	1245_0020	b1	FI10:SEXM:AGE:arm_f_2_Empagliflozin	0.001	0.049	0.026	9.796e-01
1245_0020	1245_0020	b1	FI10:SEXM:AGE:arm_f_2_Sitagliptin	-0.015	0.064	-0.228	8.198e-01
1245_0023	1245_0023	b1	(Intercept)	8.334	0.78	10.679	1.412e-25
1245_0023	1245_0023	b1	FI10	0.345	0.854	0.404	6.863e-01
1245_0023	1245_0023	b1	SEXM	0.309	1.08	0.286	7.749e-01
1245_0023	1245_0023	b1	AGE	-0.007	0.014	-0.541	5.886e-01
1245_0023	1245_0023	b1	arm_f_2_Empagliflozin	-0.202	0.946	-0.214	8.309e-01
1245_0023	1245_0023	b1	FI10:SEXM	0.009	1.282	0.007	9.941e-01
1245_0023	1245_0023	b1	FI10:AGE	-0.003	0.014	-0.229	8.192e-01
1245_0023	1245_0023	b1	SEXM:AGE	-0.007	0.019	-0.348	7.278e-01
1245_0023	1245_0023	b1	FI10:arm_f_2_Empagliflozin	0.032	1.053	0.031	9.756e-01
1245_0023	1245_0023	b1	SEXM:arm_f_2_Empagliflozin	-1.592	1.312	-1.213	2.254e-01
1245_0023	1245_0023	b1	AGE:arm_f_2_Empagliflozin	0.002	0.017	0.122	9.031e-01
1245_0023	1245_0023	b1	FI10:SEXM:AGE	0.001	0.021	0.034	9.725e-01
1245_0023	1245_0023	b1	FI10:SEXM:arm_f_2_Empagliflozin	1.63	1.539	1.059	2.898e-01
1245_0023	1245_0023	b1	FI10:AGE:arm_f_2_Empagliflozin	-0.001	0.017	-0.058	9.539e-01
1245_0023	1245_0023	b1	SEXM:AGE:arm_f_2_Empagliflozin	0.032	0.023	1.39	1.649e-01
1245_0023	1245_0023	b1	FI10:SEXM:AGE:arm_f_2_Empagliflozin	-0.03	0.026	-1.182	2.375e-01
1245_0028	1245_0028	b1	(Intercept)	8.093	0.591	13.702	2.167e-40
1245_0028	1245_0028	b1	FI10	0.124	0.597	0.208	8.350e-01
1245_0028	1245_0028	b1	SEXM	-0.336	0.824	-0.408	6.833e-01
1245_0028	1245_0028	b1	AGE	-0.006	0.011	-0.515	6.063e-01
1245_0028	1245_0028	b1	arm_f_2_Empagliflozin	0.647	0.864	0.75	4.535e-01
1245_0028	1245_0028	b1	FI10:SEXM	1.157	0.876	1.322	1.865e-01
1245_0028	1245_0028	b1	FI10:AGE	-0	0.011	-0.009	9.925e-01
1245_0028	1245_0028	b1	SEXM:AGE	0.008	0.015	0.541	5.883e-01
1245_0028	1245_0028	b1	FI10:arm_f_2_Empagliflozin	-0.047	0.837	-0.056	9.550e-01
1245_0028	1245_0028	b1	SEXM:arm_f_2_Empagliflozin	-0.51	1.177	-0.434	6.645e-01
1245_0028	1245_0028	b1	AGE:arm_f_2_Empagliflozin	-0.013	0.016	-0.843	3.995e-01
1245_0028	1245_0028	b1	FI10:SEXM:AGE	-0.022	0.015	-1.397	1.626e-01
1245_0028	1245_0028	b1	FI10:SEXM:arm_f_2_Empagliflozin	-1.022	1.237	-0.826	4.089e-01
1245_0028	1245_0028	b1	FI10:AGE:arm_f_2_Empagliflozin	0.004	0.015	0.278	7.814e-01
1245_0028	1245_0028	b1	SEXM:AGE:arm_f_2_Empagliflozin	0.009	0.021	0.406	6.849e-01
1245_0028	1245_0028	b1	FI10:SEXM:AGE:arm_f_2_Empagliflozin	0.016	0.022	0.746	4.556e-01
1245_0036	1245_0036	b1	(Intercept)	8.269	1.304	6.339	4.072e-10
1245_0036	1245_0036	b1	FI10	0.067	0.682	0.098	9.216e-01
1245_0036	1245_0036	b1	SEXM	-0.461	1.734	-0.266	7.903e-01
1245_0036	1245_0036	b1	AGE	-0.003	0.021	-0.131	8.961e-01
1245_0036	1245_0036	b1	arm_f_2_Empagliflozin	-0.995	1.617	-0.616	5.383e-01
1245_0036	1245_0036	b1	FI10:SEXM	0.6	1.042	0.576	5.645e-01
1245_0036	1245_0036	b1	FI10:AGE	-0.001	0.011	-0.102	9.190e-01
1245_0036	1245_0036	b1	SEXM:AGE	0.003	0.027	0.123	9.025e-01
1245_0036	1245_0036	b1	FI10:arm_f_2_Empagliflozin	0.348	0.909	0.382	7.022e-01
1245_0036	1245_0036	b1	SEXM:arm_f_2_Empagliflozin	2.788	2.201	1.267	2.056e-01
1245_0036	1245_0036	b1	AGE:arm_f_2_Empagliflozin	0.015	0.026	0.575	5.652e-01
1245_0036	1245_0036	b1	FI10:SEXM:AGE	-0.007	0.016	-0.431	6.666e-01
1245_0036	1245_0036	b1	FI10:SEXM:arm_f_2_Empagliflozin	-1.475	1.391	-1.06	2.895e-01
1245_0036	1245_0036	b1	FI10:AGE:arm_f_2_Empagliflozin	-0.006	0.014	-0.419	6.751e-01
1245_0036	1245_0036	b1	SEXM:AGE:arm_f_2_Empagliflozin	-0.041	0.035	-1.176	2.401e-01
1245_0036	1245_0036	b1	FI10:SEXM:AGE:arm_f_2_Empagliflozin	0.022	0.021	1.013	3.115e-01
1276_0001	1276_0001	b1	(Intercept)	9.656	0.988	9.778	7.387e-22
1276_0001	1276_0001	b1	FI10	-0.535	1.006	-0.531	5.953e-01
1276_0001	1276_0001	b1	SEXM	-1.279	1.515	-0.844	3.989e-01
1276_0001	1276_0001	b1	AGE	-0.024	0.019	-1.273	2.034e-01
1276_0001	1276_0001	b1	arm_f_2_Empagliflozin	-1.906	1.358	-1.403	1.608e-01
1276_0001	1276_0001	b1	arm_f_2_Empagliflozin + Metformin	-2.235	1.295	-1.726	8.454e-02
1276_0001	1276_0001	b1	FI10:SEXM	1.05	1.448	0.725	4.686e-01
1276_0001	1276_0001	b1	FI10:AGE	0.017	0.019	0.874	3.825e-01
1276_0001	1276_0001	b1	SEXM:AGE	0.024	0.028	0.862	3.886e-01
1276_0001	1276_0001	b1	FI10:arm_f_2_Empagliflozin	2.617	1.31	1.998	4.594e-02
1276_0001	1276_0001	b1	FI10:arm_f_2_Empagliflozin + Metformin	3.345	1.288	2.597	9.519e-03
1276_0001	1276_0001	b1	SEXM:arm_f_2_Empagliflozin	2.025	2.033	0.996	3.193e-01
1276_0001	1276_0001	b1	SEXM:arm_f_2_Empagliflozin + Metformin	1.943	1.852	1.049	2.942e-01
1276_0001	1276_0001	b1	AGE:arm_f_2_Empagliflozin	0.049	0.026	1.855	6.385e-02
1276_0001	1276_0001	b1	AGE:arm_f_2_Empagliflozin + Metformin	0.044	0.025	1.756	7.925e-02
1276_0001	1276_0001	b1	FI10:SEXM:AGE	-0.023	0.026	-0.883	3.776e-01
1276_0001	1276_0001	b1	FI10:SEXM:arm_f_2_Empagliflozin	-1.815	1.933	-0.939	3.478e-01
1276_0001	1276_0001	b1	FI10:SEXM:arm_f_2_Empagliflozin + Metformin	-1.897	1.777	-1.067	2.860e-01
1276_0001	1276_0001	b1	FI10:AGE:arm_f_2_Empagliflozin	-0.058	0.025	-2.365	1.815e-02
1276_0001	1276_0001	b1	FI10:AGE:arm_f_2_Empagliflozin + Metformin	-0.063	0.024	-2.62	8.899e-03
1276_0001	1276_0001	b1	SEXM:AGE:arm_f_2_Empagliflozin	-0.053	0.038	-1.406	1.599e-01
1276_0001	1276_0001	b1	SEXM:AGE:arm_f_2_Empagliflozin + Metformin	-0.036	0.035	-1.038	2.996e-01
1276_0001	1276_0001	b1	FI10:SEXM:AGE:arm_f_2_Empagliflozin	0.048	0.035	1.39	1.648e-01
1276_0001	1276_0001	b1	FI10:SEXM:AGE:arm_f_2_Empagliflozin + Metformin	0.036	0.032	1.121	2.626e-01
HYPO9901	HYPO9901	f1	(Intercept)	3.597	0.321	11.204	2.389e-27
HYPO9901	HYPO9901	f1	baseline_value	0.452	0.041	10.973	2.319e-26
HYPO9901	HYPO9901	f1	arm_f_2_Lixisenatide	0.092	0.051	1.817	6.948e-02
EFC12703	EFC12703	f1	(Intercept)	2.204	0.518	4.257	2.720e-05
EFC12703	EFC12703	f1	baseline_value	0.716	0.064	11.224	6.786e-25
EFC12703	EFC12703	f1	arm_f_2_Lixisenatide	-0.585	0.091	-6.434	4.503e-10
H9X-MC-GBDE	H9X-MC-GBDE	f1	(Intercept)	2.65	0.351	7.554	1.598e-13
H9X-MC-GBDE	H9X-MC-GBDE	f1	baseline_value	0.512	0.043	11.853	2.997e-29
H9X-MC-GBDE	H9X-MC-GBDE	f1	arm_f_2_Dulaglutide	-0.037	0.069	-0.533	5.940e-01
H9X-MC-GBDD	H9X-MC-GBDD	f1	(Intercept)	3.783	0.299	12.634	9.596e-34
H9X-MC-GBDD	H9X-MC-GBDD	f1	baseline_value	0.406	0.034	11.821	4.959e-30
H9X-MC-GBDD	H9X-MC-GBDD	f1	arm_f_2_Dulaglutide	-0.165	0.076	-2.17	3.030e-02
H9X-MC-GBDC	H9X-MC-GBDC	f1	(Intercept)	2.143	0.26	8.246	6.822e-16
H9X-MC-GBDC	H9X-MC-GBDC	f1	baseline_value	0.654	0.034	19.494	2.105e-69
H9X-MC-GBDC	H9X-MC-GBDC	f1	arm_f_2_Dulaglutide	-0.1	0.062	-1.597	1.106e-01
H9X-MC-GBDB	H9X-MC-GBDB	f1	(Intercept)	3.025	0.24	12.628	1.577e-33
H9X-MC-GBDB	H9X-MC-GBDB	f1	baseline_value	0.554	0.029	19.136	9.444e-68
H9X-MC-GBDB	H9X-MC-GBDB	f1	arm_f_2_Dulaglutide	-0.316	0.061	-5.181	2.777e-07
H9X-MC-GBDA	H9X-MC-GBDA	f1	(Intercept)	3.415	0.196	17.419	2.687e-59
H9X-MC-GBDA	H9X-MC-GBDA	f1	baseline_value	0.505	0.022	22.589	4.936e-91
H9X-MC-GBDA	H9X-MC-GBDA	f1	arm_f_2_Dulaglutide	-0.697	0.087	-8.021	3.016e-15
H9X-MC-GBDA	H9X-MC-GBDA	f1	arm_f_2_Exenatide	-0.374	0.095	-3.928	9.179e-05
H9X-MC-GBCF	H9X-MC-GBCF	f1	(Intercept)	0.706	0.192	3.679	2.448e-04
H9X-MC-GBCF	H9X-MC-GBCF	f1	baseline_value	0.873	0.023	37.55	8.980e-204
H9X-MC-GBCF	H9X-MC-GBCF	f1	arm_f_2_Dulaglutide	-0.254	0.051	-4.947	8.628e-07
H9X-JE-GBDP	H9X-JE-GBDP	f1	(Intercept)	3.549	0.373	9.518	8.178e-20
H9X-JE-GBDP	H9X-JE-GBDP	f1	baseline_value	0.573	0.044	13.038	1.506e-33
H9X-JE-GBDP	H9X-JE-GBDP	f1	arm_f_2_Dulaglutide	-1.458	0.106	-13.788	9.321e-37
H9X-JE-GBDP	H9X-JE-GBDP	f1	arm_f_2_Liraglutide	-1.333	0.116	-11.507	2.808e-27
H9X-CR-GBDK	H9X-CR-GBDK	f1	(Intercept)	3.011	0.287	10.506	3.207e-24
H9X-CR-GBDK	H9X-CR-GBDK	f1	baseline_value	0.547	0.034	16.306	1.400e-51
H9X-CR-GBDK	H9X-CR-GBDK	f1	arm_f_2_Dulaglutide	-0.325	0.078	-4.146	3.761e-05
28431754DIA3002	28431754DIA3002	f1	(Intercept)	2.839	0.342	8.308	1.100e-15
28431754DIA3002	28431754DIA3002	f1	baseline_value	0.62	0.041	15.036	7.527e-42
28431754DIA3002	28431754DIA3002	f1	arm_f_2_Canagliflozin	-0.575	0.08	-7.172	2.965e-12
28431754DIA3006	28431754DIA3006	f1	(Intercept)	2.715	0.196	13.883	6.657e-41
28431754DIA3006	28431754DIA3006	f1	baseline_value	0.617	0.024	26.227	1.691e-121
28431754DIA3006	28431754DIA3006	f1	arm_f_2_Canagliflozin	-0.466	0.062	-7.507	1.133e-13
28431754DIA3006	28431754DIA3006	f1	arm_f_2_Sitagliptin	-0.412	0.068	-6.04	2.027e-09
28431754DIA3015	28431754DIA3015	f1	(Intercept)	1.983	0.274	7.241	1.108e-12
28431754DIA3015	28431754DIA3015	f1	baseline_value	0.696	0.033	20.933	5.603e-77
28431754DIA3015	28431754DIA3015	f1	arm_f_2_Canagliflozin	-0.317	0.061	-5.222	2.296e-07
1218_0036	1218_0036	f1	(Intercept)	2.464	0.229	10.761	6.841e-26
1218_0036	1218_0036	f1	baseline_value	0.703	0.027	25.684	3.287e-117
1218_0036	1218_0036	f1	arm_f_2_Linagliptin	-0.554	0.046	-11.966	2.536e-31
1218_0046	1218_0046	f1	(Intercept)	3.675	0.277	13.257	1.330e-36
1218_0046	1218_0046	f1	baseline_value	0.541	0.028	19.059	1.027e-67
1218_0046	1218_0046	f1	arm_f_2_Linagliptin	-0.158	0.153	-1.031	3.028e-01
1218_0046	1218_0046	f1	arm_f_2_Linagliptin + Metformin	-1.114	0.138	-8.072	2.352e-15
1218_0046	1218_0046	f1	arm_f_2_Metformin	-0.544	0.139	-3.903	1.026e-04
1218_0061	1218_0061	f1	(Intercept)	2.955	0.591	4.997	1.048e-06
1218_0061	1218_0061	f1	baseline_value	0.603	0.069	8.77	2.080e-16
1218_0061	1218_0061	f1	arm_f_2_Linagliptin	-0.557	0.12	-4.64	5.442e-06
1245_0049	1245_0049	f1	(Intercept)	2.802	0.421	6.649	7.013e-11
1245_0049	1245_0049	f1	baseline_value	0.586	0.05	11.717	1.632e-28
1245_0049	1245_0049	f1	arm_f_2_Empagliflozin	-0.37	0.077	-4.812	1.928e-06
1218_0050	1218_0050	f1	(Intercept)	4.294	0.55	7.812	2.164e-13
1218_0050	1218_0050	f1	baseline_value	0.378	0.067	5.665	4.484e-08
1218_0050	1218_0050	f1	arm_f_2_Linagliptin	0.322	0.131	2.468	1.433e-02
1218_0064	1218_0064	f1	(Intercept)	0.774	0.372	2.083	3.836e-02
1218_0064	1218_0064	f1	baseline_value	0.897	0.046	19.663	2.578e-51
1218_0064	1218_0064	f1	arm_f_2_Linagliptin	-0.355	0.084	-4.223	3.460e-05
1218_0043	1218_0043	f1	(Intercept)	0.512	0.515	0.994	3.223e-01
1218_0043	1218_0043	f1	baseline_value	0.935	0.062	15.177	2.597e-30
1218_0043	1218_0043	f1	arm_f_2_Linagliptin	-0.338	0.119	-2.841	5.234e-03
1218_0075	1218_0075	f1	(Intercept)	2.995	0.622	4.814	2.800e-06
1218_0075	1218_0075	f1	baseline_value	0.612	0.07	8.783	5.288e-16
1218_0075	1218_0075	f1	arm_f_2_Linagliptin	-0.356	0.152	-2.35	1.968e-02
1218_0063	1218_0063	f1	(Intercept)	3.204	0.396	8.093	2.992e-14
1218_0063	1218_0063	f1	baseline_value	0.58	0.051	11.445	1.869e-24
1218_0063	1218_0063	f1	arm_f_2_Linagliptin	-0.548	0.081	-6.76	1.054e-10
1218_0035	1218_0035	f1	(Intercept)	1.904	0.593	3.208	1.522e-03
1218_0035	1218_0035	f1	baseline_value	0.75	0.068	11.014	5.093e-23
1218_0035	1218_0035	f1	arm_f_2_Linagliptin	-0.35	0.115	-3.048	2.571e-03
1218_0015	1218_0015	f1	(Intercept)	2.679	0.516	5.191	3.391e-07
1218_0015	1218_0015	f1	baseline_value	0.59	0.059	9.946	6.598e-21
1218_0015	1218_0015	f1	arm_f_2_Linagliptin	-0.46	0.104	-4.429	1.235e-05
1218_0016	1218_0016	f1	(Intercept)	3.179	0.348	9.129	1.707e-18
1218_0016	1218_0016	f1	baseline_value	0.596	0.043	13.918	1.881e-37
1218_0016	1218_0016	f1	arm_f_2_Linagliptin	-0.47	0.079	-5.973	4.432e-09
1218_0017	1218_0017	f1	(Intercept)	3.189	0.286	11.139	1.234e-26
1218_0017	1218_0017	f1	baseline_value	0.592	0.035	16.965	2.690e-54
1218_0017	1218_0017	f1	arm_f_2_Linagliptin	-0.497	0.07	-7.157	2.101e-12
1218_0018	1218_0018	f1	(Intercept)	2.911	0.246	11.836	1.955e-30
1218_0018	1218_0018	f1	baseline_value	0.622	0.03	21.016	3.460e-82
1218_0018	1218_0018	f1	arm_f_2_Linagliptin	-0.537	0.056	-9.644	3.757e-21
1218_0020	1218_0020	f1	(Intercept)	1.903	0.154	12.35	1.733e-33
1218_0020	1218_0020	f1	baseline_value	0.676	0.02	34.157	4.083e-191
1218_0020	1218_0020	f1	arm_f_2_Linagliptin	0.125	0.035	3.608	3.190e-04
1245_0019	1245_0019	f1	(Intercept)	3.716	0.357	10.421	4.013e-23
1245_0019	1245_0019	f1	baseline_value	0.527	0.043	12.259	2.335e-30
1245_0019	1245_0019	f1	arm_f_2_Empagliflozin	-0.534	0.08	-6.678	6.531e-11
1245_0020	1245_0020	f1	(Intercept)	4.735	0.183	25.925	2.600e-113
1245_0020	1245_0020	f1	baseline_value	0.386	0.022	17.726	3.263e-61
1245_0020	1245_0020	f1	arm_f_2_Empagliflozin	-0.671	0.073	-9.233	1.581e-19
1245_0020	1245_0020	f1	arm_f_2_Sitagliptin	-0.564	0.086	-6.592	7.061e-11
1245_0023	1245_0023	f1	(Intercept)	3.396	0.185	18.33	5.102e-67
1245_0023	1245_0023	f1	baseline_value	0.546	0.023	24.099	1.367e-106
1245_0023	1245_0023	f1	arm_f_2_Empagliflozin	-0.537	0.041	-13.16	2.993e-37
1245_0028	1245_0028	f1	(Intercept)	2.487	0.2	12.437	6.535e-34
1245_0028	1245_0028	f1	baseline_value	0.621	0.025	24.835	8.312e-115
1245_0028	1245_0028	f1	arm_f_2_Empagliflozin	-0.133	0.042	-3.186	1.471e-03
1245_0036	1245_0036	f1	(Intercept)	2.771	0.306	9.042	1.350e-18
1245_0036	1245_0036	f1	baseline_value	0.659	0.038	17.553	7.150e-58
1245_0036	1245_0036	f1	arm_f_2_Empagliflozin	-0.432	0.062	-6.976	6.786e-12
1276_0001	1276_0001	f1	(Intercept)	3.109	0.219	14.212	7.733e-43
1276_0001	1276_0001	f1	baseline_value	0.482	0.024	19.777	1.048e-76
1276_0001	1276_0001	f1	arm_f_2_Empagliflozin	0.124	0.084	1.482	1.386e-01
1276_0001	1276_0001	f1	arm_f_2_Empagliflozin + Metformin	-0.489	0.072	-6.749	2.200e-11
HYPO9901	HYPO9901	f2	(Intercept)	3.716	0.333	11.145	4.347e-27
HYPO9901	HYPO9901	f2	baseline_value	0.448	0.041	10.857	7.202e-26
HYPO9901	HYPO9901	f2	FI10	-0.062	0.047	-1.317	1.882e-01
HYPO9901	HYPO9901	f2	arm_f_2_Lixisenatide	0.013	0.127	0.106	9.155e-01
HYPO9901	HYPO9901	f2	FI10:arm_f_2_Lixisenatide	0.054	0.081	0.668	5.045e-01
EFC12703	EFC12703	f2	(Intercept)	2.063	0.555	3.719	2.362e-04
EFC12703	EFC12703	f2	baseline_value	0.726	0.064	11.298	3.928e-25
EFC12703	EFC12703	f2	FI10	0.039	0.112	0.344	7.311e-01
EFC12703	EFC12703	f2	arm_f_2_Lixisenatide	-0.766	0.285	-2.688	7.565e-03
EFC12703	EFC12703	f2	FI10:arm_f_2_Lixisenatide	0.116	0.162	0.718	4.732e-01
H9X-MC-GBDE	H9X-MC-GBDE	f2	(Intercept)	2.751	0.384	7.168	2.262e-12
H9X-MC-GBDE	H9X-MC-GBDE	f2	baseline_value	0.509	0.044	11.685	1.546e-28
H9X-MC-GBDE	H9X-MC-GBDE	f2	FI10	-0.06	0.082	-0.726	4.684e-01
H9X-MC-GBDE	H9X-MC-GBDE	f2	arm_f_2_Dulaglutide	-0.179	0.163	-1.099	2.721e-01
H9X-MC-GBDE	H9X-MC-GBDE	f2	FI10:arm_f_2_Dulaglutide	0.106	0.11	0.964	3.353e-01
H9X-MC-GBDD	H9X-MC-GBDD	f2	(Intercept)	3.888	0.338	11.518	1.100e-28
H9X-MC-GBDD	H9X-MC-GBDD	f2	baseline_value	0.406	0.034	11.811	5.577e-30
H9X-MC-GBDD	H9X-MC-GBDD	f2	FI10	-0.064	0.099	-0.652	5.143e-01
H9X-MC-GBDD	H9X-MC-GBDD	f2	arm_f_2_Dulaglutide	-0.348	0.207	-1.681	9.308e-02
H9X-MC-GBDD	H9X-MC-GBDD	f2	FI10:arm_f_2_Dulaglutide	0.113	0.118	0.951	3.419e-01
H9X-MC-GBDC	H9X-MC-GBDC	f2	(Intercept)	2.195	0.29	7.571	1.036e-13
H9X-MC-GBDC	H9X-MC-GBDC	f2	baseline_value	0.653	0.034	19.411	6.733e-69
H9X-MC-GBDC	H9X-MC-GBDC	f2	FI10	-0.033	0.083	-0.403	6.874e-01
H9X-MC-GBDC	H9X-MC-GBDC	f2	arm_f_2_Dulaglutide	-0.125	0.151	-0.828	4.081e-01
H9X-MC-GBDC	H9X-MC-GBDC	f2	FI10:arm_f_2_Dulaglutide	0.018	0.101	0.183	8.549e-01
H9X-MC-GBDB	H9X-MC-GBDB	f2	(Intercept)	3.083	0.258	11.948	1.927e-30
H9X-MC-GBDB	H9X-MC-GBDB	f2	baseline_value	0.553	0.029	19.037	3.684e-67
H9X-MC-GBDB	H9X-MC-GBDB	f2	FI10	-0.037	0.077	-0.48	6.312e-01
H9X-MC-GBDB	H9X-MC-GBDB	f2	arm_f_2_Dulaglutide	-0.436	0.143	-3.056	2.317e-03
H9X-MC-GBDB	H9X-MC-GBDB	f2	FI10:arm_f_2_Dulaglutide	0.089	0.094	0.941	3.471e-01
H9X-MC-GBDA	H9X-MC-GBDA	f2	(Intercept)	3.768	0.251	14.992	8.122e-46
H9X-MC-GBDA	H9X-MC-GBDA	f2	baseline_value	0.505	0.022	22.678	1.489e-91
H9X-MC-GBDA	H9X-MC-GBDA	f2	FI10	-0.24	0.109	-2.193	2.854e-02
H9X-MC-GBDA	H9X-MC-GBDA	f2	arm_f_2_Dulaglutide	-1.188	0.201	-5.918	4.517e-09
H9X-MC-GBDA	H9X-MC-GBDA	f2	arm_f_2_Exenatide	-0.455	0.225	-2.023	4.334e-02
H9X-MC-GBDA	H9X-MC-GBDA	f2	FI10:arm_f_2_Dulaglutide	0.336	0.124	2.712	6.810e-03
H9X-MC-GBDA	H9X-MC-GBDA	f2	FI10:arm_f_2_Exenatide	0.055	0.14	0.393	6.945e-01
H9X-MC-GBCF	H9X-MC-GBCF	f2	(Intercept)	0.625	0.205	3.05	2.336e-03
H9X-MC-GBCF	H9X-MC-GBCF	f2	baseline_value	0.868	0.023	37.416	1.137e-202
H9X-MC-GBCF	H9X-MC-GBCF	f2	FI10	0.099	0.069	1.431	1.526e-01
H9X-MC-GBCF	H9X-MC-GBCF	f2	arm_f_2_Dulaglutide	-0.327	0.117	-2.801	5.183e-03
H9X-MC-GBCF	H9X-MC-GBCF	f2	FI10:arm_f_2_Dulaglutide	0.057	0.088	0.643	5.204e-01
H9X-JE-GBDP	H9X-JE-GBDP	f2	(Intercept)	3.69	0.434	8.506	2.250e-16
H9X-JE-GBDP	H9X-JE-GBDP	f2	baseline_value	0.577	0.044	13.064	1.249e-33
H9X-JE-GBDP	H9X-JE-GBDP	f2	FI10	-0.206	0.272	-0.759	4.484e-01
H9X-JE-GBDP	H9X-JE-GBDP	f2	arm_f_2_Dulaglutide	-1.632	0.271	-6.019	3.472e-09
H9X-JE-GBDP	H9X-JE-GBDP	f2	arm_f_2_Liraglutide	-1.26	0.299	-4.218	2.941e-05
H9X-JE-GBDP	H9X-JE-GBDP	f2	FI10:arm_f_2_Dulaglutide	0.209	0.3	0.699	4.850e-01
H9X-JE-GBDP	H9X-JE-GBDP	f2	FI10:arm_f_2_Liraglutide	-0.087	0.33	-0.264	7.923e-01
H9X-CR-GBDK	H9X-CR-GBDK	f2	(Intercept)	3.307	0.303	10.907	7.488e-26
H9X-CR-GBDK	H9X-CR-GBDK	f2	baseline_value	0.548	0.033	16.389	5.341e-52
H9X-CR-GBDK	H9X-CR-GBDK	f2	FI10	-0.387	0.155	-2.488	1.306e-02
H9X-CR-GBDK	H9X-CR-GBDK	f2	arm_f_2_Dulaglutide	-0.846	0.165	-5.114	3.984e-07
H9X-CR-GBDK	H9X-CR-GBDK	f2	FI10:arm_f_2_Dulaglutide	0.684	0.191	3.582	3.622e-04
28431754DIA3002	28431754DIA3002	f2	(Intercept)	2.726	0.367	7.43	5.382e-13
28431754DIA3002	28431754DIA3002	f2	baseline_value	0.623	0.041	15.08	5.189e-42
28431754DIA3002	28431754DIA3002	f2	FI10	0.07	0.099	0.706	4.806e-01
28431754DIA3002	28431754DIA3002	f2	arm_f_2_Canagliflozin	-0.6	0.181	-3.312	9.993e-04
28431754DIA3002	28431754DIA3002	f2	FI10:arm_f_2_Canagliflozin	0.015	0.124	0.124	9.016e-01
28431754DIA3006	28431754DIA3006	f2	(Intercept)	2.739	0.227	12.042	1.077e-31
28431754DIA3006	28431754DIA3006	f2	baseline_value	0.618	0.024	26.249	1.319e-121
28431754DIA3006	28431754DIA3006	f2	FI10	-0.024	0.087	-0.283	7.772e-01
28431754DIA3006	28431754DIA3006	f2	arm_f_2_Canagliflozin	-0.521	0.143	-3.644	2.791e-04
28431754DIA3006	28431754DIA3006	f2	arm_f_2_Sitagliptin	-0.569	0.157	-3.615	3.118e-04
28431754DIA3006	28431754DIA3006	f2	FI10:arm_f_2_Canagliflozin	0.043	0.099	0.432	6.658e-01
28431754DIA3006	28431754DIA3006	f2	FI10:arm_f_2_Sitagliptin	0.122	0.109	1.125	2.610e-01
28431754DIA3015	28431754DIA3015	f2	(Intercept)	1.835	0.292	6.284	5.593e-10
28431754DIA3015	28431754DIA3015	f2	baseline_value	0.698	0.033	20.95	4.906e-77
28431754DIA3015	28431754DIA3015	f2	FI10	0.095	0.065	1.462	1.441e-01
28431754DIA3015	28431754DIA3015	f2	arm_f_2_Canagliflozin	-0.199	0.141	-1.405	1.603e-01
28431754DIA3015	28431754DIA3015	f2	FI10:arm_f_2_Canagliflozin	-0.084	0.092	-0.911	3.626e-01
1218_0036	1218_0036	f2	(Intercept)	2.529	0.24	10.538	6.200e-25
1218_0036	1218_0036	f2	baseline_value	0.702	0.027	25.668	4.673e-117
1218_0036	1218_0036	f2	FI10	-0.05	0.062	-0.802	4.225e-01
1218_0036	1218_0036	f2	arm_f_2_Linagliptin	-0.735	0.114	-6.452	1.575e-10
1218_0036	1218_0036	f2	FI10:arm_f_2_Linagliptin	0.151	0.087	1.735	8.296e-02
1218_0046	1218_0046	f2	(Intercept)	3.77	0.376	10.033	1.852e-22
1218_0046	1218_0046	f2	baseline_value	0.542	0.028	19.099	6.691e-68
1218_0046	1218_0046	f2	FI10	-0.115	0.297	-0.388	6.984e-01
1218_0046	1218_0046	f2	arm_f_2_Linagliptin	-0.529	0.357	-1.479	1.395e-01
1218_0046	1218_0046	f2	arm_f_2_Linagliptin + Metformin	-1.508	0.311	-4.846	1.501e-06
1218_0046	1218_0046	f2	arm_f_2_Metformin	-0.759	0.316	-2.4	1.663e-02
1218_0046	1218_0046	f2	FI10:arm_f_2_Linagliptin	0.442	0.382	1.157	2.476e-01
1218_0046	1218_0046	f2	FI10:arm_f_2_Linagliptin + Metformin	0.466	0.328	1.422	1.554e-01
1218_0046	1218_0046	f2	FI10:arm_f_2_Metformin	0.257	0.335	0.766	4.442e-01
1218_0061	1218_0061	f2	(Intercept)	3.066	0.627	4.887	1.769e-06
1218_0061	1218_0061	f2	baseline_value	0.603	0.069	8.729	2.836e-16
1218_0061	1218_0061	f2	FI10	-0.115	0.215	-0.535	5.929e-01
1218_0061	1218_0061	f2	arm_f_2_Linagliptin	-0.688	0.28	-2.46	1.453e-02
1218_0061	1218_0061	f2	FI10:arm_f_2_Linagliptin	0.144	0.275	0.525	6.002e-01
1245_0049	1245_0049	f2	(Intercept)	3.057	0.45	6.788	2.917e-11
1245_0049	1245_0049	f2	baseline_value	0.584	0.05	11.682	2.342e-28
1245_0049	1245_0049	f2	FI10	-0.216	0.139	-1.558	1.197e-01
1245_0049	1245_0049	f2	arm_f_2_Empagliflozin	-0.689	0.204	-3.375	7.887e-04
1245_0049	1245_0049	f2	FI10:arm_f_2_Empagliflozin	0.289	0.171	1.69	9.153e-02
1218_0050	1218_0050	f2	(Intercept)	4.396	0.598	7.35	3.759e-12
1218_0050	1218_0050	f2	baseline_value	0.376	0.067	5.598	6.357e-08
1218_0050	1218_0050	f2	FI10	-0.073	0.203	-0.357	7.213e-01
1218_0050	1218_0050	f2	arm_f_2_Linagliptin	0.153	0.309	0.494	6.219e-01
1218_0050	1218_0050	f2	FI10:arm_f_2_Linagliptin	0.153	0.249	0.616	5.388e-01
1218_0064	1218_0064	f2	(Intercept)	0.659	0.407	1.622	1.063e-01
1218_0064	1218_0064	f2	baseline_value	0.896	0.045	19.715	2.512e-51
1218_0064	1218_0064	f2	FI10	0.059	0.081	0.737	4.618e-01
1218_0064	1218_0064	f2	arm_f_2_Linagliptin	-0.545	0.255	-2.139	3.350e-02
1218_0064	1218_0064	f2	FI10:arm_f_2_Linagliptin	0.096	0.116	0.827	4.090e-01
1218_0043	1218_0043	f2	(Intercept)	0.529	0.569	0.929	3.549e-01
1218_0043	1218_0043	f2	baseline_value	0.936	0.063	14.861	2.113e-29
1218_0043	1218_0043	f2	FI10	-0.009	0.125	-0.07	9.441e-01
1218_0043	1218_0043	f2	arm_f_2_Linagliptin	-0.495	0.479	-1.034	3.032e-01
1218_0043	1218_0043	f2	FI10:arm_f_2_Linagliptin	0.059	0.177	0.335	7.383e-01
1218_0075	1218_0075	f2	(Intercept)	2.99	0.666	4.488	1.183e-05
1218_0075	1218_0075	f2	baseline_value	0.607	0.069	8.768	6.115e-16
1218_0075	1218_0075	f2	FI10	0.048	0.202	0.236	8.137e-01
1218_0075	1218_0075	f2	arm_f_2_Linagliptin	0.299	0.359	0.834	4.053e-01
1218_0075	1218_0075	f2	FI10:arm_f_2_Linagliptin	-0.609	0.305	-1.994	4.748e-02
1218_0063	1218_0063	f2	(Intercept)	3.245	0.427	7.606	6.702e-13
1218_0063	1218_0063	f2	baseline_value	0.576	0.051	11.292	6.356e-24
1218_0063	1218_0063	f2	FI10	-0.01	0.136	-0.075	9.399e-01
1218_0063	1218_0063	f2	arm_f_2_Linagliptin	-0.648	0.212	-3.062	2.451e-03
1218_0063	1218_0063	f2	FI10:arm_f_2_Linagliptin	0.082	0.159	0.514	6.080e-01
1218_0035	1218_0035	f2	(Intercept)	1.941	0.624	3.11	2.105e-03
1218_0035	1218_0035	f2	baseline_value	0.751	0.068	10.978	7.186e-23
1218_0035	1218_0035	f2	FI10	-0.043	0.176	-0.247	8.055e-01
1218_0035	1218_0035	f2	arm_f_2_Linagliptin	-0.455	0.262	-1.739	8.343e-02
1218_0035	1218_0035	f2	FI10:arm_f_2_Linagliptin	0.099	0.225	0.442	6.591e-01
1218_0015	1218_0015	f2	(Intercept)	2.504	0.546	4.583	6.212e-06
1218_0015	1218_0015	f2	baseline_value	0.585	0.06	9.82	1.846e-20
1218_0015	1218_0015	f2	FI10	0.236	0.186	1.271	2.046e-01
1218_0015	1218_0015	f2	arm_f_2_Linagliptin	-0.362	0.238	-1.522	1.289e-01
1218_0015	1218_0015	f2	FI10:arm_f_2_Linagliptin	-0.102	0.229	-0.447	6.555e-01
1218_0016	1218_0016	f2	(Intercept)	3.262	0.369	8.845	1.591e-17
1218_0016	1218_0016	f2	baseline_value	0.595	0.043	13.895	2.486e-37
1218_0016	1218_0016	f2	FI10	-0.084	0.147	-0.575	5.657e-01
1218_0016	1218_0016	f2	arm_f_2_Linagliptin	-0.403	0.181	-2.232	2.607e-02
1218_0016	1218_0016	f2	FI10:arm_f_2_Linagliptin	-0.07	0.18	-0.387	6.989e-01
1218_0017	1218_0017	f2	(Intercept)	3.242	0.308	10.519	4.090e-24
1218_0017	1218_0017	f2	baseline_value	0.592	0.035	16.952	3.332e-54
1218_0017	1218_0017	f2	FI10	-0.054	0.122	-0.444	6.572e-01
1218_0017	1218_0017	f2	arm_f_2_Linagliptin	-0.476	0.164	-2.893	3.934e-03
1218_0017	1218_0017	f2	FI10:arm_f_2_Linagliptin	-0.021	0.146	-0.146	8.841e-01
1218_0018	1218_0018	f2	(Intercept)	2.955	0.269	10.995	1.068e-26
1218_0018	1218_0018	f2	baseline_value	0.622	0.03	20.996	4.922e-82
1218_0018	1218_0018	f2	FI10	-0.045	0.113	-0.399	6.903e-01
1218_0018	1218_0018	f2	arm_f_2_Linagliptin	-0.6	0.139	-4.31	1.789e-05
1218_0018	1218_0018	f2	FI10:arm_f_2_Linagliptin	0.064	0.13	0.497	6.195e-01
1218_0020	1218_0020	f2	(Intercept)	1.869	0.164	11.429	4.241e-29
1218_0020	1218_0020	f2	baseline_value	0.675	0.02	34.114	1.092e-190
1218_0020	1218_0020	f2	FI10	0.033	0.051	0.644	5.197e-01
1218_0020	1218_0020	f2	arm_f_2_Linagliptin	0.178	0.085	2.083	3.745e-02
1218_0020	1218_0020	f2	FI10:arm_f_2_Linagliptin	-0.05	0.074	-0.677	4.988e-01
1245_0019	1245_0019	f2	(Intercept)	3.731	0.381	9.796	8.051e-21
1245_0019	1245_0019	f2	baseline_value	0.53	0.043	12.28	1.977e-30
1245_0019	1245_0019	f2	FI10	-0.045	0.147	-0.306	7.598e-01
1245_0019	1245_0019	f2	arm_f_2_Empagliflozin	-0.671	0.179	-3.751	1.968e-04
1245_0019	1245_0019	f2	FI10:arm_f_2_Empagliflozin	0.161	0.188	0.856	3.925e-01
1245_0020	1245_0020	f2	(Intercept)	4.788	0.218	21.948	3.792e-87
1245_0020	1245_0020	f2	baseline_value	0.385	0.022	17.67	7.350e-61
1245_0020	1245_0020	f2	FI10	-0.048	0.141	-0.338	7.354e-01
1245_0020	1245_0020	f2	arm_f_2_Empagliflozin	-0.886	0.16	-5.536	3.984e-08
1245_0020	1245_0020	f2	arm_f_2_Sitagliptin	-0.77	0.196	-3.931	9.038e-05
1245_0020	1245_0020	f2	FI10:arm_f_2_Empagliflozin	0.26	0.17	1.527	1.270e-01
1245_0020	1245_0020	f2	FI10:arm_f_2_Sitagliptin	0.249	0.212	1.175	2.401e-01
1245_0023	1245_0023	f2	(Intercept)	3.274	0.195	16.812	1.333e-57
1245_0023	1245_0023	f2	baseline_value	0.544	0.023	24.095	1.560e-106
1245_0023	1245_0023	f2	FI10	0.175	0.083	2.108	3.518e-02
1245_0023	1245_0023	f2	arm_f_2_Empagliflozin	-0.543	0.091	-5.94	3.645e-09
1245_0023	1245_0023	f2	FI10:arm_f_2_Empagliflozin	0.006	0.102	0.062	9.503e-01
1245_0028	1245_0028	f2	(Intercept)	2.373	0.21	11.323	1.322e-28
1245_0028	1245_0028	f2	baseline_value	0.616	0.025	24.682	1.320e-113
1245_0028	1245_0028	f2	FI10	0.169	0.075	2.27	2.336e-02
1245_0028	1245_0028	f2	arm_f_2_Empagliflozin	-0.143	0.103	-1.392	1.641e-01
1245_0028	1245_0028	f2	FI10:arm_f_2_Empagliflozin	0.01	0.106	0.095	9.244e-01
1245_0036	1245_0036	f2	(Intercept)	2.786	0.322	8.659	3.018e-17
1245_0036	1245_0036	f2	baseline_value	0.66	0.037	17.674	1.701e-58
1245_0036	1245_0036	f2	FI10	-0.018	0.078	-0.23	8.181e-01
1245_0036	1245_0036	f2	arm_f_2_Empagliflozin	-0.747	0.157	-4.745	2.509e-06
1245_0036	1245_0036	f2	FI10:arm_f_2_Empagliflozin	0.238	0.105	2.263	2.392e-02
1276_0001	1276_0001	f2	(Intercept)	3.286	0.246	13.374	2.071e-38
1276_0001	1276_0001	f2	baseline_value	0.481	0.024	19.785	9.797e-77
1276_0001	1276_0001	f2	FI10	-0.169	0.123	-1.373	1.700e-01
1276_0001	1276_0001	f2	arm_f_2_Empagliflozin	-0.365	0.189	-1.934	5.338e-02
1276_0001	1276_0001	f2	arm_f_2_Empagliflozin + Metformin	-0.846	0.168	-5.034	5.463e-07
1276_0001	1276_0001	f2	FI10:arm_f_2_Empagliflozin	0.507	0.174	2.914	3.628e-03
1276_0001	1276_0001	f2	FI10:arm_f_2_Empagliflozin + Metformin	0.37	0.156	2.376	1.764e-02
HYPO9901	HYPO9901	f3	(Intercept)	3.578	0.381	9.385	5.199e-20
HYPO9901	HYPO9901	f3	baseline_value	0.45	0.041	10.85	7.790e-26
HYPO9901	HYPO9901	f3	FI10	-0.076	0.048	-1.585	1.134e-01
HYPO9901	HYPO9901	f3	arm_f_2_Lixisenatide	0.485	0.361	1.344	1.794e-01
HYPO9901	HYPO9901	f3	SEXM	-0.064	0.06	-1.059	2.900e-01
HYPO9901	HYPO9901	f3	AGE	0.003	0.003	0.888	3.749e-01
HYPO9901	HYPO9901	f3	FI10:arm_f_2_Lixisenatide	0.075	0.082	0.909	3.636e-01
HYPO9901	HYPO9901	f3	arm_f_2_Lixisenatide:SEXM	-0.024	0.103	-0.236	8.136e-01
HYPO9901	HYPO9901	f3	arm_f_2_Lixisenatide:AGE	-0.008	0.006	-1.379	1.681e-01
EFC12703	EFC12703	f3	(Intercept)	0.125	1.399	0.089	9.288e-01
EFC12703	EFC12703	f3	baseline_value	0.73	0.065	11.158	1.347e-24
EFC12703	EFC12703	f3	FI10	0.052	0.116	0.452	6.519e-01
EFC12703	EFC12703	f3	arm_f_2_Lixisenatide	1.002	1.784	0.561	5.749e-01
EFC12703	EFC12703	f3	SEXM	0.114	0.133	0.857	3.920e-01
EFC12703	EFC12703	f3	AGE	0.024	0.017	1.428	1.543e-01
EFC12703	EFC12703	f3	FI10:arm_f_2_Lixisenatide	0.104	0.167	0.622	5.343e-01
EFC12703	EFC12703	f3	arm_f_2_Lixisenatide:SEXM	-0.087	0.187	-0.466	6.415e-01
EFC12703	EFC12703	f3	arm_f_2_Lixisenatide:AGE	-0.023	0.024	-0.946	3.446e-01
H9X-MC-GBDE	H9X-MC-GBDE	f3	(Intercept)	2.372	0.485	4.894	1.278e-06
H9X-MC-GBDE	H9X-MC-GBDE	f3	baseline_value	0.515	0.044	11.679	1.701e-28
H9X-MC-GBDE	H9X-MC-GBDE	f3	FI10	-0.053	0.085	-0.62	5.355e-01
H9X-MC-GBDE	H9X-MC-GBDE	f3	arm_f_2_Dulaglutide	0.184	0.425	0.433	6.654e-01
H9X-MC-GBDE	H9X-MC-GBDE	f3	SEXM	0.162	0.099	1.638	1.020e-01
H9X-MC-GBDE	H9X-MC-GBDE	f3	AGE	0.004	0.005	0.85	3.958e-01
H9X-MC-GBDE	H9X-MC-GBDE	f3	FI10:arm_f_2_Dulaglutide	0.122	0.115	1.059	2.901e-01
H9X-MC-GBDE	H9X-MC-GBDE	f3	arm_f_2_Dulaglutide:SEXM	-0.066	0.141	-0.469	6.391e-01
H9X-MC-GBDE	H9X-MC-GBDE	f3	arm_f_2_Dulaglutide:AGE	-0.006	0.007	-0.827	4.084e-01
H9X-MC-GBDD	H9X-MC-GBDD	f3	(Intercept)	4.809	0.528	9.109	5.540e-19
H9X-MC-GBDD	H9X-MC-GBDD	f3	baseline_value	0.398	0.034	11.556	7.612e-29
H9X-MC-GBDD	H9X-MC-GBDD	f3	FI10	-0.04	0.101	-0.393	6.944e-01
H9X-MC-GBDD	H9X-MC-GBDD	f3	arm_f_2_Dulaglutide	-0.855	0.517	-1.654	9.844e-02
H9X-MC-GBDD	H9X-MC-GBDD	f3	SEXM	-0.166	0.126	-1.321	1.870e-01
H9X-MC-GBDD	H9X-MC-GBDD	f3	AGE	-0.013	0.007	-1.918	5.542e-02
H9X-MC-GBDD	H9X-MC-GBDD	f3	FI10:arm_f_2_Dulaglutide	0.127	0.123	1.035	3.009e-01
H9X-MC-GBDD	H9X-MC-GBDD	f3	arm_f_2_Dulaglutide:SEXM	0.228	0.156	1.468	1.424e-01
H9X-MC-GBDD	H9X-MC-GBDD	f3	arm_f_2_Dulaglutide:AGE	0.006	0.009	0.683	4.947e-01
H9X-MC-GBDC	H9X-MC-GBDC	f3	(Intercept)	2.516	0.424	5.935	4.413e-09
H9X-MC-GBDC	H9X-MC-GBDC	f3	baseline_value	0.639	0.034	18.692	9.227e-65
H9X-MC-GBDC	H9X-MC-GBDC	f3	FI10	-0.001	0.091	-0.01	9.917e-01
H9X-MC-GBDC	H9X-MC-GBDC	f3	arm_f_2_Dulaglutide	0.039	0.355	0.109	9.131e-01
H9X-MC-GBDC	H9X-MC-GBDC	f3	SEXM	0.045	0.109	0.412	6.802e-01
H9X-MC-GBDC	H9X-MC-GBDC	f3	AGE	-0.005	0.005	-0.949	3.427e-01
H9X-MC-GBDC	H9X-MC-GBDC	f3	FI10:arm_f_2_Dulaglutide	0.041	0.111	0.37	7.112e-01
H9X-MC-GBDC	H9X-MC-GBDC	f3	arm_f_2_Dulaglutide:SEXM	0.011	0.133	0.079	9.370e-01
H9X-MC-GBDC	H9X-MC-GBDC	f3	arm_f_2_Dulaglutide:AGE	-0.004	0.006	-0.545	5.858e-01
H9X-MC-GBDB	H9X-MC-GBDB	f3	(Intercept)	3.352	0.396	8.468	1.158e-16
H9X-MC-GBDB	H9X-MC-GBDB	f3	baseline_value	0.551	0.029	18.932	1.660e-66
H9X-MC-GBDB	H9X-MC-GBDB	f3	FI10	-0.059	0.084	-0.711	4.771e-01
H9X-MC-GBDB	H9X-MC-GBDB	f3	arm_f_2_Dulaglutide	-0.533	0.386	-1.381	1.677e-01
H9X-MC-GBDB	H9X-MC-GBDB	f3	SEXM	-0.118	0.107	-1.105	2.696e-01
H9X-MC-GBDB	H9X-MC-GBDB	f3	AGE	-0.003	0.006	-0.519	6.039e-01
H9X-MC-GBDB	H9X-MC-GBDB	f3	FI10:arm_f_2_Dulaglutide	0.141	0.103	1.363	1.733e-01
H9X-MC-GBDB	H9X-MC-GBDB	f3	arm_f_2_Dulaglutide:SEXM	0.175	0.131	1.332	1.831e-01
H9X-MC-GBDB	H9X-MC-GBDB	f3	arm_f_2_Dulaglutide:AGE	-0.001	0.007	-0.17	8.651e-01
H9X-MC-GBDA	H9X-MC-GBDA	f3	(Intercept)	4.068	0.469	8.67	1.824e-17
H9X-MC-GBDA	H9X-MC-GBDA	f3	baseline_value	0.497	0.022	22.192	2.433e-88
H9X-MC-GBDA	H9X-MC-GBDA	f3	FI10	-0.219	0.112	-1.963	4.992e-02
H9X-MC-GBDA	H9X-MC-GBDA	f3	arm_f_2_Dulaglutide	-1.231	0.494	-2.49	1.294e-02
H9X-MC-GBDA	H9X-MC-GBDA	f3	arm_f_2_Exenatide	-0.311	0.538	-0.578	5.637e-01
H9X-MC-GBDA	H9X-MC-GBDA	f3	SEXM	0.126	0.157	0.803	4.221e-01
H9X-MC-GBDA	H9X-MC-GBDA	f3	AGE	-0.006	0.008	-0.791	4.291e-01
H9X-MC-GBDA	H9X-MC-GBDA	f3	FI10:arm_f_2_Dulaglutide	0.385	0.128	3.018	2.614e-03
H9X-MC-GBDA	H9X-MC-GBDA	f3	FI10:arm_f_2_Exenatide	0.069	0.144	0.482	6.296e-01
H9X-MC-GBDA	H9X-MC-GBDA	f3	arm_f_2_Dulaglutide:SEXM	0.137	0.176	0.775	4.383e-01
H9X-MC-GBDA	H9X-MC-GBDA	f3	arm_f_2_Exenatide:SEXM	-0.098	0.192	-0.511	6.092e-01
H9X-MC-GBDA	H9X-MC-GBDA	f3	arm_f_2_Dulaglutide:AGE	-0.002	0.009	-0.198	8.428e-01
H9X-MC-GBDA	H9X-MC-GBDA	f3	arm_f_2_Exenatide:AGE	-0.002	0.01	-0.188	8.510e-01
H9X-MC-GBCF	H9X-MC-GBCF	f3	(Intercept)	0.597	0.3	1.99	4.687e-02
H9X-MC-GBCF	H9X-MC-GBCF	f3	baseline_value	0.869	0.023	37.45	1.035e-202
H9X-MC-GBCF	H9X-MC-GBCF	f3	FI10	0.111	0.072	1.546	1.223e-01
H9X-MC-GBCF	H9X-MC-GBCF	f3	arm_f_2_Dulaglutide	-0.53	0.298	-1.778	7.573e-02
H9X-MC-GBCF	H9X-MC-GBCF	f3	SEXM	0.064	0.08	0.798	4.248e-01
H9X-MC-GBCF	H9X-MC-GBCF	f3	AGE	-0	0.004	-0.111	9.113e-01
H9X-MC-GBCF	H9X-MC-GBCF	f3	FI10:arm_f_2_Dulaglutide	0.063	0.091	0.688	4.915e-01
H9X-MC-GBCF	H9X-MC-GBCF	f3	arm_f_2_Dulaglutide:SEXM	0.086	0.104	0.822	4.112e-01
H9X-MC-GBCF	H9X-MC-GBCF	f3	arm_f_2_Dulaglutide:AGE	0.003	0.005	0.562	5.745e-01
H9X-JE-GBDP	H9X-JE-GBDP	f3	(Intercept)	3.439	0.84	4.096	4.943e-05
H9X-JE-GBDP	H9X-JE-GBDP	f3	baseline_value	0.583	0.044	13.184	4.409e-34
H9X-JE-GBDP	H9X-JE-GBDP	f3	FI10	-0.242	0.276	-0.877	3.811e-01
H9X-JE-GBDP	H9X-JE-GBDP	f3	arm_f_2_Dulaglutide	-0.677	0.806	-0.84	4.012e-01
H9X-JE-GBDP	H9X-JE-GBDP	f3	arm_f_2_Liraglutide	-1.013	0.857	-1.182	2.379e-01
H9X-JE-GBDP	H9X-JE-GBDP	f3	SEXM	-0.148	0.234	-0.633	5.273e-01
H9X-JE-GBDP	H9X-JE-GBDP	f3	AGE	0.006	0.011	0.533	5.945e-01
H9X-JE-GBDP	H9X-JE-GBDP	f3	FI10:arm_f_2_Dulaglutide	0.3	0.303	0.988	3.239e-01
H9X-JE-GBDP	H9X-JE-GBDP	f3	FI10:arm_f_2_Liraglutide	-0.01	0.335	-0.03	9.762e-01
H9X-JE-GBDP	H9X-JE-GBDP	f3	arm_f_2_Dulaglutide:SEXM	0.151	0.264	0.573	5.667e-01
H9X-JE-GBDP	H9X-JE-GBDP	f3	arm_f_2_Liraglutide:SEXM	0.38	0.293	1.296	1.957e-01
H9X-JE-GBDP	H9X-JE-GBDP	f3	arm_f_2_Dulaglutide:AGE	-0.02	0.012	-1.61	1.080e-01
H9X-JE-GBDP	H9X-JE-GBDP	f3	arm_f_2_Liraglutide:AGE	-0.011	0.013	-0.815	4.155e-01
H9X-CR-GBDK	H9X-CR-GBDK	f3	(Intercept)	3.914	0.485	8.071	2.708e-15
H9X-CR-GBDK	H9X-CR-GBDK	f3	baseline_value	0.546	0.033	16.372	7.081e-52
H9X-CR-GBDK	H9X-CR-GBDK	f3	FI10	-0.377	0.162	-2.329	2.013e-02
H9X-CR-GBDK	H9X-CR-GBDK	f3	arm_f_2_Dulaglutide	-1.124	0.479	-2.348	1.912e-02
H9X-CR-GBDK	H9X-CR-GBDK	f3	SEXM	-0.245	0.129	-1.9	5.787e-02
H9X-CR-GBDK	H9X-CR-GBDK	f3	AGE	-0.008	0.007	-1.195	2.325e-01
H9X-CR-GBDK	H9X-CR-GBDK	f3	FI10:arm_f_2_Dulaglutide	0.663	0.197	3.37	7.892e-04
H9X-CR-GBDK	H9X-CR-GBDK	f3	arm_f_2_Dulaglutide:SEXM	0.075	0.158	0.475	6.348e-01
H9X-CR-GBDK	H9X-CR-GBDK	f3	arm_f_2_Dulaglutide:AGE	0.004	0.008	0.532	5.952e-01
28431754DIA3002	28431754DIA3002	f3	(Intercept)	2.919	0.614	4.753	2.694e-06
28431754DIA3002	28431754DIA3002	f3	baseline_value	0.622	0.042	14.815	8.597e-41
28431754DIA3002	28431754DIA3002	f3	FI10	0.071	0.099	0.717	4.735e-01
28431754DIA3002	28431754DIA3002	f3	arm_f_2_Canagliflozin	-0.873	0.552	-1.583	1.142e-01
28431754DIA3002	28431754DIA3002	f3	SEXM	0.112	0.132	0.849	3.966e-01
28431754DIA3002	28431754DIA3002	f3	AGE	-0.004	0.008	-0.54	5.893e-01
28431754DIA3002	28431754DIA3002	f3	FI10:arm_f_2_Canagliflozin	0.009	0.126	0.074	9.407e-01
28431754DIA3002	28431754DIA3002	f3	arm_f_2_Canagliflozin:SEXM	-0.134	0.161	-0.832	4.059e-01
28431754DIA3002	28431754DIA3002	f3	arm_f_2_Canagliflozin:AGE	0.006	0.009	0.659	5.100e-01
28431754DIA3006	28431754DIA3006	f3	(Intercept)	3.523	0.382	9.232	1.092e-19
28431754DIA3006	28431754DIA3006	f3	baseline_value	0.611	0.024	25.731	1.102e-117
28431754DIA3006	28431754DIA3006	f3	FI10	0.046	0.09	0.515	6.068e-01
28431754DIA3006	28431754DIA3006	f3	arm_f_2_Canagliflozin	-1.45	0.363	-3.992	6.939e-05
28431754DIA3006	28431754DIA3006	f3	arm_f_2_Sitagliptin	-0.994	0.395	-2.517	1.197e-02
28431754DIA3006	28431754DIA3006	f3	SEXM	0.067	0.111	0.6	5.489e-01
28431754DIA3006	28431754DIA3006	f3	AGE	-0.016	0.006	-2.677	7.532e-03
28431754DIA3006	28431754DIA3006	f3	FI10:arm_f_2_Canagliflozin	-0.037	0.102	-0.36	7.191e-01
28431754DIA3006	28431754DIA3006	f3	FI10:arm_f_2_Sitagliptin	0.085	0.113	0.755	4.505e-01
28431754DIA3006	28431754DIA3006	f3	arm_f_2_Canagliflozin:SEXM	-0.061	0.125	-0.486	6.274e-01
28431754DIA3006	28431754DIA3006	f3	arm_f_2_Sitagliptin:SEXM	0.02	0.137	0.146	8.836e-01
28431754DIA3006	28431754DIA3006	f3	arm_f_2_Canagliflozin:AGE	0.02	0.007	2.977	2.963e-03
28431754DIA3006	28431754DIA3006	f3	arm_f_2_Sitagliptin:AGE	0.009	0.007	1.204	2.290e-01
28431754DIA3015	28431754DIA3015	f3	(Intercept)	2.541	0.404	6.284	5.624e-10
28431754DIA3015	28431754DIA3015	f3	baseline_value	0.697	0.034	20.738	1.004e-75
28431754DIA3015	28431754DIA3015	f3	FI10	0.114	0.066	1.732	8.364e-02
28431754DIA3015	28431754DIA3015	f3	arm_f_2_Canagliflozin	-1.269	0.38	-3.336	8.909e-04
28431754DIA3015	28431754DIA3015	f3	SEXM	-0.087	0.087	-1.001	3.173e-01
28431754DIA3015	28431754DIA3015	f3	AGE	-0.012	0.005	-2.552	1.092e-02
28431754DIA3015	28431754DIA3015	f3	FI10:arm_f_2_Canagliflozin	-0.127	0.095	-1.335	1.822e-01
28431754DIA3015	28431754DIA3015	f3	arm_f_2_Canagliflozin:SEXM	0.096	0.124	0.775	4.388e-01
28431754DIA3015	28431754DIA3015	f3	arm_f_2_Canagliflozin:AGE	0.019	0.007	2.891	3.951e-03
1218_0036	1218_0036	f3	(Intercept)	2.992	0.318	9.423	2.066e-20
1218_0036	1218_0036	f3	baseline_value	0.693	0.027	25.442	2.545e-115
1218_0036	1218_0036	f3	FI10	-0.04	0.063	-0.624	5.329e-01
1218_0036	1218_0036	f3	arm_f_2_Linagliptin	-0.451	0.292	-1.543	1.232e-01
1218_0036	1218_0036	f3	SEXM	-0.161	0.065	-2.455	1.421e-02
1218_0036	1218_0036	f3	AGE	-0.005	0.003	-1.573	1.159e-01
1218_0036	1218_0036	f3	FI10:arm_f_2_Linagliptin	0.169	0.089	1.912	5.610e-02
1218_0036	1218_0036	f3	arm_f_2_Linagliptin:SEXM	-0.007	0.092	-0.078	9.381e-01
1218_0036	1218_0036	f3	arm_f_2_Linagliptin:AGE	-0.005	0.005	-1.073	2.836e-01
1218_0046	1218_0046	f3	(Intercept)	3.753	0.761	4.934	9.727e-07
1218_0046	1218_0046	f3	baseline_value	0.539	0.029	18.805	4.227e-66
1218_0046	1218_0046	f3	FI10	-0.125	0.306	-0.41	6.822e-01
1218_0046	1218_0046	f3	arm_f_2_Linagliptin	-0.016	0.871	-0.019	9.849e-01
1218_0046	1218_0046	f3	arm_f_2_Linagliptin + Metformin	-1.451	0.772	-1.878	6.067e-02
1218_0046	1218_0046	f3	arm_f_2_Metformin	-0.551	0.789	-0.698	4.854e-01
1218_0046	1218_0046	f3	SEXM	-0.024	0.255	-0.093	9.261e-01
1218_0046	1218_0046	f3	AGE	0.001	0.012	0.098	9.223e-01
1218_0046	1218_0046	f3	FI10:arm_f_2_Linagliptin	0.385	0.395	0.977	3.291e-01
1218_0046	1218_0046	f3	FI10:arm_f_2_Linagliptin + Metformin	0.485	0.338	1.433	1.521e-01
1218_0046	1218_0046	f3	FI10:arm_f_2_Metformin	0.228	0.347	0.656	5.121e-01
1218_0046	1218_0046	f3	arm_f_2_Linagliptin:SEXM	-0.351	0.312	-1.125	2.610e-01
1218_0046	1218_0046	f3	arm_f_2_Linagliptin + Metformin:SEXM	0.056	0.278	0.202	8.401e-01
1218_0046	1218_0046	f3	arm_f_2_Metformin:SEXM	-0.132	0.285	-0.463	6.436e-01
1218_0046	1218_0046	f3	arm_f_2_Linagliptin:AGE	-0.005	0.014	-0.327	7.441e-01
1218_0046	1218_0046	f3	arm_f_2_Linagliptin + Metformin:AGE	-0.002	0.013	-0.139	8.894e-01
1218_0046	1218_0046	f3	arm_f_2_Metformin:AGE	-0.002	0.013	-0.152	8.789e-01
1218_0061	1218_0061	f3	(Intercept)	3.396	0.885	3.839	1.546e-04
1218_0061	1218_0061	f3	baseline_value	0.606	0.069	8.77	2.273e-16
1218_0061	1218_0061	f3	FI10	-0.047	0.232	-0.202	8.398e-01
1218_0061	1218_0061	f3	arm_f_2_Linagliptin	-1.129	0.767	-1.473	1.420e-01
1218_0061	1218_0061	f3	SEXM	0.124	0.204	0.61	5.424e-01
1218_0061	1218_0061	f3	AGE	-0.009	0.013	-0.687	4.928e-01
1218_0061	1218_0061	f3	FI10:arm_f_2_Linagliptin	0.083	0.292	0.286	7.755e-01
1218_0061	1218_0061	f3	arm_f_2_Linagliptin:SEXM	0.131	0.246	0.532	5.955e-01
1218_0061	1218_0061	f3	arm_f_2_Linagliptin:AGE	0.008	0.015	0.548	5.843e-01
1245_0049	1245_0049	f3	(Intercept)	2.877	0.581	4.952	9.749e-07
1245_0049	1245_0049	f3	baseline_value	0.588	0.051	11.596	5.472e-28
1245_0049	1245_0049	f3	FI10	-0.227	0.141	-1.607	1.086e-01
1245_0049	1245_0049	f3	arm_f_2_Empagliflozin	-0.537	0.472	-1.136	2.564e-01
1245_0049	1245_0049	f3	SEXM	-0.012	0.129	-0.091	9.274e-01
1245_0049	1245_0049	f3	AGE	0.003	0.006	0.462	6.443e-01
1245_0049	1245_0049	f3	FI10:arm_f_2_Empagliflozin	0.303	0.174	1.746	8.141e-02
1245_0049	1245_0049	f3	arm_f_2_Empagliflozin:SEXM	0.058	0.157	0.368	7.130e-01
1245_0049	1245_0049	f3	arm_f_2_Empagliflozin:AGE	-0.004	0.008	-0.435	6.635e-01
1218_0050	1218_0050	f3	(Intercept)	3.925	0.903	4.347	2.119e-05
1218_0050	1218_0050	f3	baseline_value	0.377	0.068	5.52	9.565e-08
1218_0050	1218_0050	f3	FI10	-0.145	0.233	-0.621	5.355e-01
1218_0050	1218_0050	f3	arm_f_2_Linagliptin	1.091	0.772	1.412	1.593e-01
1218_0050	1218_0050	f3	SEXM	-0.007	0.227	-0.03	9.762e-01
1218_0050	1218_0050	f3	AGE	0.01	0.012	0.788	4.315e-01
1218_0050	1218_0050	f3	FI10:arm_f_2_Linagliptin	0.286	0.277	1.032	3.031e-01
1218_0050	1218_0050	f3	arm_f_2_Linagliptin:SEXM	-0.135	0.278	-0.485	6.279e-01
1218_0050	1218_0050	f3	arm_f_2_Linagliptin:AGE	-0.018	0.014	-1.284	2.006e-01
1218_0064	1218_0064	f3	(Intercept)	1.297	0.625	2.076	3.904e-02
1218_0064	1218_0064	f3	baseline_value	0.891	0.045	19.608	1.146e-50
1218_0064	1218_0064	f3	FI10	0.048	0.081	0.59	5.558e-01
1218_0064	1218_0064	f3	arm_f_2_Linagliptin	-0.897	0.702	-1.278	2.026e-01
1218_0064	1218_0064	f3	SEXM	-0.189	0.122	-1.548	1.230e-01
1218_0064	1218_0064	f3	AGE	-0.007	0.006	-1.097	2.736e-01
1218_0064	1218_0064	f3	FI10:arm_f_2_Linagliptin	0.114	0.117	0.976	3.301e-01
1218_0064	1218_0064	f3	arm_f_2_Linagliptin:SEXM	-0.059	0.174	-0.34	7.343e-01
1218_0064	1218_0064	f3	arm_f_2_Linagliptin:AGE	0.005	0.009	0.579	5.629e-01
1218_0043	1218_0043	f3	(Intercept)	1.019	0.894	1.139	2.568e-01
1218_0043	1218_0043	f3	baseline_value	0.925	0.066	13.933	6.490e-27
1218_0043	1218_0043	f3	FI10	-0.004	0.126	-0.035	9.721e-01
1218_0043	1218_0043	f3	arm_f_2_Linagliptin	-0.377	0.959	-0.394	6.946e-01
1218_0043	1218_0043	f3	SEXM	-0.152	0.176	-0.863	3.901e-01
1218_0043	1218_0043	f3	AGE	-0.005	0.009	-0.541	5.895e-01
1218_0043	1218_0043	f3	FI10:arm_f_2_Linagliptin	0.067	0.183	0.366	7.150e-01
1218_0043	1218_0043	f3	arm_f_2_Linagliptin:SEXM	0.253	0.259	0.979	3.294e-01
1218_0043	1218_0043	f3	arm_f_2_Linagliptin:AGE	-0.005	0.012	-0.383	7.024e-01
1218_0075	1218_0075	f3	(Intercept)	3.378	0.886	3.812	1.819e-04
1218_0075	1218_0075	f3	baseline_value	0.611	0.07	8.72	9.128e-16
1218_0075	1218_0075	f3	FI10	-0	0.22	-0.001	9.990e-01
1218_0075	1218_0075	f3	arm_f_2_Linagliptin	0.324	0.83	0.39	6.968e-01
1218_0075	1218_0075	f3	SEXM	-0.488	0.206	-2.367	1.885e-02
1218_0075	1218_0075	f3	AGE	-0.002	0.011	-0.216	8.289e-01
1218_0075	1218_0075	f3	FI10:arm_f_2_Linagliptin	-0.522	0.325	-1.608	1.094e-01
1218_0075	1218_0075	f3	arm_f_2_Linagliptin:SEXM	0.265	0.301	0.883	3.785e-01
1218_0075	1218_0075	f3	arm_f_2_Linagliptin:AGE	-0.004	0.016	-0.276	7.825e-01
1218_0063	1218_0063	f3	(Intercept)	2.569	1.292	1.987	4.806e-02
1218_0063	1218_0063	f3	baseline_value	0.587	0.052	11.183	1.810e-23
1218_0063	1218_0063	f3	FI10	-0.017	0.14	-0.12	9.048e-01
1218_0063	1218_0063	f3	arm_f_2_Linagliptin	-0.312	1.498	-0.208	8.353e-01
1218_0063	1218_0063	f3	SEXM	-0.204	0.14	-1.454	1.472e-01
1218_0063	1218_0063	f3	AGE	0.01	0.017	0.586	5.585e-01
1218_0063	1218_0063	f3	FI10:arm_f_2_Linagliptin	0.081	0.164	0.493	6.227e-01
1218_0063	1218_0063	f3	arm_f_2_Linagliptin:SEXM	0.205	0.177	1.16	2.471e-01
1218_0063	1218_0063	f3	arm_f_2_Linagliptin:AGE	-0.006	0.02	-0.301	7.638e-01
1218_0035	1218_0035	f3	(Intercept)	2.253	0.814	2.768	6.098e-03
1218_0035	1218_0035	f3	baseline_value	0.746	0.069	10.776	3.614e-22
1218_0035	1218_0035	f3	FI10	0.015	0.189	0.079	9.371e-01
1218_0035	1218_0035	f3	arm_f_2_Linagliptin	-0.201	0.681	-0.295	7.679e-01
1218_0035	1218_0035	f3	SEXM	0.101	0.201	0.503	6.154e-01
1218_0035	1218_0035	f3	AGE	-0.007	0.01	-0.73	4.664e-01
1218_0035	1218_0035	f3	FI10:arm_f_2_Linagliptin	0.053	0.24	0.219	8.265e-01
1218_0035	1218_0035	f3	arm_f_2_Linagliptin:SEXM	-0.309	0.244	-1.27	2.055e-01
1218_0035	1218_0035	f3	arm_f_2_Linagliptin:AGE	-0.001	0.012	-0.05	9.601e-01
1218_0015	1218_0015	f3	(Intercept)	1.696	0.709	2.393	1.719e-02
1218_0015	1218_0015	f3	baseline_value	0.583	0.059	9.84	1.659e-20
1218_0015	1218_0015	f3	FI10	0.228	0.188	1.208	2.279e-01
1218_0015	1218_0015	f3	arm_f_2_Linagliptin	0.276	0.636	0.434	6.642e-01
1218_0015	1218_0015	f3	SEXM	0.377	0.178	2.124	3.435e-02
1218_0015	1218_0015	f3	AGE	0.01	0.008	1.205	2.288e-01
1218_0015	1218_0015	f3	FI10:arm_f_2_Linagliptin	-0.05	0.232	-0.217	8.284e-01
1218_0015	1218_0015	f3	arm_f_2_Linagliptin:SEXM	-0.122	0.216	-0.565	5.725e-01
1218_0015	1218_0015	f3	arm_f_2_Linagliptin:AGE	-0.01	0.011	-0.978	3.286e-01
1218_0016	1218_0016	f3	(Intercept)	3.907	0.499	7.831	2.989e-14
1218_0016	1218_0016	f3	baseline_value	0.588	0.043	13.707	1.798e-36
1218_0016	1218_0016	f3	FI10	0.006	0.154	0.039	9.687e-01
1218_0016	1218_0016	f3	arm_f_2_Linagliptin	-0.658	0.442	-1.488	1.375e-01
1218_0016	1218_0016	f3	SEXM	0.049	0.129	0.379	7.049e-01
1218_0016	1218_0016	f3	AGE	-0.013	0.007	-1.93	5.422e-02
1218_0016	1218_0016	f3	FI10:arm_f_2_Linagliptin	-0.126	0.187	-0.672	5.019e-01
1218_0016	1218_0016	f3	arm_f_2_Linagliptin:SEXM	-0.041	0.158	-0.258	7.966e-01
1218_0016	1218_0016	f3	arm_f_2_Linagliptin:AGE	0.006	0.008	0.768	4.427e-01
1218_0017	1218_0017	f3	(Intercept)	3.351	0.453	7.39	4.247e-13
1218_0017	1218_0017	f3	baseline_value	0.586	0.035	16.693	8.242e-53
1218_0017	1218_0017	f3	FI10	-0.041	0.124	-0.331	7.404e-01
1218_0017	1218_0017	f3	arm_f_2_Linagliptin	-0.035	0.401	-0.087	9.306e-01
1218_0017	1218_0017	f3	SEXM	0.067	0.122	0.544	5.863e-01
1218_0017	1218_0017	f3	AGE	-0.002	0.006	-0.338	7.357e-01
1218_0017	1218_0017	f3	FI10:arm_f_2_Linagliptin	0.016	0.149	0.11	9.122e-01
1218_0017	1218_0017	f3	arm_f_2_Linagliptin:SEXM	-0.057	0.141	-0.407	6.841e-01
1218_0017	1218_0017	f3	arm_f_2_Linagliptin:AGE	-0.008	0.007	-1.185	2.364e-01
1218_0018	1218_0018	f3	(Intercept)	3.137	0.385	8.147	1.053e-15
1218_0018	1218_0018	f3	baseline_value	0.62	0.03	20.916	1.805e-81
1218_0018	1218_0018	f3	FI10	-0.024	0.118	-0.202	8.402e-01
1218_0018	1218_0018	f3	arm_f_2_Linagliptin	-0.292	0.343	-0.852	3.945e-01
1218_0018	1218_0018	f3	SEXM	-0.048	0.096	-0.502	6.156e-01
1218_0018	1218_0018	f3	AGE	-0.003	0.005	-0.54	5.892e-01
1218_0018	1218_0018	f3	FI10:arm_f_2_Linagliptin	0.101	0.135	0.748	4.544e-01
1218_0018	1218_0018	f3	arm_f_2_Linagliptin:SEXM	0.102	0.111	0.913	3.613e-01
1218_0018	1218_0018	f3	arm_f_2_Linagliptin:AGE	-0.007	0.006	-1.124	2.614e-01
1218_0020	1218_0020	f3	(Intercept)	2.256	0.225	10.018	6.271e-23
1218_0020	1218_0020	f3	baseline_value	0.672	0.02	33.997	1.380e-189
1218_0020	1218_0020	f3	FI10	0.035	0.053	0.655	5.127e-01
1218_0020	1218_0020	f3	arm_f_2_Linagliptin	0.005	0.23	0.024	9.810e-01
1218_0020	1218_0020	f3	SEXM	-0.141	0.051	-2.791	5.320e-03
1218_0020	1218_0020	f3	AGE	-0.005	0.003	-1.725	8.470e-02
1218_0020	1218_0020	f3	FI10:arm_f_2_Linagliptin	-0.033	0.076	-0.428	6.689e-01
1218_0020	1218_0020	f3	arm_f_2_Linagliptin:SEXM	0.167	0.071	2.348	1.901e-02
1218_0020	1218_0020	f3	arm_f_2_Linagliptin:AGE	0.001	0.004	0.232	8.165e-01
1245_0019	1245_0019	f3	(Intercept)	3.67	0.503	7.296	1.209e-12
1245_0019	1245_0019	f3	baseline_value	0.532	0.043	12.283	2.068e-30
1245_0019	1245_0019	f3	FI10	-0.056	0.165	-0.338	7.357e-01
1245_0019	1245_0019	f3	arm_f_2_Empagliflozin	-1.353	0.446	-3.035	2.536e-03
1245_0019	1245_0019	f3	SEXM	-0.003	0.133	-0.023	9.820e-01
1245_0019	1245_0019	f3	AGE	0.001	0.007	0.143	8.865e-01
1245_0019	1245_0019	f3	FI10:arm_f_2_Empagliflozin	0.095	0.205	0.464	6.431e-01
1245_0019	1245_0019	f3	arm_f_2_Empagliflozin:SEXM	0.055	0.161	0.341	7.330e-01
1245_0019	1245_0019	f3	arm_f_2_Empagliflozin:AGE	0.013	0.009	1.508	1.322e-01
1245_0020	1245_0020	f3	(Intercept)	4.87	0.38	12.806	8.258e-35
1245_0020	1245_0020	f3	baseline_value	0.39	0.022	17.586	2.571e-60
1245_0020	1245_0020	f3	FI10	-0.041	0.143	-0.289	7.727e-01
1245_0020	1245_0020	f3	arm_f_2_Empagliflozin	-1.202	0.391	-3.073	2.181e-03
1245_0020	1245_0020	f3	arm_f_2_Sitagliptin	-0.553	0.498	-1.111	2.669e-01
1245_0020	1245_0020	f3	SEXM	-0.017	0.122	-0.137	8.910e-01
1245_0020	1245_0020	f3	AGE	-0.002	0.006	-0.385	7.004e-01
1245_0020	1245_0020	f3	FI10:arm_f_2_Empagliflozin	0.207	0.175	1.178	2.391e-01
1245_0020	1245_0020	f3	FI10:arm_f_2_Sitagliptin	0.281	0.215	1.309	1.909e-01
1245_0020	1245_0020	f3	arm_f_2_Empagliflozin:SEXM	-0.038	0.148	-0.256	7.984e-01
1245_0020	1245_0020	f3	arm_f_2_Sitagliptin:SEXM	0.134	0.176	0.762	4.462e-01
1245_0020	1245_0020	f3	arm_f_2_Empagliflozin:AGE	0.007	0.007	1.062	2.883e-01
1245_0020	1245_0020	f3	arm_f_2_Sitagliptin:AGE	-0.006	0.008	-0.705	4.811e-01
1245_0023	1245_0023	f3	(Intercept)	3.358	0.282	11.915	3.760e-31
1245_0023	1245_0023	f3	baseline_value	0.554	0.022	24.675	1.032e-110
1245_0023	1245_0023	f3	FI10	0.195	0.087	2.24	2.528e-02
1245_0023	1245_0023	f3	arm_f_2_Empagliflozin	-0.968	0.248	-3.906	9.867e-05
1245_0023	1245_0023	f3	SEXM	-0.021	0.066	-0.323	7.468e-01
1245_0023	1245_0023	f3	AGE	-0.003	0.004	-0.788	4.307e-01
1245_0023	1245_0023	f3	FI10:arm_f_2_Empagliflozin	-0.078	0.105	-0.741	4.588e-01
1245_0023	1245_0023	f3	arm_f_2_Empagliflozin:SEXM	-0.225	0.081	-2.795	5.262e-03
1245_0023	1245_0023	f3	arm_f_2_Empagliflozin:AGE	0.011	0.004	2.464	1.388e-02
1245_0028	1245_0028	f3	(Intercept)	3.087	0.268	11.502	1.991e-29
1245_0028	1245_0028	f3	baseline_value	0.607	0.025	24.22	4.967e-110
1245_0028	1245_0028	f3	FI10	0.2	0.076	2.641	8.361e-03
1245_0028	1245_0028	f3	arm_f_2_Empagliflozin	-0.677	0.239	-2.833	4.668e-03
1245_0028	1245_0028	f3	SEXM	-0.091	0.059	-1.532	1.257e-01
1245_0028	1245_0028	f3	AGE	-0.011	0.003	-3.867	1.147e-04
1245_0028	1245_0028	f3	FI10:arm_f_2_Empagliflozin	-0.007	0.108	-0.06	9.520e-01
1245_0028	1245_0028	f3	arm_f_2_Empagliflozin:SEXM	0.099	0.085	1.165	2.440e-01
1245_0028	1245_0028	f3	arm_f_2_Empagliflozin:AGE	0.009	0.004	2.186	2.899e-02
1245_0036	1245_0036	f3	(Intercept)	2.859	0.473	6.042	2.427e-09
1245_0036	1245_0036	f3	baseline_value	0.659	0.037	17.632	3.188e-58
1245_0036	1245_0036	f3	FI10	0.004	0.079	0.054	9.570e-01
1245_0036	1245_0036	f3	arm_f_2_Empagliflozin	-0.534	0.463	-1.154	2.487e-01
1245_0036	1245_0036	f3	SEXM	0.229	0.094	2.439	1.498e-02
1245_0036	1245_0036	f3	AGE	-0.004	0.005	-0.659	5.098e-01
1245_0036	1245_0036	f3	FI10:arm_f_2_Empagliflozin	0.219	0.107	2.049	4.083e-02
1245_0036	1245_0036	f3	arm_f_2_Empagliflozin:SEXM	-0.323	0.125	-2.582	1.001e-02
1245_0036	1245_0036	f3	arm_f_2_Empagliflozin:AGE	-0	0.007	-0.002	9.986e-01
1276_0001	1276_0001	f3	(Intercept)	3.412	0.374	9.116	2.753e-19
1276_0001	1276_0001	f3	baseline_value	0.478	0.025	19.396	4.089e-74
1276_0001	1276_0001	f3	FI10	-0.186	0.124	-1.498	1.345e-01
1276_0001	1276_0001	f3	arm_f_2_Empagliflozin	-0.497	0.432	-1.151	2.498e-01
1276_0001	1276_0001	f3	arm_f_2_Empagliflozin + Metformin	-0.925	0.371	-2.49	1.290e-02
1276_0001	1276_0001	f3	SEXM	-0.297	0.119	-2.5	1.255e-02
1276_0001	1276_0001	f3	AGE	0.002	0.006	0.275	7.834e-01
1276_0001	1276_0001	f3	FI10:arm_f_2_Empagliflozin	0.457	0.176	2.595	9.561e-03
1276_0001	1276_0001	f3	FI10:arm_f_2_Empagliflozin + Metformin	0.361	0.158	2.294	2.192e-02
1276_0001	1276_0001	f3	arm_f_2_Empagliflozin:SEXM	-0.137	0.168	-0.816	4.146e-01
1276_0001	1276_0001	f3	arm_f_2_Empagliflozin + Metformin:SEXM	0.134	0.146	0.919	3.581e-01
1276_0001	1276_0001	f3	arm_f_2_Empagliflozin:AGE	0.005	0.008	0.609	5.426e-01
1276_0001	1276_0001	f3	arm_f_2_Empagliflozin + Metformin:AGE	0	0.007	0.07	9.445e-01
