# Supplementary material for: Frailty in randomized controlled trials of glucose-lowering therapies for type 2 diabetes: An individual participant data meta-analysis of frailty prevalence, treatment efficacy, and adverse events
Source: PLoS Med. 2025 Apr 7;22(4):e1004553. doi: 10.1371/journal.pmed.1004553 (PMC12052138; doi:10.1371/journal.pmed.1004553)
Supplement: S1 Data — (ZIP) [file pmed.1004553.s011.zip › Supplementary_data_final/hb1c_fi_mod_focf_diags.csv]

study	study2	models	r.squared	adj.r.squared	sigma	statistic	p.value	df	logLik	AIC	BIC	deviance	df.residual	nobs
HYPO9901	HYPO9901	b1	2.128e-02	4.538e-03	5.807e-01	1.271e+00	2.137e-01	15	-7.737e+02	1.581e+03	1.663e+03	2.958e+02	877	893
EFC12703	EFC12703	b1	8.883e-02	4.460e-02	6.971e-01	2.008e+00	1.453e-02	15	-3.357e+02	7.054e+02	7.697e+02	1.502e+02	309	325
H9X-MC-GBDE	H9X-MC-GBDE	b1	4.975e-02	2.530e-02	7.900e-01	2.035e+00	1.163e-02	15	-7.007e+02	1.435e+03	1.510e+03	3.639e+02	583	599
H9X-MC-GBDD	H9X-MC-GBDD	b1	1.987e-02	2.908e-03	1.044e+00	1.171e+00	2.884e-01	15	-1.283e+03	2.599e+03	2.681e+03	9.446e+02	867	883
H9X-MC-GBDC	H9X-MC-GBDC	b1	4.166e-02	2.349e-02	8.610e-01	2.292e+00	3.480e-03	15	-1.016e+03	2.067e+03	2.146e+03	5.864e+02	791	807
H9X-MC-GBDB	H9X-MC-GBDB	b1	1.371e-02	-4.487e-03	9.899e-01	7.534e-01	7.301e-01	15	-1.160e+03	2.354e+03	2.434e+03	7.967e+02	813	829
H9X-MC-GBDA	H9X-MC-GBDA	b1	3.415e-02	1.086e-02	1.306e+00	1.466e+00	7.264e-02	23	-1.636e+03	3.323e+03	3.445e+03	1.626e+03	954	978
H9X-MC-GBCF	H9X-MC-GBCF	b1	1.243e-02	-9.457e-05	1.090e+00	9.924e-01	4.605e-01	15	-1.797e+03	3.628e+03	3.715e+03	1.407e+03	1183	1199
H9X-JE-GBDP	H9X-JE-GBDP	b1	3.518e-02	-1.224e-02	8.181e-01	7.419e-01	8.027e-01	23	-5.870e+02	1.224e+03	1.329e+03	3.132e+02	468	492
H9X-CR-GBDK	H9X-CR-GBDK	b1	2.014e-02	7.532e-04	1.104e+00	1.039e+00	4.121e-01	15	-1.166e+03	2.367e+03	2.446e+03	9.232e+02	758	774
28431754DIA3002	28431754DIA3002	b1	4.004e-02	7.896e-03	9.142e-01	1.246e+00	2.339e-01	15	-6.086e+02	1.251e+03	1.322e+03	3.744e+02	448	464
28431754DIA3006	28431754DIA3006	b1	2.808e-02	1.022e-02	8.886e-01	1.572e+00	4.189e-02	23	-1.646e+03	3.343e+03	3.472e+03	9.878e+02	1251	1275
28431754DIA3015	28431754DIA3015	b1	3.781e-02	1.820e-02	9.049e-01	1.928e+00	1.800e-02	15	-9.838e+02	2.002e+03	2.080e+03	6.026e+02	736	752
1218_0036	1218_0036	b1	1.321e-02	1.257e-03	8.467e-01	1.105e+00	3.463e-01	15	-1.563e+03	3.159e+03	3.246e+03	8.875e+02	1238	1254
1218_0046	1218_0046	b1	8.345e-02	4.897e-02	1.272e+00	2.420e+00	3.007e-05	31	-1.405e+03	2.875e+03	3.032e+03	1.334e+03	824	856
1218_0061	1218_0061	b1	3.252e-02	-2.417e-02	8.292e-01	5.737e-01	8.938e-01	15	-3.268e+02	6.875e+02	7.488e+02	1.760e+02	256	272
1245_0049	1245_0049	b1	4.963e-02	2.357e-02	7.169e-01	1.904e+00	2.052e-02	15	-6.034e+02	1.241e+03	1.314e+03	2.811e+02	547	563
1218_0050	1218_0050	b1	5.641e-02	-1.067e-02	9.293e-01	8.409e-01	6.313e-01	15	-2.972e+02	6.283e+02	6.866e+02	1.822e+02	211	227
1218_0064	1218_0064	b1	4.228e-02	-2.331e-02	9.325e-01	6.446e-01	8.358e-01	15	-3.087e+02	6.515e+02	7.103e+02	1.904e+02	219	235
1218_0043	1218_0043	b1	1.551e-01	4.393e-02	9.471e-01	1.395e+00	1.614e-01	15	-1.689e+02	3.717e+02	4.205e+02	1.023e+02	114	130
1218_0075	1218_0075	b1	6.208e-02	-8.265e-03	1.092e+00	8.825e-01	5.846e-01	15	-3.171e+02	6.682e+02	7.256e+02	2.383e+02	200	216
1218_0063	1218_0063	b1	8.166e-02	1.989e-02	7.451e-01	1.322e+00	1.902e-01	15	-2.605e+02	5.551e+02	6.142e+02	1.238e+02	223	239
1218_0035	1218_0035	b1	5.638e-02	-7.376e-03	8.043e-01	8.843e-01	5.825e-01	15	-2.776e+02	5.892e+02	6.482e+02	1.436e+02	222	238
1218_0015	1218_0015	b1	4.878e-02	1.063e-02	8.244e-01	1.279e+00	2.126e-01	15	-4.699e+02	9.738e+02	1.041e+03	2.542e+02	374	390
1218_0016	1218_0016	b1	2.824e-02	-1.692e-03	8.668e-01	9.435e-01	5.153e-01	15	-6.337e+02	1.301e+03	1.373e+03	3.659e+02	487	503
1218_0017	1218_0017	b1	2.058e-02	-8.662e-04	8.661e-01	9.596e-01	4.969e-01	15	-8.858e+02	1.806e+03	1.883e+03	5.138e+02	685	701
1218_0018	1218_0018	b1	1.672e-02	2.561e-03	8.135e-01	1.181e+00	2.801e-01	15	-1.275e+03	2.584e+03	2.668e+03	6.896e+02	1042	1058
1218_0020	1218_0020	b1	7.527e-03	-2.159e-03	8.763e-01	7.771e-01	7.045e-01	15	-1.991e+03	4.015e+03	4.106e+03	1.180e+03	1537	1553
1245_0019	1245_0019	b1	4.147e-02	1.164e-02	8.710e-01	1.390e+00	1.471e-01	15	-6.297e+02	1.293e+03	1.365e+03	3.656e+02	482	498
1245_0020	1245_0020	b1	7.971e-02	5.769e-02	1.318e+00	3.619e+00	2.452e-08	23	-1.657e+03	3.365e+03	3.487e+03	1.669e+03	961	985
1245_0023	1245_0023	b1	2.470e-02	1.347e-02	8.415e-01	2.200e+00	5.079e-03	15	-1.636e+03	3.306e+03	3.394e+03	9.226e+02	1303	1319
1245_0028	1245_0028	b1	2.707e-02	1.752e-02	8.302e-01	2.836e+00	2.140e-04	15	-1.897e+03	3.828e+03	3.918e+03	1.054e+03	1529	1545
1245_0036	1245_0036	b1	1.764e-02	-2.774e-03	8.182e-01	8.641e-01	6.052e-01	15	-8.910e+02	1.816e+03	1.894e+03	4.833e+02	722	738
1276_0001	1276_0001	b1	6.283e-02	4.672e-02	1.186e+00	3.900e+00	1.864e-09	23	-2.152e+03	4.355e+03	4.485e+03	1.881e+03	1338	1362
HYPO9901	HYPO9901	f1	1.223e-01	1.204e-01	7.160e-01	6.196e+01	6.417e-26	2	-9.662e+02	1.940e+03	1.959e+03	4.557e+02	889	892
EFC12703	EFC12703	f1	3.419e-01	3.378e-01	8.193e-01	8.364e+01	5.568e-30	2	-3.949e+02	7.977e+02	8.129e+02	2.161e+02	322	325
H9X-MC-GBDE	H9X-MC-GBDE	f1	1.910e-01	1.882e-01	8.448e-01	7.034e+01	3.753e-28	2	-7.474e+02	1.503e+03	1.520e+03	4.254e+02	596	599
H9X-MC-GBDD	H9X-MC-GBDD	f1	1.434e-01	1.414e-01	1.065e+00	7.363e+01	2.702e-30	2	-1.307e+03	2.622e+03	2.641e+03	9.975e+02	880	883
H9X-MC-GBDC	H9X-MC-GBDC	f1	3.262e-01	3.245e-01	8.257e-01	1.912e+02	1.871e-68	2	-9.718e+02	1.952e+03	1.970e+03	5.386e+02	790	793
H9X-MC-GBDB	H9X-MC-GBDB	f1	3.212e-01	3.196e-01	8.205e-01	1.938e+02	1.218e-69	2	-1.002e+03	2.013e+03	2.031e+03	5.514e+02	819	822
H9X-MC-GBDA	H9X-MC-GBDA	f1	3.755e-01	3.736e-01	9.136e-01	1.934e+02	3.326e-98	3	-1.285e+03	2.581e+03	2.605e+03	8.054e+02	965	969
H9X-MC-GBCF	H9X-MC-GBCF	f1	5.466e-01	5.458e-01	8.672e-01	7.125e+02	9.638e-204	2	-1.511e+03	3.030e+03	3.050e+03	8.888e+02	1182	1185
H9X-JE-GBDP	H9X-JE-GBDP	f1	4.337e-01	4.303e-01	7.914e-01	1.246e+02	6.327e-60	3	-5.810e+02	1.172e+03	1.193e+03	3.057e+02	488	492
H9X-CR-GBDK	H9X-CR-GBDK	f1	2.664e-01	2.644e-01	1.030e+00	1.400e+02	1.399e-52	2	-1.120e+03	2.247e+03	2.266e+03	8.181e+02	771	774
28431754DIA3002	28431754DIA3002	f1	3.780e-01	3.753e-01	8.132e-01	1.398e+02	3.702e-48	2	-5.597e+02	1.127e+03	1.144e+03	3.042e+02	460	463
28431754DIA3006	28431754DIA3006	f1	3.709e-01	3.694e-01	7.497e-01	2.494e+02	3.348e-127	3	-1.438e+03	2.885e+03	2.911e+03	7.133e+02	1269	1273
28431754DIA3015	28431754DIA3015	f1	3.849e-01	3.832e-01	8.322e-01	2.346e+02	7.282e-80	2	-9.286e+02	1.865e+03	1.884e+03	5.194e+02	750	753
1218_0036	1218_0036	f1	3.891e-01	3.881e-01	8.207e-01	3.987e+02	1.021e-134	2	-1.531e+03	3.071e+03	3.091e+03	8.433e+02	1252	1255
1218_0046	1218_0046	f1	3.316e-01	3.284e-01	1.053e+00	1.055e+02	5.127e-73	4	-1.257e+03	2.525e+03	2.554e+03	9.441e+02	851	856
1218_0061	1218_0061	f1	2.762e-01	2.708e-01	9.270e-01	5.133e+01	1.308e-19	2	-3.638e+02	7.356e+02	7.501e+02	2.312e+02	269	272
1245_0049	1245_0049	f1	2.217e-01	2.190e-01	8.604e-01	7.978e+01	3.271e-31	2	-7.127e+02	1.433e+03	1.451e+03	4.145e+02	560	563
1218_0050	1218_0050	f1	1.477e-01	1.401e-01	9.281e-01	1.941e+01	1.676e-08	2	-3.037e+02	6.153e+02	6.290e+02	1.929e+02	224	227
1218_0064	1218_0064	f1	6.339e-01	6.307e-01	6.434e-01	2.008e+02	2.415e-51	2	-2.283e+02	4.646e+02	4.784e+02	9.603e+01	232	235
1218_0043	1218_0043	f1	6.549e-01	6.495e-01	6.778e-01	1.205e+02	4.546e-30	2	-1.324e+02	2.728e+02	2.842e+02	5.834e+01	127	130
1218_0075	1218_0075	f1	2.832e-01	2.765e-01	1.111e+00	4.208e+01	3.962e-16	2	-3.277e+02	6.634e+02	6.769e+02	2.629e+02	213	216
1218_0063	1218_0063	f1	4.122e-01	4.072e-01	5.895e-01	8.343e+01	3.486e-28	2	-2.131e+02	4.341e+02	4.481e+02	8.270e+01	238	241
1218_0035	1218_0035	f1	3.572e-01	3.517e-01	8.405e-01	6.530e+01	2.804e-23	2	-2.948e+02	5.977e+02	6.116e+02	1.660e+02	235	238
1218_0015	1218_0015	f1	2.335e-01	2.295e-01	9.698e-01	5.893e+01	4.553e-23	2	-5.399e+02	1.088e+03	1.104e+03	3.640e+02	387	390
1218_0016	1218_0016	f1	3.139e-01	3.112e-01	8.311e-01	1.144e+02	1.234e-41	2	-6.191e+02	1.246e+03	1.263e+03	3.453e+02	500	503
1218_0017	1218_0017	f1	3.217e-01	3.197e-01	7.988e-01	1.653e+02	1.819e-59	2	-8.345e+02	1.677e+03	1.695e+03	4.447e+02	697	700
1218_0018	1218_0018	f1	3.364e-01	3.351e-01	7.841e-01	2.674e+02	1.139e-94	2	-1.242e+03	2.493e+03	2.513e+03	6.486e+02	1055	1058
1218_0020	1218_0020	f1	4.321e-01	4.313e-01	6.820e-01	5.896e+02	3.848e-191	2	-1.608e+03	3.224e+03	3.245e+03	7.210e+02	1550	1553
1245_0019	1245_0019	f1	2.913e-01	2.884e-01	8.385e-01	1.017e+02	9.754e-38	2	-6.174e+02	1.243e+03	1.260e+03	3.480e+02	495	498
1245_0020	1245_0020	f1	2.738e-01	2.716e-01	9.074e-01	1.234e+02	7.823e-68	3	-1.301e+03	2.613e+03	2.637e+03	8.086e+02	982	986
1245_0023	1245_0023	f1	3.684e-01	3.674e-01	6.972e-01	3.838e+02	4.988e-132	2	-1.394e+03	2.797e+03	2.817e+03	6.397e+02	1316	1319
1245_0028	1245_0028	f1	2.890e-01	2.881e-01	8.225e-01	3.134e+02	6.187e-115	2	-1.889e+03	3.786e+03	3.807e+03	1.043e+03	1542	1545
1245_0036	1245_0036	f1	3.319e-01	3.301e-01	8.321e-01	1.826e+02	4.257e-65	2	-9.100e+02	1.828e+03	1.846e+03	5.089e+02	735	738
1276_0001	1276_0001	f1	2.609e-01	2.592e-01	1.092e+00	1.598e+02	1.100e-88	3	-2.051e+03	4.112e+03	4.138e+03	1.620e+03	1358	1362
HYPO9901	HYPO9901	f2	1.241e-01	1.201e-01	7.161e-01	3.141e+01	1.711e-24	4	-9.653e+02	1.943e+03	1.971e+03	4.548e+02	887	892
EFC12703	EFC12703	f2	3.458e-01	3.376e-01	8.194e-01	4.228e+01	1.849e-28	4	-3.939e+02	7.998e+02	8.225e+02	2.149e+02	320	325
H9X-MC-GBDE	H9X-MC-GBDE	f2	1.922e-01	1.868e-01	8.456e-01	3.534e+01	1.693e-26	4	-7.470e+02	1.506e+03	1.532e+03	4.247e+02	594	599
H9X-MC-GBDD	H9X-MC-GBDD	f2	1.443e-01	1.404e-01	1.065e+00	3.702e+01	1.251e-28	4	-1.306e+03	2.625e+03	2.653e+03	9.964e+02	878	883
H9X-MC-GBDC	H9X-MC-GBDC	f2	3.264e-01	3.230e-01	8.266e-01	9.545e+01	3.209e-66	4	-9.717e+02	1.955e+03	1.983e+03	5.384e+02	788	793
H9X-MC-GBDB	H9X-MC-GBDB	f2	3.222e-01	3.189e-01	8.210e-01	9.708e+01	1.358e-67	4	-1.002e+03	2.015e+03	2.044e+03	5.506e+02	817	822
H9X-MC-GBDA	H9X-MC-GBDA	f2	3.833e-01	3.794e-01	9.093e-01	9.964e+01	1.884e-97	6	-1.279e+03	2.575e+03	2.614e+03	7.954e+02	962	969
H9X-MC-GBCF	H9X-MC-GBCF	f2	5.504e-01	5.489e-01	8.642e-01	3.612e+02	4.707e-203	4	-1.506e+03	3.024e+03	3.055e+03	8.813e+02	1180	1185
H9X-JE-GBDP	H9X-JE-GBDP	f2	4.373e-01	4.303e-01	7.914e-01	6.281e+01	1.626e-57	6	-5.795e+02	1.175e+03	1.209e+03	3.038e+02	485	492
H9X-CR-GBDK	H9X-CR-GBDK	f2	2.789e-01	2.751e-01	1.023e+00	7.435e+01	2.753e-53	4	-1.113e+03	2.238e+03	2.266e+03	8.042e+02	769	774
28431754DIA3002	28431754DIA3002	f2	3.804e-01	3.750e-01	8.135e-01	7.030e+01	2.180e-46	4	-5.589e+02	1.130e+03	1.155e+03	3.031e+02	458	463
28431754DIA3006	28431754DIA3006	f2	3.721e-01	3.691e-01	7.499e-01	1.250e+02	3.213e-124	6	-1.436e+03	2.889e+03	2.930e+03	7.119e+02	1266	1273
28431754DIA3015	28431754DIA3015	f2	3.866e-01	3.834e-01	8.321e-01	1.179e+02	5.846e-78	4	-9.275e+02	1.867e+03	1.895e+03	5.179e+02	748	753
1218_0036	1218_0036	f2	3.908e-01	3.888e-01	8.202e-01	2.004e+02	7.506e-133	4	-1.530e+03	3.071e+03	3.102e+03	8.410e+02	1250	1255
1218_0046	1218_0046	f2	3.388e-01	3.326e-01	1.050e+00	5.426e+01	4.004e-71	8	-1.252e+03	2.524e+03	2.571e+03	9.339e+02	847	856
1218_0061	1218_0061	f2	2.771e-01	2.663e-01	9.299e-01	2.558e+01	5.861e-18	4	-3.637e+02	7.393e+02	7.610e+02	2.309e+02	267	272
1245_0049	1245_0049	f2	2.258e-01	2.203e-01	8.596e-01	4.070e+01	6.150e-30	4	-7.112e+02	1.434e+03	1.460e+03	4.123e+02	558	563
1218_0050	1218_0050	f2	1.494e-01	1.341e-01	9.314e-01	9.750e+00	2.773e-07	4	-3.034e+02	6.189e+02	6.394e+02	1.926e+02	222	227
1218_0064	1218_0064	f2	6.401e-01	6.338e-01	6.406e-01	1.023e+02	6.818e-50	4	-2.263e+02	4.646e+02	4.853e+02	9.440e+01	230	235
1218_0043	1218_0043	f2	6.554e-01	6.444e-01	6.827e-01	5.943e+01	5.086e-28	4	-1.323e+02	2.766e+02	2.938e+02	5.827e+01	125	130
1218_0075	1218_0075	f2	3.032e-01	2.900e-01	1.100e+00	2.296e+01	9.224e-16	4	-3.246e+02	6.613e+02	6.815e+02	2.555e+02	211	216
1218_0063	1218_0063	f2	4.140e-01	4.041e-01	5.910e-01	4.169e+01	2.028e-26	4	-2.127e+02	4.374e+02	4.583e+02	8.243e+01	236	241
1218_0035	1218_0035	f2	3.578e-01	3.468e-01	8.437e-01	3.246e+01	1.667e-21	4	-2.947e+02	6.015e+02	6.223e+02	1.659e+02	233	238
1218_0015	1218_0015	f2	2.386e-01	2.307e-01	9.690e-01	3.017e+01	7.572e-22	4	-5.386e+02	1.089e+03	1.113e+03	3.615e+02	385	390
1218_0016	1218_0016	f2	3.174e-01	3.119e-01	8.306e-01	5.790e+01	4.036e-40	4	-6.179e+02	1.248e+03	1.273e+03	3.436e+02	498	503
1218_0017	1218_0017	f2	3.227e-01	3.188e-01	7.993e-01	8.279e+01	1.760e-57	4	-8.340e+02	1.680e+03	1.707e+03	4.440e+02	695	700
1218_0018	1218_0018	f2	3.366e-01	3.340e-01	7.847e-01	1.335e+02	2.697e-92	4	-1.242e+03	2.496e+03	2.526e+03	6.484e+02	1053	1058
1218_0020	1218_0020	f2	4.322e-01	4.308e-01	6.824e-01	2.946e+02	1.755e-188	4	-1.608e+03	3.227e+03	3.259e+03	7.208e+02	1548	1553
1245_0019	1245_0019	f2	2.928e-01	2.871e-01	8.393e-01	5.104e+01	5.902e-36	4	-6.169e+02	1.246e+03	1.271e+03	3.473e+02	493	498
1245_0020	1245_0020	f2	2.787e-01	2.743e-01	9.057e-01	6.305e+01	3.335e-66	6	-1.298e+03	2.612e+03	2.651e+03	8.031e+02	979	986
1245_0023	1245_0023	f2	3.750e-01	3.731e-01	6.941e-01	1.971e+02	2.029e-132	4	-1.387e+03	2.787e+03	2.818e+03	6.330e+02	1314	1319
1245_0028	1245_0028	f2	2.939e-01	2.921e-01	8.202e-01	1.603e+02	9.335e-115	4	-1.883e+03	3.779e+03	3.811e+03	1.036e+03	1540	1545
1245_0036	1245_0036	f2	3.407e-01	3.371e-01	8.277e-01	9.469e+01	6.294e-65	4	-9.051e+02	1.822e+03	1.850e+03	5.022e+02	733	738
1276_0001	1276_0001	f2	2.684e-01	2.651e-01	1.088e+00	8.283e+01	1.928e-88	6	-2.044e+03	4.104e+03	4.145e+03	1.604e+03	1355	1362
HYPO9901	HYPO9901	f3	1.282e-01	1.203e-01	7.160e-01	1.622e+01	1.619e-22	8	-9.632e+02	1.946e+03	1.994e+03	4.527e+02	883	892
EFC12703	EFC12703	f3	3.519e-01	3.355e-01	8.207e-01	2.145e+01	5.359e-26	8	-3.924e+02	8.048e+02	8.426e+02	2.129e+02	316	325
H9X-MC-GBDE	H9X-MC-GBDE	f3	1.984e-01	1.876e-01	8.452e-01	1.826e+01	1.635e-24	8	-7.446e+02	1.509e+03	1.553e+03	4.214e+02	590	599
H9X-MC-GBDD	H9X-MC-GBDD	f3	1.522e-01	1.445e-01	1.063e+00	1.962e+01	2.330e-27	8	-1.302e+03	2.624e+03	2.672e+03	9.871e+02	874	883
H9X-MC-GBDC	H9X-MC-GBDC	f3	3.319e-01	3.251e-01	8.253e-01	4.869e+01	8.160e-64	8	-9.684e+02	1.957e+03	2.004e+03	5.340e+02	784	793
H9X-MC-GBDB	H9X-MC-GBDB	f3	3.248e-01	3.182e-01	8.214e-01	4.889e+01	1.826e-64	8	-1.000e+03	2.020e+03	2.067e+03	5.485e+02	813	822
H9X-MC-GBDA	H9X-MC-GBDA	f3	3.936e-01	3.860e-01	9.045e-01	5.170e+01	3.042e-95	12	-1.271e+03	2.570e+03	2.639e+03	7.821e+02	956	969
H9X-MC-GBCF	H9X-MC-GBCF	f3	5.529e-01	5.498e-01	8.633e-01	1.818e+02	1.660e-199	8	-1.503e+03	3.026e+03	3.076e+03	8.765e+02	1176	1185
H9X-JE-GBDP	H9X-JE-GBDP	f3	4.497e-01	4.359e-01	7.875e-01	3.262e+01	9.877e-55	12	-5.740e+02	1.176e+03	1.235e+03	2.971e+02	479	492
H9X-CR-GBDK	H9X-CR-GBDK	f3	2.873e-01	2.798e-01	1.019e+00	3.854e+01	1.279e-51	8	-1.109e+03	2.237e+03	2.284e+03	7.948e+02	765	774
28431754DIA3002	28431754DIA3002	f3	3.820e-01	3.711e-01	8.160e-01	3.508e+01	4.066e-43	8	-5.583e+02	1.137e+03	1.178e+03	3.023e+02	454	463
28431754DIA3006	28431754DIA3006	f3	3.786e-01	3.727e-01	7.478e-01	6.399e+01	4.236e-121	12	-1.430e+03	2.888e+03	2.960e+03	7.045e+02	1260	1273
28431754DIA3015	28431754DIA3015	f3	3.953e-01	3.888e-01	8.285e-01	6.072e+01	3.753e-76	8	-9.210e+02	1.862e+03	1.908e+03	5.100e+02	743	752
1218_0036	1218_0036	f3	4.020e-01	3.981e-01	8.137e-01	1.046e+02	2.770e-133	8	-1.516e+03	3.053e+03	3.104e+03	8.243e+02	1245	1254
1218_0046	1218_0046	f3	3.436e-01	3.311e-01	1.051e+00	2.745e+01	5.556e-66	16	-1.249e+03	2.534e+03	2.619e+03	9.271e+02	839	856
1218_0061	1218_0061	f3	2.882e-01	2.666e-01	9.297e-01	1.331e+01	3.839e-16	8	-3.615e+02	7.431e+02	7.792e+02	2.273e+02	263	272
1245_0049	1245_0049	f3	2.265e-01	2.154e-01	8.623e-01	2.028e+01	5.491e-27	8	-7.109e+02	1.442e+03	1.485e+03	4.120e+02	554	563
1218_0050	1218_0050	f3	1.596e-01	1.287e-01	9.342e-01	5.174e+00	6.319e-06	8	-3.021e+02	6.241e+02	6.584e+02	1.903e+02	218	227
1218_0064	1218_0064	f3	6.513e-01	6.390e-01	6.361e-01	5.277e+01	1.408e-47	8	-2.226e+02	4.651e+02	4.997e+02	9.146e+01	226	235
1218_0043	1218_0043	f3	6.630e-01	6.407e-01	6.862e-01	2.976e+01	3.198e-25	8	-1.308e+02	2.817e+02	3.104e+02	5.698e+01	121	130
1218_0075	1218_0075	f3	3.265e-01	3.004e-01	1.092e+00	1.254e+01	1.244e-14	8	-3.210e+02	6.620e+02	6.957e+02	2.470e+02	207	216
1218_0063	1218_0063	f3	4.156e-01	3.953e-01	5.947e-01	2.045e+01	2.929e-23	8	-2.103e+02	4.407e+02	4.755e+02	8.135e+01	230	239
1218_0035	1218_0035	f3	3.696e-01	3.476e-01	8.432e-01	1.679e+01	1.569e-19	8	-2.925e+02	6.050e+02	6.398e+02	1.628e+02	229	238
1218_0015	1218_0015	f3	2.585e-01	2.429e-01	9.613e-01	1.660e+01	3.872e-21	8	-5.334e+02	1.087e+03	1.127e+03	3.521e+02	381	390
1218_0016	1218_0016	f3	3.256e-01	3.146e-01	8.290e-01	2.981e+01	5.124e-38	8	-6.148e+02	1.250e+03	1.292e+03	3.395e+02	494	503
1218_0017	1218_0017	f3	3.305e-01	3.227e-01	7.970e-01	4.264e+01	1.611e-55	8	-8.299e+02	1.680e+03	1.725e+03	4.389e+02	691	700
1218_0018	1218_0018	f3	3.443e-01	3.393e-01	7.816e-01	6.885e+01	7.351e-91	8	-1.236e+03	2.492e+03	2.542e+03	6.409e+02	1049	1058
1218_0020	1218_0020	f3	4.374e-01	4.344e-01	6.802e-01	1.500e+02	9.756e-187	8	-1.601e+03	3.221e+03	3.275e+03	7.143e+02	1544	1553
1245_0019	1245_0019	f3	3.044e-01	2.930e-01	8.358e-01	2.675e+01	2.063e-34	8	-6.128e+02	1.246e+03	1.288e+03	3.416e+02	489	498
1245_0020	1245_0020	f3	2.826e-01	2.738e-01	9.065e-01	3.191e+01	3.350e-62	12	-1.294e+03	2.617e+03	2.685e+03	7.987e+02	972	985
1245_0023	1245_0023	f3	3.932e-01	3.895e-01	6.849e-01	1.061e+02	2.309e-136	8	-1.368e+03	2.756e+03	2.808e+03	6.146e+02	1310	1319
1245_0028	1245_0028	f3	3.026e-01	2.990e-01	8.161e-01	8.332e+01	1.299e-114	8	-1.874e+03	3.768e+03	3.821e+03	1.023e+03	1536	1545
1245_0036	1245_0036	f3	3.480e-01	3.408e-01	8.254e-01	4.863e+01	6.955e-63	8	-9.010e+02	1.822e+03	1.868e+03	4.966e+02	729	738
1276_0001	1276_0001	f3	2.812e-01	2.748e-01	1.081e+00	4.399e+01	3.958e-88	12	-2.032e+03	4.092e+03	4.165e+03	1.575e+03	1349	1362
