# Supplementary material for: Frailty in randomized controlled trials of glucose-lowering therapies for type 2 diabetes: An individual participant data meta-analysis of frailty prevalence, treatment efficacy, and adverse events
Source: PLoS Med. 2025 Apr 7;22(4):e1004553. doi: 10.1371/journal.pmed.1004553 (PMC12052138; doi:10.1371/journal.pmed.1004553)
Supplement: S1 Data — (ZIP) [file pmed.1004553.s011.zip › Supplementary_data_final/hb1c_fi_mod_focf_vcov.csv]

study	study2	models	row	col	r
HYPO9901	HYPO9901	b1	(Intercept)	FI10	-0.901
HYPO9901	HYPO9901	b1	(Intercept)	SEXM	-0.623
HYPO9901	HYPO9901	b1	FI10	SEXM	0.561
HYPO9901	HYPO9901	b1	(Intercept)	AGE	-0.985
HYPO9901	HYPO9901	b1	FI10	AGE	0.875
HYPO9901	HYPO9901	b1	SEXM	AGE	0.614
HYPO9901	HYPO9901	b1	(Intercept)	arm_f_2_Lixisenatide	-0.53
HYPO9901	HYPO9901	b1	FI10	arm_f_2_Lixisenatide	0.477
HYPO9901	HYPO9901	b1	SEXM	arm_f_2_Lixisenatide	0.33
HYPO9901	HYPO9901	b1	AGE	arm_f_2_Lixisenatide	0.522
HYPO9901	HYPO9901	b1	(Intercept)	FI10:SEXM	0.513
HYPO9901	HYPO9901	b1	FI10	FI10:SEXM	-0.569
HYPO9901	HYPO9901	b1	SEXM	FI10:SEXM	-0.903
HYPO9901	HYPO9901	b1	AGE	FI10:SEXM	-0.498
HYPO9901	HYPO9901	b1	arm_f_2_Lixisenatide	FI10:SEXM	-0.272
HYPO9901	HYPO9901	b1	(Intercept)	FI10:AGE	0.901
HYPO9901	HYPO9901	b1	FI10	FI10:AGE	-0.986
HYPO9901	HYPO9901	b1	SEXM	FI10:AGE	-0.561
HYPO9901	HYPO9901	b1	AGE	FI10:AGE	-0.902
HYPO9901	HYPO9901	b1	arm_f_2_Lixisenatide	FI10:AGE	-0.477
HYPO9901	HYPO9901	b1	FI10:SEXM	FI10:AGE	0.561
HYPO9901	HYPO9901	b1	(Intercept)	SEXM:AGE	0.61
HYPO9901	HYPO9901	b1	FI10	SEXM:AGE	-0.542
HYPO9901	HYPO9901	b1	SEXM	SEXM:AGE	-0.987
HYPO9901	HYPO9901	b1	AGE	SEXM:AGE	-0.62
HYPO9901	HYPO9901	b1	arm_f_2_Lixisenatide	SEXM:AGE	-0.323
HYPO9901	HYPO9901	b1	FI10:SEXM	SEXM:AGE	0.885
HYPO9901	HYPO9901	b1	FI10:AGE	SEXM:AGE	0.559
HYPO9901	HYPO9901	b1	(Intercept)	FI10:arm_f_2_Lixisenatide	0.441
HYPO9901	HYPO9901	b1	FI10	FI10:arm_f_2_Lixisenatide	-0.49
HYPO9901	HYPO9901	b1	SEXM	FI10:arm_f_2_Lixisenatide	-0.275
HYPO9901	HYPO9901	b1	AGE	FI10:arm_f_2_Lixisenatide	-0.429
HYPO9901	HYPO9901	b1	arm_f_2_Lixisenatide	FI10:arm_f_2_Lixisenatide	-0.892
HYPO9901	HYPO9901	b1	FI10:SEXM	FI10:arm_f_2_Lixisenatide	0.279
HYPO9901	HYPO9901	b1	FI10:AGE	FI10:arm_f_2_Lixisenatide	0.483
HYPO9901	HYPO9901	b1	SEXM:AGE	FI10:arm_f_2_Lixisenatide	0.265
HYPO9901	HYPO9901	b1	(Intercept)	SEXM:arm_f_2_Lixisenatide	0.357
HYPO9901	HYPO9901	b1	FI10	SEXM:arm_f_2_Lixisenatide	-0.321
HYPO9901	HYPO9901	b1	SEXM	SEXM:arm_f_2_Lixisenatide	-0.573
HYPO9901	HYPO9901	b1	AGE	SEXM:arm_f_2_Lixisenatide	-0.352
HYPO9901	HYPO9901	b1	arm_f_2_Lixisenatide	SEXM:arm_f_2_Lixisenatide	-0.673
HYPO9901	HYPO9901	b1	FI10:SEXM	SEXM:arm_f_2_Lixisenatide	0.517
HYPO9901	HYPO9901	b1	FI10:AGE	SEXM:arm_f_2_Lixisenatide	0.322
HYPO9901	HYPO9901	b1	SEXM:AGE	SEXM:arm_f_2_Lixisenatide	0.566
HYPO9901	HYPO9901	b1	FI10:arm_f_2_Lixisenatide	SEXM:arm_f_2_Lixisenatide	0.601
HYPO9901	HYPO9901	b1	(Intercept)	AGE:arm_f_2_Lixisenatide	0.52
HYPO9901	HYPO9901	b1	FI10	AGE:arm_f_2_Lixisenatide	-0.462
HYPO9901	HYPO9901	b1	SEXM	AGE:arm_f_2_Lixisenatide	-0.324
HYPO9901	HYPO9901	b1	AGE	AGE:arm_f_2_Lixisenatide	-0.528
HYPO9901	HYPO9901	b1	arm_f_2_Lixisenatide	AGE:arm_f_2_Lixisenatide	-0.987
HYPO9901	HYPO9901	b1	FI10:SEXM	AGE:arm_f_2_Lixisenatide	0.263
HYPO9901	HYPO9901	b1	FI10:AGE	AGE:arm_f_2_Lixisenatide	0.476
HYPO9901	HYPO9901	b1	SEXM:AGE	AGE:arm_f_2_Lixisenatide	0.327
HYPO9901	HYPO9901	b1	FI10:arm_f_2_Lixisenatide	AGE:arm_f_2_Lixisenatide	0.872
HYPO9901	HYPO9901	b1	SEXM:arm_f_2_Lixisenatide	AGE:arm_f_2_Lixisenatide	0.665
HYPO9901	HYPO9901	b1	(Intercept)	FI10:SEXM:AGE	-0.506
HYPO9901	HYPO9901	b1	FI10	FI10:SEXM:AGE	0.553
HYPO9901	HYPO9901	b1	SEXM	FI10:SEXM:AGE	0.901
HYPO9901	HYPO9901	b1	AGE	FI10:SEXM:AGE	0.506
HYPO9901	HYPO9901	b1	arm_f_2_Lixisenatide	FI10:SEXM:AGE	0.268
HYPO9901	HYPO9901	b1	FI10:SEXM	FI10:SEXM:AGE	-0.988
HYPO9901	HYPO9901	b1	FI10:AGE	FI10:SEXM:AGE	-0.561
HYPO9901	HYPO9901	b1	SEXM:AGE	FI10:SEXM:AGE	-0.906
HYPO9901	HYPO9901	b1	FI10:arm_f_2_Lixisenatide	FI10:SEXM:AGE	-0.271
HYPO9901	HYPO9901	b1	SEXM:arm_f_2_Lixisenatide	FI10:SEXM:AGE	-0.516
HYPO9901	HYPO9901	b1	AGE:arm_f_2_Lixisenatide	FI10:SEXM:AGE	-0.267
HYPO9901	HYPO9901	b1	(Intercept)	FI10:SEXM:arm_f_2_Lixisenatide	-0.287
HYPO9901	HYPO9901	b1	FI10	FI10:SEXM:arm_f_2_Lixisenatide	0.318
HYPO9901	HYPO9901	b1	SEXM	FI10:SEXM:arm_f_2_Lixisenatide	0.505
HYPO9901	HYPO9901	b1	AGE	FI10:SEXM:arm_f_2_Lixisenatide	0.279
HYPO9901	HYPO9901	b1	arm_f_2_Lixisenatide	FI10:SEXM:arm_f_2_Lixisenatide	0.58
HYPO9901	HYPO9901	b1	FI10:SEXM	FI10:SEXM:arm_f_2_Lixisenatide	-0.559
HYPO9901	HYPO9901	b1	FI10:AGE	FI10:SEXM:arm_f_2_Lixisenatide	-0.314
HYPO9901	HYPO9901	b1	SEXM:AGE	FI10:SEXM:arm_f_2_Lixisenatide	-0.495
HYPO9901	HYPO9901	b1	FI10:arm_f_2_Lixisenatide	FI10:SEXM:arm_f_2_Lixisenatide	-0.65
HYPO9901	HYPO9901	b1	SEXM:arm_f_2_Lixisenatide	FI10:SEXM:arm_f_2_Lixisenatide	-0.901
HYPO9901	HYPO9901	b1	AGE:arm_f_2_Lixisenatide	FI10:SEXM:arm_f_2_Lixisenatide	-0.567
HYPO9901	HYPO9901	b1	FI10:SEXM:AGE	FI10:SEXM:arm_f_2_Lixisenatide	0.552
HYPO9901	HYPO9901	b1	(Intercept)	FI10:AGE:arm_f_2_Lixisenatide	-0.437
HYPO9901	HYPO9901	b1	FI10	FI10:AGE:arm_f_2_Lixisenatide	0.478
HYPO9901	HYPO9901	b1	SEXM	FI10:AGE:arm_f_2_Lixisenatide	0.272
HYPO9901	HYPO9901	b1	AGE	FI10:AGE:arm_f_2_Lixisenatide	0.437
HYPO9901	HYPO9901	b1	arm_f_2_Lixisenatide	FI10:AGE:arm_f_2_Lixisenatide	0.892
HYPO9901	HYPO9901	b1	FI10:SEXM	FI10:AGE:arm_f_2_Lixisenatide	-0.272
HYPO9901	HYPO9901	b1	FI10:AGE	FI10:AGE:arm_f_2_Lixisenatide	-0.485
HYPO9901	HYPO9901	b1	SEXM:AGE	FI10:AGE:arm_f_2_Lixisenatide	-0.271
HYPO9901	HYPO9901	b1	FI10:arm_f_2_Lixisenatide	FI10:AGE:arm_f_2_Lixisenatide	-0.989
HYPO9901	HYPO9901	b1	SEXM:arm_f_2_Lixisenatide	FI10:AGE:arm_f_2_Lixisenatide	-0.601
HYPO9901	HYPO9901	b1	AGE:arm_f_2_Lixisenatide	FI10:AGE:arm_f_2_Lixisenatide	-0.893
HYPO9901	HYPO9901	b1	FI10:SEXM:AGE	FI10:AGE:arm_f_2_Lixisenatide	0.272
HYPO9901	HYPO9901	b1	FI10:SEXM:arm_f_2_Lixisenatide	FI10:AGE:arm_f_2_Lixisenatide	0.643
HYPO9901	HYPO9901	b1	(Intercept)	SEXM:AGE:arm_f_2_Lixisenatide	-0.351
HYPO9901	HYPO9901	b1	FI10	SEXM:AGE:arm_f_2_Lixisenatide	0.312
HYPO9901	HYPO9901	b1	SEXM	SEXM:AGE:arm_f_2_Lixisenatide	0.568
HYPO9901	HYPO9901	b1	AGE	SEXM:AGE:arm_f_2_Lixisenatide	0.357
HYPO9901	HYPO9901	b1	arm_f_2_Lixisenatide	SEXM:AGE:arm_f_2_Lixisenatide	0.667
HYPO9901	HYPO9901	b1	FI10:SEXM	SEXM:AGE:arm_f_2_Lixisenatide	-0.509
HYPO9901	HYPO9901	b1	FI10:AGE	SEXM:AGE:arm_f_2_Lixisenatide	-0.322
HYPO9901	HYPO9901	b1	SEXM:AGE	SEXM:AGE:arm_f_2_Lixisenatide	-0.576
HYPO9901	HYPO9901	b1	FI10:arm_f_2_Lixisenatide	SEXM:AGE:arm_f_2_Lixisenatide	-0.589
HYPO9901	HYPO9901	b1	SEXM:arm_f_2_Lixisenatide	SEXM:AGE:arm_f_2_Lixisenatide	-0.988
HYPO9901	HYPO9901	b1	AGE:arm_f_2_Lixisenatide	SEXM:AGE:arm_f_2_Lixisenatide	-0.675
HYPO9901	HYPO9901	b1	FI10:SEXM:AGE	SEXM:AGE:arm_f_2_Lixisenatide	0.522
HYPO9901	HYPO9901	b1	FI10:SEXM:arm_f_2_Lixisenatide	SEXM:AGE:arm_f_2_Lixisenatide	0.884
HYPO9901	HYPO9901	b1	FI10:AGE:arm_f_2_Lixisenatide	SEXM:AGE:arm_f_2_Lixisenatide	0.604
HYPO9901	HYPO9901	b1	(Intercept)	FI10:SEXM:AGE:arm_f_2_Lixisenatide	0.284
HYPO9901	HYPO9901	b1	FI10	FI10:SEXM:AGE:arm_f_2_Lixisenatide	-0.311
HYPO9901	HYPO9901	b1	SEXM	FI10:SEXM:AGE:arm_f_2_Lixisenatide	-0.506
HYPO9901	HYPO9901	b1	AGE	FI10:SEXM:AGE:arm_f_2_Lixisenatide	-0.284
HYPO9901	HYPO9901	b1	arm_f_2_Lixisenatide	FI10:SEXM:AGE:arm_f_2_Lixisenatide	-0.58
HYPO9901	HYPO9901	b1	FI10:SEXM	FI10:SEXM:AGE:arm_f_2_Lixisenatide	0.555
HYPO9901	HYPO9901	b1	FI10:AGE	FI10:SEXM:AGE:arm_f_2_Lixisenatide	0.315
HYPO9901	HYPO9901	b1	SEXM:AGE	FI10:SEXM:AGE:arm_f_2_Lixisenatide	0.509
HYPO9901	HYPO9901	b1	FI10:arm_f_2_Lixisenatide	FI10:SEXM:AGE:arm_f_2_Lixisenatide	0.643
HYPO9901	HYPO9901	b1	SEXM:arm_f_2_Lixisenatide	FI10:SEXM:AGE:arm_f_2_Lixisenatide	0.9
HYPO9901	HYPO9901	b1	AGE:arm_f_2_Lixisenatide	FI10:SEXM:AGE:arm_f_2_Lixisenatide	0.581
HYPO9901	HYPO9901	b1	FI10:SEXM:AGE	FI10:SEXM:AGE:arm_f_2_Lixisenatide	-0.562
HYPO9901	HYPO9901	b1	FI10:SEXM:arm_f_2_Lixisenatide	FI10:SEXM:AGE:arm_f_2_Lixisenatide	-0.989
HYPO9901	HYPO9901	b1	FI10:AGE:arm_f_2_Lixisenatide	FI10:SEXM:AGE:arm_f_2_Lixisenatide	-0.65
HYPO9901	HYPO9901	b1	SEXM:AGE:arm_f_2_Lixisenatide	FI10:SEXM:AGE:arm_f_2_Lixisenatide	-0.903
EFC12703	EFC12703	b1	(Intercept)	FI10	-0.976
EFC12703	EFC12703	b1	(Intercept)	SEXM	-0.839
EFC12703	EFC12703	b1	FI10	SEXM	0.819
EFC12703	EFC12703	b1	(Intercept)	AGE	-0.999
EFC12703	EFC12703	b1	FI10	AGE	0.976
EFC12703	EFC12703	b1	SEXM	AGE	0.839
EFC12703	EFC12703	b1	(Intercept)	arm_f_2_Lixisenatide	-0.855
EFC12703	EFC12703	b1	FI10	arm_f_2_Lixisenatide	0.835
EFC12703	EFC12703	b1	SEXM	arm_f_2_Lixisenatide	0.718
EFC12703	EFC12703	b1	AGE	arm_f_2_Lixisenatide	0.855
EFC12703	EFC12703	b1	(Intercept)	FI10:SEXM	0.783
EFC12703	EFC12703	b1	FI10	FI10:SEXM	-0.802
EFC12703	EFC12703	b1	SEXM	FI10:SEXM	-0.965
EFC12703	EFC12703	b1	AGE	FI10:SEXM	-0.783
EFC12703	EFC12703	b1	arm_f_2_Lixisenatide	FI10:SEXM	-0.67
EFC12703	EFC12703	b1	(Intercept)	FI10:AGE	0.976
EFC12703	EFC12703	b1	FI10	FI10:AGE	-0.999
EFC12703	EFC12703	b1	SEXM	FI10:AGE	-0.819
EFC12703	EFC12703	b1	AGE	FI10:AGE	-0.977
EFC12703	EFC12703	b1	arm_f_2_Lixisenatide	FI10:AGE	-0.835
EFC12703	EFC12703	b1	FI10:SEXM	FI10:AGE	0.802
EFC12703	EFC12703	b1	(Intercept)	SEXM:AGE	0.843
EFC12703	EFC12703	b1	FI10	SEXM:AGE	-0.823
EFC12703	EFC12703	b1	SEXM	SEXM:AGE	-0.999
EFC12703	EFC12703	b1	AGE	SEXM:AGE	-0.843
EFC12703	EFC12703	b1	arm_f_2_Lixisenatide	SEXM:AGE	-0.721
EFC12703	EFC12703	b1	FI10:SEXM	SEXM:AGE	0.964
EFC12703	EFC12703	b1	FI10:AGE	SEXM:AGE	0.824
EFC12703	EFC12703	b1	(Intercept)	FI10:arm_f_2_Lixisenatide	0.811
EFC12703	EFC12703	b1	FI10	FI10:arm_f_2_Lixisenatide	-0.831
EFC12703	EFC12703	b1	SEXM	FI10:arm_f_2_Lixisenatide	-0.681
EFC12703	EFC12703	b1	AGE	FI10:arm_f_2_Lixisenatide	-0.811
EFC12703	EFC12703	b1	arm_f_2_Lixisenatide	FI10:arm_f_2_Lixisenatide	-0.966
EFC12703	EFC12703	b1	FI10:SEXM	FI10:arm_f_2_Lixisenatide	0.666
EFC12703	EFC12703	b1	FI10:AGE	FI10:arm_f_2_Lixisenatide	0.83
EFC12703	EFC12703	b1	SEXM:AGE	FI10:arm_f_2_Lixisenatide	0.684
EFC12703	EFC12703	b1	(Intercept)	SEXM:arm_f_2_Lixisenatide	0.676
EFC12703	EFC12703	b1	FI10	SEXM:arm_f_2_Lixisenatide	-0.66
EFC12703	EFC12703	b1	SEXM	SEXM:arm_f_2_Lixisenatide	-0.805
EFC12703	EFC12703	b1	AGE	SEXM:arm_f_2_Lixisenatide	-0.675
EFC12703	EFC12703	b1	arm_f_2_Lixisenatide	SEXM:arm_f_2_Lixisenatide	-0.79
EFC12703	EFC12703	b1	FI10:SEXM	SEXM:arm_f_2_Lixisenatide	0.777
EFC12703	EFC12703	b1	FI10:AGE	SEXM:arm_f_2_Lixisenatide	0.66
EFC12703	EFC12703	b1	SEXM:AGE	SEXM:arm_f_2_Lixisenatide	0.805
EFC12703	EFC12703	b1	FI10:arm_f_2_Lixisenatide	SEXM:arm_f_2_Lixisenatide	0.763
EFC12703	EFC12703	b1	(Intercept)	AGE:arm_f_2_Lixisenatide	0.859
EFC12703	EFC12703	b1	FI10	AGE:arm_f_2_Lixisenatide	-0.839
EFC12703	EFC12703	b1	SEXM	AGE:arm_f_2_Lixisenatide	-0.721
EFC12703	EFC12703	b1	AGE	AGE:arm_f_2_Lixisenatide	-0.86
EFC12703	EFC12703	b1	arm_f_2_Lixisenatide	AGE:arm_f_2_Lixisenatide	-0.999
EFC12703	EFC12703	b1	FI10:SEXM	AGE:arm_f_2_Lixisenatide	0.673
EFC12703	EFC12703	b1	FI10:AGE	AGE:arm_f_2_Lixisenatide	0.84
EFC12703	EFC12703	b1	SEXM:AGE	AGE:arm_f_2_Lixisenatide	0.725
EFC12703	EFC12703	b1	FI10:arm_f_2_Lixisenatide	AGE:arm_f_2_Lixisenatide	0.964
EFC12703	EFC12703	b1	SEXM:arm_f_2_Lixisenatide	AGE:arm_f_2_Lixisenatide	0.79
EFC12703	EFC12703	b1	(Intercept)	FI10:SEXM:AGE	-0.788
EFC12703	EFC12703	b1	FI10	FI10:SEXM:AGE	0.807
EFC12703	EFC12703	b1	SEXM	FI10:SEXM:AGE	0.966
EFC12703	EFC12703	b1	AGE	FI10:SEXM:AGE	0.789
EFC12703	EFC12703	b1	arm_f_2_Lixisenatide	FI10:SEXM:AGE	0.674
EFC12703	EFC12703	b1	FI10:SEXM	FI10:SEXM:AGE	-0.999
EFC12703	EFC12703	b1	FI10:AGE	FI10:SEXM:AGE	-0.807
EFC12703	EFC12703	b1	SEXM:AGE	FI10:SEXM:AGE	-0.966
EFC12703	EFC12703	b1	FI10:arm_f_2_Lixisenatide	FI10:SEXM:AGE	-0.67
EFC12703	EFC12703	b1	SEXM:arm_f_2_Lixisenatide	FI10:SEXM:AGE	-0.778
EFC12703	EFC12703	b1	AGE:arm_f_2_Lixisenatide	FI10:SEXM:AGE	-0.678
EFC12703	EFC12703	b1	(Intercept)	FI10:SEXM:arm_f_2_Lixisenatide	-0.614
EFC12703	EFC12703	b1	FI10	FI10:SEXM:arm_f_2_Lixisenatide	0.629
EFC12703	EFC12703	b1	SEXM	FI10:SEXM:arm_f_2_Lixisenatide	0.756
EFC12703	EFC12703	b1	AGE	FI10:SEXM:arm_f_2_Lixisenatide	0.614
EFC12703	EFC12703	b1	arm_f_2_Lixisenatide	FI10:SEXM:arm_f_2_Lixisenatide	0.731
EFC12703	EFC12703	b1	FI10:SEXM	FI10:SEXM:arm_f_2_Lixisenatide	-0.784
EFC12703	EFC12703	b1	FI10:AGE	FI10:SEXM:arm_f_2_Lixisenatide	-0.628
EFC12703	EFC12703	b1	SEXM:AGE	FI10:SEXM:arm_f_2_Lixisenatide	-0.755
EFC12703	EFC12703	b1	FI10:arm_f_2_Lixisenatide	FI10:SEXM:arm_f_2_Lixisenatide	-0.757
EFC12703	EFC12703	b1	SEXM:arm_f_2_Lixisenatide	FI10:SEXM:arm_f_2_Lixisenatide	-0.956
EFC12703	EFC12703	b1	AGE:arm_f_2_Lixisenatide	FI10:SEXM:arm_f_2_Lixisenatide	-0.729
EFC12703	EFC12703	b1	FI10:SEXM:AGE	FI10:SEXM:arm_f_2_Lixisenatide	0.783
EFC12703	EFC12703	b1	(Intercept)	FI10:AGE:arm_f_2_Lixisenatide	-0.817
EFC12703	EFC12703	b1	FI10	FI10:AGE:arm_f_2_Lixisenatide	0.837
EFC12703	EFC12703	b1	SEXM	FI10:AGE:arm_f_2_Lixisenatide	0.686
EFC12703	EFC12703	b1	AGE	FI10:AGE:arm_f_2_Lixisenatide	0.818
EFC12703	EFC12703	b1	arm_f_2_Lixisenatide	FI10:AGE:arm_f_2_Lixisenatide	0.966
EFC12703	EFC12703	b1	FI10:SEXM	FI10:AGE:arm_f_2_Lixisenatide	-0.671
EFC12703	EFC12703	b1	FI10:AGE	FI10:AGE:arm_f_2_Lixisenatide	-0.837
EFC12703	EFC12703	b1	SEXM:AGE	FI10:AGE:arm_f_2_Lixisenatide	-0.69
EFC12703	EFC12703	b1	FI10:arm_f_2_Lixisenatide	FI10:AGE:arm_f_2_Lixisenatide	-0.999
EFC12703	EFC12703	b1	SEXM:arm_f_2_Lixisenatide	FI10:AGE:arm_f_2_Lixisenatide	-0.764
EFC12703	EFC12703	b1	AGE:arm_f_2_Lixisenatide	FI10:AGE:arm_f_2_Lixisenatide	-0.966
EFC12703	EFC12703	b1	FI10:SEXM:AGE	FI10:AGE:arm_f_2_Lixisenatide	0.676
EFC12703	EFC12703	b1	FI10:SEXM:arm_f_2_Lixisenatide	FI10:AGE:arm_f_2_Lixisenatide	0.756
EFC12703	EFC12703	b1	(Intercept)	SEXM:AGE:arm_f_2_Lixisenatide	-0.682
EFC12703	EFC12703	b1	FI10	SEXM:AGE:arm_f_2_Lixisenatide	0.666
EFC12703	EFC12703	b1	SEXM	SEXM:AGE:arm_f_2_Lixisenatide	0.808
EFC12703	EFC12703	b1	AGE	SEXM:AGE:arm_f_2_Lixisenatide	0.682
EFC12703	EFC12703	b1	arm_f_2_Lixisenatide	SEXM:AGE:arm_f_2_Lixisenatide	0.793
EFC12703	EFC12703	b1	FI10:SEXM	SEXM:AGE:arm_f_2_Lixisenatide	-0.78
EFC12703	EFC12703	b1	FI10:AGE	SEXM:AGE:arm_f_2_Lixisenatide	-0.667
EFC12703	EFC12703	b1	SEXM:AGE	SEXM:AGE:arm_f_2_Lixisenatide	-0.809
EFC12703	EFC12703	b1	FI10:arm_f_2_Lixisenatide	SEXM:AGE:arm_f_2_Lixisenatide	-0.765
EFC12703	EFC12703	b1	SEXM:arm_f_2_Lixisenatide	SEXM:AGE:arm_f_2_Lixisenatide	-0.999
EFC12703	EFC12703	b1	AGE:arm_f_2_Lixisenatide	SEXM:AGE:arm_f_2_Lixisenatide	-0.793
EFC12703	EFC12703	b1	FI10:SEXM:AGE	SEXM:AGE:arm_f_2_Lixisenatide	0.782
EFC12703	EFC12703	b1	FI10:SEXM:arm_f_2_Lixisenatide	SEXM:AGE:arm_f_2_Lixisenatide	0.953
EFC12703	EFC12703	b1	FI10:AGE:arm_f_2_Lixisenatide	SEXM:AGE:arm_f_2_Lixisenatide	0.767
EFC12703	EFC12703	b1	(Intercept)	FI10:SEXM:AGE:arm_f_2_Lixisenatide	0.622
EFC12703	EFC12703	b1	FI10	FI10:SEXM:AGE:arm_f_2_Lixisenatide	-0.637
EFC12703	EFC12703	b1	SEXM	FI10:SEXM:AGE:arm_f_2_Lixisenatide	-0.763
EFC12703	EFC12703	b1	AGE	FI10:SEXM:AGE:arm_f_2_Lixisenatide	-0.623
EFC12703	EFC12703	b1	arm_f_2_Lixisenatide	FI10:SEXM:AGE:arm_f_2_Lixisenatide	-0.736
EFC12703	EFC12703	b1	FI10:SEXM	FI10:SEXM:AGE:arm_f_2_Lixisenatide	0.789
EFC12703	EFC12703	b1	FI10:AGE	FI10:SEXM:AGE:arm_f_2_Lixisenatide	0.638
EFC12703	EFC12703	b1	SEXM:AGE	FI10:SEXM:AGE:arm_f_2_Lixisenatide	0.763
EFC12703	EFC12703	b1	FI10:arm_f_2_Lixisenatide	FI10:SEXM:AGE:arm_f_2_Lixisenatide	0.761
EFC12703	EFC12703	b1	SEXM:arm_f_2_Lixisenatide	FI10:SEXM:AGE:arm_f_2_Lixisenatide	0.958
EFC12703	EFC12703	b1	AGE:arm_f_2_Lixisenatide	FI10:SEXM:AGE:arm_f_2_Lixisenatide	0.736
EFC12703	EFC12703	b1	FI10:SEXM:AGE	FI10:SEXM:AGE:arm_f_2_Lixisenatide	-0.79
EFC12703	EFC12703	b1	FI10:SEXM:arm_f_2_Lixisenatide	FI10:SEXM:AGE:arm_f_2_Lixisenatide	-0.999
EFC12703	EFC12703	b1	FI10:AGE:arm_f_2_Lixisenatide	FI10:SEXM:AGE:arm_f_2_Lixisenatide	-0.762
EFC12703	EFC12703	b1	SEXM:AGE:arm_f_2_Lixisenatide	FI10:SEXM:AGE:arm_f_2_Lixisenatide	-0.957
H9X-MC-GBDE	H9X-MC-GBDE	b1	(Intercept)	FI10	-0.888
H9X-MC-GBDE	H9X-MC-GBDE	b1	(Intercept)	SEXM	-0.615
H9X-MC-GBDE	H9X-MC-GBDE	b1	FI10	SEXM	0.546
H9X-MC-GBDE	H9X-MC-GBDE	b1	(Intercept)	AGE	-0.977
H9X-MC-GBDE	H9X-MC-GBDE	b1	FI10	AGE	0.857
H9X-MC-GBDE	H9X-MC-GBDE	b1	SEXM	AGE	0.601
H9X-MC-GBDE	H9X-MC-GBDE	b1	(Intercept)	arm_f_2_Dulaglutide	-0.696
H9X-MC-GBDE	H9X-MC-GBDE	b1	FI10	arm_f_2_Dulaglutide	0.618
H9X-MC-GBDE	H9X-MC-GBDE	b1	SEXM	arm_f_2_Dulaglutide	0.428
H9X-MC-GBDE	H9X-MC-GBDE	b1	AGE	arm_f_2_Dulaglutide	0.68
H9X-MC-GBDE	H9X-MC-GBDE	b1	(Intercept)	FI10:SEXM	0.514
H9X-MC-GBDE	H9X-MC-GBDE	b1	FI10	FI10:SEXM	-0.579
H9X-MC-GBDE	H9X-MC-GBDE	b1	SEXM	FI10:SEXM	-0.898
H9X-MC-GBDE	H9X-MC-GBDE	b1	AGE	FI10:SEXM	-0.496
H9X-MC-GBDE	H9X-MC-GBDE	b1	arm_f_2_Dulaglutide	FI10:SEXM	-0.358
H9X-MC-GBDE	H9X-MC-GBDE	b1	(Intercept)	FI10:AGE	0.886
H9X-MC-GBDE	H9X-MC-GBDE	b1	FI10	FI10:AGE	-0.981
H9X-MC-GBDE	H9X-MC-GBDE	b1	SEXM	FI10:AGE	-0.545
H9X-MC-GBDE	H9X-MC-GBDE	b1	AGE	FI10:AGE	-0.893
H9X-MC-GBDE	H9X-MC-GBDE	b1	arm_f_2_Dulaglutide	FI10:AGE	-0.617
H9X-MC-GBDE	H9X-MC-GBDE	b1	FI10:SEXM	FI10:AGE	0.568
H9X-MC-GBDE	H9X-MC-GBDE	b1	(Intercept)	SEXM:AGE	0.619
H9X-MC-GBDE	H9X-MC-GBDE	b1	FI10	SEXM:AGE	-0.543
H9X-MC-GBDE	H9X-MC-GBDE	b1	SEXM	SEXM:AGE	-0.982
H9X-MC-GBDE	H9X-MC-GBDE	b1	AGE	SEXM:AGE	-0.634
H9X-MC-GBDE	H9X-MC-GBDE	b1	arm_f_2_Dulaglutide	SEXM:AGE	-0.431
H9X-MC-GBDE	H9X-MC-GBDE	b1	FI10:SEXM	SEXM:AGE	0.868
H9X-MC-GBDE	H9X-MC-GBDE	b1	FI10:AGE	SEXM:AGE	0.567
H9X-MC-GBDE	H9X-MC-GBDE	b1	(Intercept)	FI10:arm_f_2_Dulaglutide	0.614
H9X-MC-GBDE	H9X-MC-GBDE	b1	FI10	FI10:arm_f_2_Dulaglutide	-0.692
H9X-MC-GBDE	H9X-MC-GBDE	b1	SEXM	FI10:arm_f_2_Dulaglutide	-0.378
H9X-MC-GBDE	H9X-MC-GBDE	b1	AGE	FI10:arm_f_2_Dulaglutide	-0.592
H9X-MC-GBDE	H9X-MC-GBDE	b1	arm_f_2_Dulaglutide	FI10:arm_f_2_Dulaglutide	-0.877
H9X-MC-GBDE	H9X-MC-GBDE	b1	FI10:SEXM	FI10:arm_f_2_Dulaglutide	0.4
H9X-MC-GBDE	H9X-MC-GBDE	b1	FI10:AGE	FI10:arm_f_2_Dulaglutide	0.678
H9X-MC-GBDE	H9X-MC-GBDE	b1	SEXM:AGE	FI10:arm_f_2_Dulaglutide	0.376
H9X-MC-GBDE	H9X-MC-GBDE	b1	(Intercept)	SEXM:arm_f_2_Dulaglutide	0.427
H9X-MC-GBDE	H9X-MC-GBDE	b1	FI10	SEXM:arm_f_2_Dulaglutide	-0.379
H9X-MC-GBDE	H9X-MC-GBDE	b1	SEXM	SEXM:arm_f_2_Dulaglutide	-0.694
H9X-MC-GBDE	H9X-MC-GBDE	b1	AGE	SEXM:arm_f_2_Dulaglutide	-0.417
H9X-MC-GBDE	H9X-MC-GBDE	b1	arm_f_2_Dulaglutide	SEXM:arm_f_2_Dulaglutide	-0.613
H9X-MC-GBDE	H9X-MC-GBDE	b1	FI10:SEXM	SEXM:arm_f_2_Dulaglutide	0.623
H9X-MC-GBDE	H9X-MC-GBDE	b1	FI10:AGE	SEXM:arm_f_2_Dulaglutide	0.378
H9X-MC-GBDE	H9X-MC-GBDE	b1	SEXM:AGE	SEXM:arm_f_2_Dulaglutide	0.682
H9X-MC-GBDE	H9X-MC-GBDE	b1	FI10:arm_f_2_Dulaglutide	SEXM:arm_f_2_Dulaglutide	0.538
H9X-MC-GBDE	H9X-MC-GBDE	b1	(Intercept)	AGE:arm_f_2_Dulaglutide	0.683
H9X-MC-GBDE	H9X-MC-GBDE	b1	FI10	AGE:arm_f_2_Dulaglutide	-0.599
H9X-MC-GBDE	H9X-MC-GBDE	b1	SEXM	AGE:arm_f_2_Dulaglutide	-0.42
H9X-MC-GBDE	H9X-MC-GBDE	b1	AGE	AGE:arm_f_2_Dulaglutide	-0.699
H9X-MC-GBDE	H9X-MC-GBDE	b1	arm_f_2_Dulaglutide	AGE:arm_f_2_Dulaglutide	-0.979
H9X-MC-GBDE	H9X-MC-GBDE	b1	FI10:SEXM	AGE:arm_f_2_Dulaglutide	0.347
H9X-MC-GBDE	H9X-MC-GBDE	b1	FI10:AGE	AGE:arm_f_2_Dulaglutide	0.625
H9X-MC-GBDE	H9X-MC-GBDE	b1	SEXM:AGE	AGE:arm_f_2_Dulaglutide	0.444
H9X-MC-GBDE	H9X-MC-GBDE	b1	FI10:arm_f_2_Dulaglutide	AGE:arm_f_2_Dulaglutide	0.842
H9X-MC-GBDE	H9X-MC-GBDE	b1	SEXM:arm_f_2_Dulaglutide	AGE:arm_f_2_Dulaglutide	0.6
H9X-MC-GBDE	H9X-MC-GBDE	b1	(Intercept)	FI10:SEXM:AGE	-0.529
H9X-MC-GBDE	H9X-MC-GBDE	b1	FI10	FI10:SEXM:AGE	0.585
H9X-MC-GBDE	H9X-MC-GBDE	b1	SEXM	FI10:SEXM:AGE	0.898
H9X-MC-GBDE	H9X-MC-GBDE	b1	AGE	FI10:SEXM:AGE	0.533
H9X-MC-GBDE	H9X-MC-GBDE	b1	arm_f_2_Dulaglutide	FI10:SEXM:AGE	0.368
H9X-MC-GBDE	H9X-MC-GBDE	b1	FI10:SEXM	FI10:SEXM:AGE	-0.985
H9X-MC-GBDE	H9X-MC-GBDE	b1	FI10:AGE	FI10:SEXM:AGE	-0.597
H9X-MC-GBDE	H9X-MC-GBDE	b1	SEXM:AGE	FI10:SEXM:AGE	-0.898
H9X-MC-GBDE	H9X-MC-GBDE	b1	FI10:arm_f_2_Dulaglutide	FI10:SEXM:AGE	-0.405
H9X-MC-GBDE	H9X-MC-GBDE	b1	SEXM:arm_f_2_Dulaglutide	FI10:SEXM:AGE	-0.623
H9X-MC-GBDE	H9X-MC-GBDE	b1	AGE:arm_f_2_Dulaglutide	FI10:SEXM:AGE	-0.373
H9X-MC-GBDE	H9X-MC-GBDE	b1	(Intercept)	FI10:SEXM:arm_f_2_Dulaglutide	-0.345
H9X-MC-GBDE	H9X-MC-GBDE	b1	FI10	FI10:SEXM:arm_f_2_Dulaglutide	0.388
H9X-MC-GBDE	H9X-MC-GBDE	b1	SEXM	FI10:SEXM:arm_f_2_Dulaglutide	0.602
H9X-MC-GBDE	H9X-MC-GBDE	b1	AGE	FI10:SEXM:arm_f_2_Dulaglutide	0.333
H9X-MC-GBDE	H9X-MC-GBDE	b1	arm_f_2_Dulaglutide	FI10:SEXM:arm_f_2_Dulaglutide	0.493
H9X-MC-GBDE	H9X-MC-GBDE	b1	FI10:SEXM	FI10:SEXM:arm_f_2_Dulaglutide	-0.671
H9X-MC-GBDE	H9X-MC-GBDE	b1	FI10:AGE	FI10:SEXM:arm_f_2_Dulaglutide	-0.381
H9X-MC-GBDE	H9X-MC-GBDE	b1	SEXM:AGE	FI10:SEXM:arm_f_2_Dulaglutide	-0.582
H9X-MC-GBDE	H9X-MC-GBDE	b1	FI10:arm_f_2_Dulaglutide	FI10:SEXM:arm_f_2_Dulaglutide	-0.562
H9X-MC-GBDE	H9X-MC-GBDE	b1	SEXM:arm_f_2_Dulaglutide	FI10:SEXM:arm_f_2_Dulaglutide	-0.896
H9X-MC-GBDE	H9X-MC-GBDE	b1	AGE:arm_f_2_Dulaglutide	FI10:SEXM:arm_f_2_Dulaglutide	-0.473
H9X-MC-GBDE	H9X-MC-GBDE	b1	FI10:SEXM:AGE	FI10:SEXM:arm_f_2_Dulaglutide	0.661
H9X-MC-GBDE	H9X-MC-GBDE	b1	(Intercept)	FI10:AGE:arm_f_2_Dulaglutide	-0.62
H9X-MC-GBDE	H9X-MC-GBDE	b1	FI10	FI10:AGE:arm_f_2_Dulaglutide	0.687
H9X-MC-GBDE	H9X-MC-GBDE	b1	SEXM	FI10:AGE:arm_f_2_Dulaglutide	0.382
H9X-MC-GBDE	H9X-MC-GBDE	b1	AGE	FI10:AGE:arm_f_2_Dulaglutide	0.626
H9X-MC-GBDE	H9X-MC-GBDE	b1	arm_f_2_Dulaglutide	FI10:AGE:arm_f_2_Dulaglutide	0.881
H9X-MC-GBDE	H9X-MC-GBDE	b1	FI10:SEXM	FI10:AGE:arm_f_2_Dulaglutide	-0.398
H9X-MC-GBDE	H9X-MC-GBDE	b1	FI10:AGE	FI10:AGE:arm_f_2_Dulaglutide	-0.701
H9X-MC-GBDE	H9X-MC-GBDE	b1	SEXM:AGE	FI10:AGE:arm_f_2_Dulaglutide	-0.397
H9X-MC-GBDE	H9X-MC-GBDE	b1	FI10:arm_f_2_Dulaglutide	FI10:AGE:arm_f_2_Dulaglutide	-0.983
H9X-MC-GBDE	H9X-MC-GBDE	b1	SEXM:arm_f_2_Dulaglutide	FI10:AGE:arm_f_2_Dulaglutide	-0.54
H9X-MC-GBDE	H9X-MC-GBDE	b1	AGE:arm_f_2_Dulaglutide	FI10:AGE:arm_f_2_Dulaglutide	-0.881
H9X-MC-GBDE	H9X-MC-GBDE	b1	FI10:SEXM:AGE	FI10:AGE:arm_f_2_Dulaglutide	0.418
H9X-MC-GBDE	H9X-MC-GBDE	b1	FI10:SEXM:arm_f_2_Dulaglutide	FI10:AGE:arm_f_2_Dulaglutide	0.552
H9X-MC-GBDE	H9X-MC-GBDE	b1	(Intercept)	SEXM:AGE:arm_f_2_Dulaglutide	-0.427
H9X-MC-GBDE	H9X-MC-GBDE	b1	FI10	SEXM:AGE:arm_f_2_Dulaglutide	0.374
H9X-MC-GBDE	H9X-MC-GBDE	b1	SEXM	SEXM:AGE:arm_f_2_Dulaglutide	0.677
H9X-MC-GBDE	H9X-MC-GBDE	b1	AGE	SEXM:AGE:arm_f_2_Dulaglutide	0.437
H9X-MC-GBDE	H9X-MC-GBDE	b1	arm_f_2_Dulaglutide	SEXM:AGE:arm_f_2_Dulaglutide	0.612
H9X-MC-GBDE	H9X-MC-GBDE	b1	FI10:SEXM	SEXM:AGE:arm_f_2_Dulaglutide	-0.598
H9X-MC-GBDE	H9X-MC-GBDE	b1	FI10:AGE	SEXM:AGE:arm_f_2_Dulaglutide	-0.391
H9X-MC-GBDE	H9X-MC-GBDE	b1	SEXM:AGE	SEXM:AGE:arm_f_2_Dulaglutide	-0.689
H9X-MC-GBDE	H9X-MC-GBDE	b1	FI10:arm_f_2_Dulaglutide	SEXM:AGE:arm_f_2_Dulaglutide	-0.526
H9X-MC-GBDE	H9X-MC-GBDE	b1	SEXM:arm_f_2_Dulaglutide	SEXM:AGE:arm_f_2_Dulaglutide	-0.984
H9X-MC-GBDE	H9X-MC-GBDE	b1	AGE:arm_f_2_Dulaglutide	SEXM:AGE:arm_f_2_Dulaglutide	-0.625
H9X-MC-GBDE	H9X-MC-GBDE	b1	FI10:SEXM:AGE	SEXM:AGE:arm_f_2_Dulaglutide	0.619
H9X-MC-GBDE	H9X-MC-GBDE	b1	FI10:SEXM:arm_f_2_Dulaglutide	SEXM:AGE:arm_f_2_Dulaglutide	0.869
H9X-MC-GBDE	H9X-MC-GBDE	b1	FI10:AGE:arm_f_2_Dulaglutide	SEXM:AGE:arm_f_2_Dulaglutide	0.55
H9X-MC-GBDE	H9X-MC-GBDE	b1	(Intercept)	FI10:SEXM:AGE:arm_f_2_Dulaglutide	0.352
H9X-MC-GBDE	H9X-MC-GBDE	b1	FI10	FI10:SEXM:AGE:arm_f_2_Dulaglutide	-0.39
H9X-MC-GBDE	H9X-MC-GBDE	b1	SEXM	FI10:SEXM:AGE:arm_f_2_Dulaglutide	-0.598
H9X-MC-GBDE	H9X-MC-GBDE	b1	AGE	FI10:SEXM:AGE:arm_f_2_Dulaglutide	-0.355
H9X-MC-GBDE	H9X-MC-GBDE	b1	arm_f_2_Dulaglutide	FI10:SEXM:AGE:arm_f_2_Dulaglutide	-0.5
H9X-MC-GBDE	H9X-MC-GBDE	b1	FI10:SEXM	FI10:SEXM:AGE:arm_f_2_Dulaglutide	0.656
H9X-MC-GBDE	H9X-MC-GBDE	b1	FI10:AGE	FI10:SEXM:AGE:arm_f_2_Dulaglutide	0.397
H9X-MC-GBDE	H9X-MC-GBDE	b1	SEXM:AGE	FI10:SEXM:AGE:arm_f_2_Dulaglutide	0.597
H9X-MC-GBDE	H9X-MC-GBDE	b1	FI10:arm_f_2_Dulaglutide	FI10:SEXM:AGE:arm_f_2_Dulaglutide	0.557
H9X-MC-GBDE	H9X-MC-GBDE	b1	SEXM:arm_f_2_Dulaglutide	FI10:SEXM:AGE:arm_f_2_Dulaglutide	0.897
H9X-MC-GBDE	H9X-MC-GBDE	b1	AGE:arm_f_2_Dulaglutide	FI10:SEXM:AGE:arm_f_2_Dulaglutide	0.499
H9X-MC-GBDE	H9X-MC-GBDE	b1	FI10:SEXM:AGE	FI10:SEXM:AGE:arm_f_2_Dulaglutide	-0.666
H9X-MC-GBDE	H9X-MC-GBDE	b1	FI10:SEXM:arm_f_2_Dulaglutide	FI10:SEXM:AGE:arm_f_2_Dulaglutide	-0.988
H9X-MC-GBDE	H9X-MC-GBDE	b1	FI10:AGE:arm_f_2_Dulaglutide	FI10:SEXM:AGE:arm_f_2_Dulaglutide	-0.567
H9X-MC-GBDE	H9X-MC-GBDE	b1	SEXM:AGE:arm_f_2_Dulaglutide	FI10:SEXM:AGE:arm_f_2_Dulaglutide	-0.895
H9X-MC-GBDD	H9X-MC-GBDD	b1	(Intercept)	FI10	-0.94
H9X-MC-GBDD	H9X-MC-GBDD	b1	(Intercept)	SEXM	-0.775
H9X-MC-GBDD	H9X-MC-GBDD	b1	FI10	SEXM	0.729
H9X-MC-GBDD	H9X-MC-GBDD	b1	(Intercept)	AGE	-0.988
H9X-MC-GBDD	H9X-MC-GBDD	b1	FI10	AGE	0.918
H9X-MC-GBDD	H9X-MC-GBDD	b1	SEXM	AGE	0.766
H9X-MC-GBDD	H9X-MC-GBDD	b1	(Intercept)	arm_f_2_Dulaglutide	-0.864
H9X-MC-GBDD	H9X-MC-GBDD	b1	FI10	arm_f_2_Dulaglutide	0.812
H9X-MC-GBDD	H9X-MC-GBDD	b1	SEXM	arm_f_2_Dulaglutide	0.669
H9X-MC-GBDD	H9X-MC-GBDD	b1	AGE	arm_f_2_Dulaglutide	0.853
H9X-MC-GBDD	H9X-MC-GBDD	b1	(Intercept)	FI10:SEXM	0.734
H9X-MC-GBDD	H9X-MC-GBDD	b1	FI10	FI10:SEXM	-0.78
H9X-MC-GBDD	H9X-MC-GBDD	b1	SEXM	FI10:SEXM	-0.937
H9X-MC-GBDD	H9X-MC-GBDD	b1	AGE	FI10:SEXM	-0.716
H9X-MC-GBDD	H9X-MC-GBDD	b1	arm_f_2_Dulaglutide	FI10:SEXM	-0.634
H9X-MC-GBDD	H9X-MC-GBDD	b1	(Intercept)	FI10:AGE	0.941
H9X-MC-GBDD	H9X-MC-GBDD	b1	FI10	FI10:AGE	-0.989
H9X-MC-GBDD	H9X-MC-GBDD	b1	SEXM	FI10:AGE	-0.73
H9X-MC-GBDD	H9X-MC-GBDD	b1	AGE	FI10:AGE	-0.941
H9X-MC-GBDD	H9X-MC-GBDD	b1	arm_f_2_Dulaglutide	FI10:AGE	-0.813
H9X-MC-GBDD	H9X-MC-GBDD	b1	FI10:SEXM	FI10:AGE	0.772
H9X-MC-GBDD	H9X-MC-GBDD	b1	(Intercept)	SEXM:AGE	0.77
H9X-MC-GBDD	H9X-MC-GBDD	b1	FI10	SEXM:AGE	-0.715
H9X-MC-GBDD	H9X-MC-GBDD	b1	SEXM	SEXM:AGE	-0.989
H9X-MC-GBDD	H9X-MC-GBDD	b1	AGE	SEXM:AGE	-0.779
H9X-MC-GBDD	H9X-MC-GBDD	b1	arm_f_2_Dulaglutide	SEXM:AGE	-0.665
H9X-MC-GBDD	H9X-MC-GBDD	b1	FI10:SEXM	SEXM:AGE	0.917
H9X-MC-GBDD	H9X-MC-GBDD	b1	FI10:AGE	SEXM:AGE	0.733
H9X-MC-GBDD	H9X-MC-GBDD	b1	(Intercept)	FI10:arm_f_2_Dulaglutide	0.825
H9X-MC-GBDD	H9X-MC-GBDD	b1	FI10	FI10:arm_f_2_Dulaglutide	-0.878
H9X-MC-GBDD	H9X-MC-GBDD	b1	SEXM	FI10:arm_f_2_Dulaglutide	-0.639
H9X-MC-GBDD	H9X-MC-GBDD	b1	AGE	FI10:arm_f_2_Dulaglutide	-0.805
H9X-MC-GBDD	H9X-MC-GBDD	b1	arm_f_2_Dulaglutide	FI10:arm_f_2_Dulaglutide	-0.934
H9X-MC-GBDD	H9X-MC-GBDD	b1	FI10:SEXM	FI10:arm_f_2_Dulaglutide	0.685
H9X-MC-GBDD	H9X-MC-GBDD	b1	FI10:AGE	FI10:arm_f_2_Dulaglutide	0.868
H9X-MC-GBDD	H9X-MC-GBDD	b1	SEXM:AGE	FI10:arm_f_2_Dulaglutide	0.627
H9X-MC-GBDD	H9X-MC-GBDD	b1	(Intercept)	SEXM:arm_f_2_Dulaglutide	0.675
H9X-MC-GBDD	H9X-MC-GBDD	b1	FI10	SEXM:arm_f_2_Dulaglutide	-0.635
H9X-MC-GBDD	H9X-MC-GBDD	b1	SEXM	SEXM:arm_f_2_Dulaglutide	-0.871
H9X-MC-GBDD	H9X-MC-GBDD	b1	AGE	SEXM:arm_f_2_Dulaglutide	-0.667
H9X-MC-GBDD	H9X-MC-GBDD	b1	arm_f_2_Dulaglutide	SEXM:arm_f_2_Dulaglutide	-0.782
H9X-MC-GBDD	H9X-MC-GBDD	b1	FI10:SEXM	SEXM:arm_f_2_Dulaglutide	0.817
H9X-MC-GBDD	H9X-MC-GBDD	b1	FI10:AGE	SEXM:arm_f_2_Dulaglutide	0.636
H9X-MC-GBDD	H9X-MC-GBDD	b1	SEXM:AGE	SEXM:arm_f_2_Dulaglutide	0.862
H9X-MC-GBDD	H9X-MC-GBDD	b1	FI10:arm_f_2_Dulaglutide	SEXM:arm_f_2_Dulaglutide	0.73
H9X-MC-GBDD	H9X-MC-GBDD	b1	(Intercept)	AGE:arm_f_2_Dulaglutide	0.852
H9X-MC-GBDD	H9X-MC-GBDD	b1	FI10	AGE:arm_f_2_Dulaglutide	-0.791
H9X-MC-GBDD	H9X-MC-GBDD	b1	SEXM	AGE:arm_f_2_Dulaglutide	-0.66
H9X-MC-GBDD	H9X-MC-GBDD	b1	AGE	AGE:arm_f_2_Dulaglutide	-0.862
H9X-MC-GBDD	H9X-MC-GBDD	b1	arm_f_2_Dulaglutide	AGE:arm_f_2_Dulaglutide	-0.987
H9X-MC-GBDD	H9X-MC-GBDD	b1	FI10:SEXM	AGE:arm_f_2_Dulaglutide	0.618
H9X-MC-GBDD	H9X-MC-GBDD	b1	FI10:AGE	AGE:arm_f_2_Dulaglutide	0.811
H9X-MC-GBDD	H9X-MC-GBDD	b1	SEXM:AGE	AGE:arm_f_2_Dulaglutide	0.672
H9X-MC-GBDD	H9X-MC-GBDD	b1	FI10:arm_f_2_Dulaglutide	AGE:arm_f_2_Dulaglutide	0.909
H9X-MC-GBDD	H9X-MC-GBDD	b1	SEXM:arm_f_2_Dulaglutide	AGE:arm_f_2_Dulaglutide	0.772
H9X-MC-GBDD	H9X-MC-GBDD	b1	(Intercept)	FI10:SEXM:AGE	-0.737
H9X-MC-GBDD	H9X-MC-GBDD	b1	FI10	FI10:SEXM:AGE	0.774
H9X-MC-GBDD	H9X-MC-GBDD	b1	SEXM	FI10:SEXM:AGE	0.938
H9X-MC-GBDD	H9X-MC-GBDD	b1	AGE	FI10:SEXM:AGE	0.736
H9X-MC-GBDD	H9X-MC-GBDD	b1	arm_f_2_Dulaglutide	FI10:SEXM:AGE	0.636
H9X-MC-GBDD	H9X-MC-GBDD	b1	FI10:SEXM	FI10:SEXM:AGE	-0.989
H9X-MC-GBDD	H9X-MC-GBDD	b1	FI10:AGE	FI10:SEXM:AGE	-0.783
H9X-MC-GBDD	H9X-MC-GBDD	b1	SEXM:AGE	FI10:SEXM:AGE	-0.938
H9X-MC-GBDD	H9X-MC-GBDD	b1	FI10:arm_f_2_Dulaglutide	FI10:SEXM:AGE	-0.679
H9X-MC-GBDD	H9X-MC-GBDD	b1	SEXM:arm_f_2_Dulaglutide	FI10:SEXM:AGE	-0.817
H9X-MC-GBDD	H9X-MC-GBDD	b1	AGE:arm_f_2_Dulaglutide	FI10:SEXM:AGE	-0.635
H9X-MC-GBDD	H9X-MC-GBDD	b1	(Intercept)	FI10:SEXM:arm_f_2_Dulaglutide	-0.636
H9X-MC-GBDD	H9X-MC-GBDD	b1	FI10	FI10:SEXM:arm_f_2_Dulaglutide	0.676
H9X-MC-GBDD	H9X-MC-GBDD	b1	SEXM	FI10:SEXM:arm_f_2_Dulaglutide	0.812
H9X-MC-GBDD	H9X-MC-GBDD	b1	AGE	FI10:SEXM:arm_f_2_Dulaglutide	0.621
H9X-MC-GBDD	H9X-MC-GBDD	b1	arm_f_2_Dulaglutide	FI10:SEXM:arm_f_2_Dulaglutide	0.72
H9X-MC-GBDD	H9X-MC-GBDD	b1	FI10:SEXM	FI10:SEXM:arm_f_2_Dulaglutide	-0.867
H9X-MC-GBDD	H9X-MC-GBDD	b1	FI10:AGE	FI10:SEXM:arm_f_2_Dulaglutide	-0.669
H9X-MC-GBDD	H9X-MC-GBDD	b1	SEXM:AGE	FI10:SEXM:arm_f_2_Dulaglutide	-0.795
H9X-MC-GBDD	H9X-MC-GBDD	b1	FI10:arm_f_2_Dulaglutide	FI10:SEXM:arm_f_2_Dulaglutide	-0.771
H9X-MC-GBDD	H9X-MC-GBDD	b1	SEXM:arm_f_2_Dulaglutide	FI10:SEXM:arm_f_2_Dulaglutide	-0.927
H9X-MC-GBDD	H9X-MC-GBDD	b1	AGE:arm_f_2_Dulaglutide	FI10:SEXM:arm_f_2_Dulaglutide	-0.701
H9X-MC-GBDD	H9X-MC-GBDD	b1	FI10:SEXM:AGE	FI10:SEXM:arm_f_2_Dulaglutide	0.857
H9X-MC-GBDD	H9X-MC-GBDD	b1	(Intercept)	FI10:AGE:arm_f_2_Dulaglutide	-0.826
H9X-MC-GBDD	H9X-MC-GBDD	b1	FI10	FI10:AGE:arm_f_2_Dulaglutide	0.868
H9X-MC-GBDD	H9X-MC-GBDD	b1	SEXM	FI10:AGE:arm_f_2_Dulaglutide	0.64
H9X-MC-GBDD	H9X-MC-GBDD	b1	AGE	FI10:AGE:arm_f_2_Dulaglutide	0.826
H9X-MC-GBDD	H9X-MC-GBDD	b1	arm_f_2_Dulaglutide	FI10:AGE:arm_f_2_Dulaglutide	0.935
H9X-MC-GBDD	H9X-MC-GBDD	b1	FI10:SEXM	FI10:AGE:arm_f_2_Dulaglutide	-0.677
H9X-MC-GBDD	H9X-MC-GBDD	b1	FI10:AGE	FI10:AGE:arm_f_2_Dulaglutide	-0.878
H9X-MC-GBDD	H9X-MC-GBDD	b1	SEXM:AGE	FI10:AGE:arm_f_2_Dulaglutide	-0.643
H9X-MC-GBDD	H9X-MC-GBDD	b1	FI10:arm_f_2_Dulaglutide	FI10:AGE:arm_f_2_Dulaglutide	-0.989
H9X-MC-GBDD	H9X-MC-GBDD	b1	SEXM:arm_f_2_Dulaglutide	FI10:AGE:arm_f_2_Dulaglutide	-0.731
H9X-MC-GBDD	H9X-MC-GBDD	b1	AGE:arm_f_2_Dulaglutide	FI10:AGE:arm_f_2_Dulaglutide	-0.933
H9X-MC-GBDD	H9X-MC-GBDD	b1	FI10:SEXM:AGE	FI10:AGE:arm_f_2_Dulaglutide	0.687
H9X-MC-GBDD	H9X-MC-GBDD	b1	FI10:SEXM:arm_f_2_Dulaglutide	FI10:AGE:arm_f_2_Dulaglutide	0.762
H9X-MC-GBDD	H9X-MC-GBDD	b1	(Intercept)	SEXM:AGE:arm_f_2_Dulaglutide	-0.667
H9X-MC-GBDD	H9X-MC-GBDD	b1	FI10	SEXM:AGE:arm_f_2_Dulaglutide	0.62
H9X-MC-GBDD	H9X-MC-GBDD	b1	SEXM	SEXM:AGE:arm_f_2_Dulaglutide	0.857
H9X-MC-GBDD	H9X-MC-GBDD	b1	AGE	SEXM:AGE:arm_f_2_Dulaglutide	0.675
H9X-MC-GBDD	H9X-MC-GBDD	b1	arm_f_2_Dulaglutide	SEXM:AGE:arm_f_2_Dulaglutide	0.773
H9X-MC-GBDD	H9X-MC-GBDD	b1	FI10:SEXM	SEXM:AGE:arm_f_2_Dulaglutide	-0.795
H9X-MC-GBDD	H9X-MC-GBDD	b1	FI10:AGE	SEXM:AGE:arm_f_2_Dulaglutide	-0.635
H9X-MC-GBDD	H9X-MC-GBDD	b1	SEXM:AGE	SEXM:AGE:arm_f_2_Dulaglutide	-0.867
H9X-MC-GBDD	H9X-MC-GBDD	b1	FI10:arm_f_2_Dulaglutide	SEXM:AGE:arm_f_2_Dulaglutide	-0.712
H9X-MC-GBDD	H9X-MC-GBDD	b1	SEXM:arm_f_2_Dulaglutide	SEXM:AGE:arm_f_2_Dulaglutide	-0.988
H9X-MC-GBDD	H9X-MC-GBDD	b1	AGE:arm_f_2_Dulaglutide	SEXM:AGE:arm_f_2_Dulaglutide	-0.783
H9X-MC-GBDD	H9X-MC-GBDD	b1	FI10:SEXM:AGE	SEXM:AGE:arm_f_2_Dulaglutide	0.813
H9X-MC-GBDD	H9X-MC-GBDD	b1	FI10:SEXM:arm_f_2_Dulaglutide	SEXM:AGE:arm_f_2_Dulaglutide	0.904
H9X-MC-GBDD	H9X-MC-GBDD	b1	FI10:AGE:arm_f_2_Dulaglutide	SEXM:AGE:arm_f_2_Dulaglutide	0.731
H9X-MC-GBDD	H9X-MC-GBDD	b1	(Intercept)	FI10:SEXM:AGE:arm_f_2_Dulaglutide	0.637
H9X-MC-GBDD	H9X-MC-GBDD	b1	FI10	FI10:SEXM:AGE:arm_f_2_Dulaglutide	-0.669
H9X-MC-GBDD	H9X-MC-GBDD	b1	SEXM	FI10:SEXM:AGE:arm_f_2_Dulaglutide	-0.81
H9X-MC-GBDD	H9X-MC-GBDD	b1	AGE	FI10:SEXM:AGE:arm_f_2_Dulaglutide	-0.636
H9X-MC-GBDD	H9X-MC-GBDD	b1	arm_f_2_Dulaglutide	FI10:SEXM:AGE:arm_f_2_Dulaglutide	-0.721
H9X-MC-GBDD	H9X-MC-GBDD	b1	FI10:SEXM	FI10:SEXM:AGE:arm_f_2_Dulaglutide	0.855
H9X-MC-GBDD	H9X-MC-GBDD	b1	FI10:AGE	FI10:SEXM:AGE:arm_f_2_Dulaglutide	0.677
H9X-MC-GBDD	H9X-MC-GBDD	b1	SEXM:AGE	FI10:SEXM:AGE:arm_f_2_Dulaglutide	0.811
H9X-MC-GBDD	H9X-MC-GBDD	b1	FI10:arm_f_2_Dulaglutide	FI10:SEXM:AGE:arm_f_2_Dulaglutide	0.762
H9X-MC-GBDD	H9X-MC-GBDD	b1	SEXM:arm_f_2_Dulaglutide	FI10:SEXM:AGE:arm_f_2_Dulaglutide	0.929
H9X-MC-GBDD	H9X-MC-GBDD	b1	AGE:arm_f_2_Dulaglutide	FI10:SEXM:AGE:arm_f_2_Dulaglutide	0.719
H9X-MC-GBDD	H9X-MC-GBDD	b1	FI10:SEXM:AGE	FI10:SEXM:AGE:arm_f_2_Dulaglutide	-0.864
H9X-MC-GBDD	H9X-MC-GBDD	b1	FI10:SEXM:arm_f_2_Dulaglutide	FI10:SEXM:AGE:arm_f_2_Dulaglutide	-0.988
H9X-MC-GBDD	H9X-MC-GBDD	b1	FI10:AGE:arm_f_2_Dulaglutide	FI10:SEXM:AGE:arm_f_2_Dulaglutide	-0.771
H9X-MC-GBDD	H9X-MC-GBDD	b1	SEXM:AGE:arm_f_2_Dulaglutide	FI10:SEXM:AGE:arm_f_2_Dulaglutide	-0.928
H9X-MC-GBDC	H9X-MC-GBDC	b1	(Intercept)	FI10	-0.935
H9X-MC-GBDC	H9X-MC-GBDC	b1	(Intercept)	SEXM	-0.703
H9X-MC-GBDC	H9X-MC-GBDC	b1	FI10	SEXM	0.657
H9X-MC-GBDC	H9X-MC-GBDC	b1	(Intercept)	AGE	-0.982
H9X-MC-GBDC	H9X-MC-GBDC	b1	FI10	AGE	0.905
H9X-MC-GBDC	H9X-MC-GBDC	b1	SEXM	AGE	0.691
H9X-MC-GBDC	H9X-MC-GBDC	b1	(Intercept)	arm_f_2_Dulaglutide	-0.875
H9X-MC-GBDC	H9X-MC-GBDC	b1	FI10	arm_f_2_Dulaglutide	0.818
H9X-MC-GBDC	H9X-MC-GBDC	b1	SEXM	arm_f_2_Dulaglutide	0.615
H9X-MC-GBDC	H9X-MC-GBDC	b1	AGE	arm_f_2_Dulaglutide	0.86
H9X-MC-GBDC	H9X-MC-GBDC	b1	(Intercept)	FI10:SEXM	0.592
H9X-MC-GBDC	H9X-MC-GBDC	b1	FI10	FI10:SEXM	-0.634
H9X-MC-GBDC	H9X-MC-GBDC	b1	SEXM	FI10:SEXM	-0.911
H9X-MC-GBDC	H9X-MC-GBDC	b1	AGE	FI10:SEXM	-0.574
H9X-MC-GBDC	H9X-MC-GBDC	b1	arm_f_2_Dulaglutide	FI10:SEXM	-0.518
H9X-MC-GBDC	H9X-MC-GBDC	b1	(Intercept)	FI10:AGE	0.933
H9X-MC-GBDC	H9X-MC-GBDC	b1	FI10	FI10:AGE	-0.984
H9X-MC-GBDC	H9X-MC-GBDC	b1	SEXM	FI10:AGE	-0.656
H9X-MC-GBDC	H9X-MC-GBDC	b1	AGE	FI10:AGE	-0.935
H9X-MC-GBDC	H9X-MC-GBDC	b1	arm_f_2_Dulaglutide	FI10:AGE	-0.816
H9X-MC-GBDC	H9X-MC-GBDC	b1	FI10:SEXM	FI10:AGE	0.624
H9X-MC-GBDC	H9X-MC-GBDC	b1	(Intercept)	SEXM:AGE	0.678
H9X-MC-GBDC	H9X-MC-GBDC	b1	FI10	SEXM:AGE	-0.624
H9X-MC-GBDC	H9X-MC-GBDC	b1	SEXM	SEXM:AGE	-0.984
H9X-MC-GBDC	H9X-MC-GBDC	b1	AGE	SEXM:AGE	-0.69
H9X-MC-GBDC	H9X-MC-GBDC	b1	arm_f_2_Dulaglutide	SEXM:AGE	-0.593
H9X-MC-GBDC	H9X-MC-GBDC	b1	FI10:SEXM	SEXM:AGE	0.881
H9X-MC-GBDC	H9X-MC-GBDC	b1	FI10:AGE	SEXM:AGE	0.645
H9X-MC-GBDC	H9X-MC-GBDC	b1	(Intercept)	FI10:arm_f_2_Dulaglutide	0.811
H9X-MC-GBDC	H9X-MC-GBDC	b1	FI10	FI10:arm_f_2_Dulaglutide	-0.868
H9X-MC-GBDC	H9X-MC-GBDC	b1	SEXM	FI10:arm_f_2_Dulaglutide	-0.571
H9X-MC-GBDC	H9X-MC-GBDC	b1	AGE	FI10:arm_f_2_Dulaglutide	-0.786
H9X-MC-GBDC	H9X-MC-GBDC	b1	arm_f_2_Dulaglutide	FI10:arm_f_2_Dulaglutide	-0.926
H9X-MC-GBDC	H9X-MC-GBDC	b1	FI10:SEXM	FI10:arm_f_2_Dulaglutide	0.55
H9X-MC-GBDC	H9X-MC-GBDC	b1	FI10:AGE	FI10:arm_f_2_Dulaglutide	0.855
H9X-MC-GBDC	H9X-MC-GBDC	b1	SEXM:AGE	FI10:arm_f_2_Dulaglutide	0.542
H9X-MC-GBDC	H9X-MC-GBDC	b1	(Intercept)	SEXM:arm_f_2_Dulaglutide	0.609
H9X-MC-GBDC	H9X-MC-GBDC	b1	FI10	SEXM:arm_f_2_Dulaglutide	-0.569
H9X-MC-GBDC	H9X-MC-GBDC	b1	SEXM	SEXM:arm_f_2_Dulaglutide	-0.866
H9X-MC-GBDC	H9X-MC-GBDC	b1	AGE	SEXM:arm_f_2_Dulaglutide	-0.599
H9X-MC-GBDC	H9X-MC-GBDC	b1	arm_f_2_Dulaglutide	SEXM:arm_f_2_Dulaglutide	-0.696
H9X-MC-GBDC	H9X-MC-GBDC	b1	FI10:SEXM	SEXM:arm_f_2_Dulaglutide	0.789
H9X-MC-GBDC	H9X-MC-GBDC	b1	FI10:AGE	SEXM:arm_f_2_Dulaglutide	0.568
H9X-MC-GBDC	H9X-MC-GBDC	b1	SEXM:AGE	SEXM:arm_f_2_Dulaglutide	0.853
H9X-MC-GBDC	H9X-MC-GBDC	b1	FI10:arm_f_2_Dulaglutide	SEXM:arm_f_2_Dulaglutide	0.645
H9X-MC-GBDC	H9X-MC-GBDC	b1	(Intercept)	AGE:arm_f_2_Dulaglutide	0.857
H9X-MC-GBDC	H9X-MC-GBDC	b1	FI10	AGE:arm_f_2_Dulaglutide	-0.79
H9X-MC-GBDC	H9X-MC-GBDC	b1	SEXM	AGE:arm_f_2_Dulaglutide	-0.603
H9X-MC-GBDC	H9X-MC-GBDC	b1	AGE	AGE:arm_f_2_Dulaglutide	-0.873
H9X-MC-GBDC	H9X-MC-GBDC	b1	arm_f_2_Dulaglutide	AGE:arm_f_2_Dulaglutide	-0.981
H9X-MC-GBDC	H9X-MC-GBDC	b1	FI10:SEXM	AGE:arm_f_2_Dulaglutide	0.501
H9X-MC-GBDC	H9X-MC-GBDC	b1	FI10:AGE	AGE:arm_f_2_Dulaglutide	0.816
H9X-MC-GBDC	H9X-MC-GBDC	b1	SEXM:AGE	AGE:arm_f_2_Dulaglutide	0.602
H9X-MC-GBDC	H9X-MC-GBDC	b1	FI10:arm_f_2_Dulaglutide	AGE:arm_f_2_Dulaglutide	0.891
H9X-MC-GBDC	H9X-MC-GBDC	b1	SEXM:arm_f_2_Dulaglutide	AGE:arm_f_2_Dulaglutide	0.683
H9X-MC-GBDC	H9X-MC-GBDC	b1	(Intercept)	FI10:SEXM:AGE	-0.586
H9X-MC-GBDC	H9X-MC-GBDC	b1	FI10	FI10:SEXM:AGE	0.619
H9X-MC-GBDC	H9X-MC-GBDC	b1	SEXM	FI10:SEXM:AGE	0.917
H9X-MC-GBDC	H9X-MC-GBDC	b1	AGE	FI10:SEXM:AGE	0.587
H9X-MC-GBDC	H9X-MC-GBDC	b1	arm_f_2_Dulaglutide	FI10:SEXM:AGE	0.513
H9X-MC-GBDC	H9X-MC-GBDC	b1	FI10:SEXM	FI10:SEXM:AGE	-0.985
H9X-MC-GBDC	H9X-MC-GBDC	b1	FI10:AGE	FI10:SEXM:AGE	-0.628
H9X-MC-GBDC	H9X-MC-GBDC	b1	SEXM:AGE	FI10:SEXM:AGE	-0.915
H9X-MC-GBDC	H9X-MC-GBDC	b1	FI10:arm_f_2_Dulaglutide	FI10:SEXM:AGE	-0.537
H9X-MC-GBDC	H9X-MC-GBDC	b1	SEXM:arm_f_2_Dulaglutide	FI10:SEXM:AGE	-0.795
H9X-MC-GBDC	H9X-MC-GBDC	b1	AGE:arm_f_2_Dulaglutide	FI10:SEXM:AGE	-0.512
H9X-MC-GBDC	H9X-MC-GBDC	b1	(Intercept)	FI10:SEXM:arm_f_2_Dulaglutide	-0.511
H9X-MC-GBDC	H9X-MC-GBDC	b1	FI10	FI10:SEXM:arm_f_2_Dulaglutide	0.547
H9X-MC-GBDC	H9X-MC-GBDC	b1	SEXM	FI10:SEXM:arm_f_2_Dulaglutide	0.786
H9X-MC-GBDC	H9X-MC-GBDC	b1	AGE	FI10:SEXM:arm_f_2_Dulaglutide	0.495
H9X-MC-GBDC	H9X-MC-GBDC	b1	arm_f_2_Dulaglutide	FI10:SEXM:arm_f_2_Dulaglutide	0.583
H9X-MC-GBDC	H9X-MC-GBDC	b1	FI10:SEXM	FI10:SEXM:arm_f_2_Dulaglutide	-0.862
H9X-MC-GBDC	H9X-MC-GBDC	b1	FI10:AGE	FI10:SEXM:arm_f_2_Dulaglutide	-0.538
H9X-MC-GBDC	H9X-MC-GBDC	b1	SEXM:AGE	FI10:SEXM:arm_f_2_Dulaglutide	-0.76
H9X-MC-GBDC	H9X-MC-GBDC	b1	FI10:arm_f_2_Dulaglutide	FI10:SEXM:arm_f_2_Dulaglutide	-0.63
H9X-MC-GBDC	H9X-MC-GBDC	b1	SEXM:arm_f_2_Dulaglutide	FI10:SEXM:arm_f_2_Dulaglutide	-0.901
H9X-MC-GBDC	H9X-MC-GBDC	b1	AGE:arm_f_2_Dulaglutide	FI10:SEXM:arm_f_2_Dulaglutide	-0.561
H9X-MC-GBDC	H9X-MC-GBDC	b1	FI10:SEXM:AGE	FI10:SEXM:arm_f_2_Dulaglutide	0.849
H9X-MC-GBDC	H9X-MC-GBDC	b1	(Intercept)	FI10:AGE:arm_f_2_Dulaglutide	-0.814
H9X-MC-GBDC	H9X-MC-GBDC	b1	FI10	FI10:AGE:arm_f_2_Dulaglutide	0.858
H9X-MC-GBDC	H9X-MC-GBDC	b1	SEXM	FI10:AGE:arm_f_2_Dulaglutide	0.572
H9X-MC-GBDC	H9X-MC-GBDC	b1	AGE	FI10:AGE:arm_f_2_Dulaglutide	0.815
H9X-MC-GBDC	H9X-MC-GBDC	b1	arm_f_2_Dulaglutide	FI10:AGE:arm_f_2_Dulaglutide	0.927
H9X-MC-GBDC	H9X-MC-GBDC	b1	FI10:SEXM	FI10:AGE:arm_f_2_Dulaglutide	-0.544
H9X-MC-GBDC	H9X-MC-GBDC	b1	FI10:AGE	FI10:AGE:arm_f_2_Dulaglutide	-0.872
H9X-MC-GBDC	H9X-MC-GBDC	b1	SEXM:AGE	FI10:AGE:arm_f_2_Dulaglutide	-0.562
H9X-MC-GBDC	H9X-MC-GBDC	b1	FI10:arm_f_2_Dulaglutide	FI10:AGE:arm_f_2_Dulaglutide	-0.983
H9X-MC-GBDC	H9X-MC-GBDC	b1	SEXM:arm_f_2_Dulaglutide	FI10:AGE:arm_f_2_Dulaglutide	-0.645
H9X-MC-GBDC	H9X-MC-GBDC	b1	AGE:arm_f_2_Dulaglutide	FI10:AGE:arm_f_2_Dulaglutide	-0.926
H9X-MC-GBDC	H9X-MC-GBDC	b1	FI10:SEXM:AGE	FI10:AGE:arm_f_2_Dulaglutide	0.548
H9X-MC-GBDC	H9X-MC-GBDC	b1	FI10:SEXM:arm_f_2_Dulaglutide	FI10:AGE:arm_f_2_Dulaglutide	0.619
H9X-MC-GBDC	H9X-MC-GBDC	b1	(Intercept)	SEXM:AGE:arm_f_2_Dulaglutide	-0.59
H9X-MC-GBDC	H9X-MC-GBDC	b1	FI10	SEXM:AGE:arm_f_2_Dulaglutide	0.544
H9X-MC-GBDC	H9X-MC-GBDC	b1	SEXM	SEXM:AGE:arm_f_2_Dulaglutide	0.857
H9X-MC-GBDC	H9X-MC-GBDC	b1	AGE	SEXM:AGE:arm_f_2_Dulaglutide	0.601
H9X-MC-GBDC	H9X-MC-GBDC	b1	arm_f_2_Dulaglutide	SEXM:AGE:arm_f_2_Dulaglutide	0.675
H9X-MC-GBDC	H9X-MC-GBDC	b1	FI10:SEXM	SEXM:AGE:arm_f_2_Dulaglutide	-0.767
H9X-MC-GBDC	H9X-MC-GBDC	b1	FI10:AGE	SEXM:AGE:arm_f_2_Dulaglutide	-0.561
H9X-MC-GBDC	H9X-MC-GBDC	b1	SEXM:AGE	SEXM:AGE:arm_f_2_Dulaglutide	-0.871
H9X-MC-GBDC	H9X-MC-GBDC	b1	FI10:arm_f_2_Dulaglutide	SEXM:AGE:arm_f_2_Dulaglutide	-0.613
H9X-MC-GBDC	H9X-MC-GBDC	b1	SEXM:arm_f_2_Dulaglutide	SEXM:AGE:arm_f_2_Dulaglutide	-0.983
H9X-MC-GBDC	H9X-MC-GBDC	b1	AGE:arm_f_2_Dulaglutide	SEXM:AGE:arm_f_2_Dulaglutide	-0.688
H9X-MC-GBDC	H9X-MC-GBDC	b1	FI10:SEXM:AGE	SEXM:AGE:arm_f_2_Dulaglutide	0.797
H9X-MC-GBDC	H9X-MC-GBDC	b1	FI10:SEXM:arm_f_2_Dulaglutide	SEXM:AGE:arm_f_2_Dulaglutide	0.866
H9X-MC-GBDC	H9X-MC-GBDC	b1	FI10:AGE:arm_f_2_Dulaglutide	SEXM:AGE:arm_f_2_Dulaglutide	0.637
H9X-MC-GBDC	H9X-MC-GBDC	b1	(Intercept)	FI10:SEXM:AGE:arm_f_2_Dulaglutide	0.511
H9X-MC-GBDC	H9X-MC-GBDC	b1	FI10	FI10:SEXM:AGE:arm_f_2_Dulaglutide	-0.539
H9X-MC-GBDC	H9X-MC-GBDC	b1	SEXM	FI10:SEXM:AGE:arm_f_2_Dulaglutide	-0.8
H9X-MC-GBDC	H9X-MC-GBDC	b1	AGE	FI10:SEXM:AGE:arm_f_2_Dulaglutide	-0.512
H9X-MC-GBDC	H9X-MC-GBDC	b1	arm_f_2_Dulaglutide	FI10:SEXM:AGE:arm_f_2_Dulaglutide	-0.583
H9X-MC-GBDC	H9X-MC-GBDC	b1	FI10:SEXM	FI10:SEXM:AGE:arm_f_2_Dulaglutide	0.859
H9X-MC-GBDC	H9X-MC-GBDC	b1	FI10:AGE	FI10:SEXM:AGE:arm_f_2_Dulaglutide	0.548
H9X-MC-GBDC	H9X-MC-GBDC	b1	SEXM:AGE	FI10:SEXM:AGE:arm_f_2_Dulaglutide	0.798
H9X-MC-GBDC	H9X-MC-GBDC	b1	FI10:arm_f_2_Dulaglutide	FI10:SEXM:AGE:arm_f_2_Dulaglutide	0.617
H9X-MC-GBDC	H9X-MC-GBDC	b1	SEXM:arm_f_2_Dulaglutide	FI10:SEXM:AGE:arm_f_2_Dulaglutide	0.909
H9X-MC-GBDC	H9X-MC-GBDC	b1	AGE:arm_f_2_Dulaglutide	FI10:SEXM:AGE:arm_f_2_Dulaglutide	0.582
H9X-MC-GBDC	H9X-MC-GBDC	b1	FI10:SEXM:AGE	FI10:SEXM:AGE:arm_f_2_Dulaglutide	-0.872
H9X-MC-GBDC	H9X-MC-GBDC	b1	FI10:SEXM:arm_f_2_Dulaglutide	FI10:SEXM:AGE:arm_f_2_Dulaglutide	-0.983
H9X-MC-GBDC	H9X-MC-GBDC	b1	FI10:AGE:arm_f_2_Dulaglutide	FI10:SEXM:AGE:arm_f_2_Dulaglutide	-0.628
H9X-MC-GBDC	H9X-MC-GBDC	b1	SEXM:AGE:arm_f_2_Dulaglutide	FI10:SEXM:AGE:arm_f_2_Dulaglutide	-0.905
H9X-MC-GBDB	H9X-MC-GBDB	b1	(Intercept)	FI10	-0.918
H9X-MC-GBDB	H9X-MC-GBDB	b1	(Intercept)	SEXM	-0.717
H9X-MC-GBDB	H9X-MC-GBDB	b1	FI10	SEXM	0.658
H9X-MC-GBDB	H9X-MC-GBDB	b1	(Intercept)	AGE	-0.986
H9X-MC-GBDB	H9X-MC-GBDB	b1	FI10	AGE	0.896
H9X-MC-GBDB	H9X-MC-GBDB	b1	SEXM	AGE	0.706
H9X-MC-GBDB	H9X-MC-GBDB	b1	(Intercept)	arm_f_2_Dulaglutide	-0.833
H9X-MC-GBDB	H9X-MC-GBDB	b1	FI10	arm_f_2_Dulaglutide	0.765
H9X-MC-GBDB	H9X-MC-GBDB	b1	SEXM	arm_f_2_Dulaglutide	0.597
H9X-MC-GBDB	H9X-MC-GBDB	b1	AGE	arm_f_2_Dulaglutide	0.821
H9X-MC-GBDB	H9X-MC-GBDB	b1	(Intercept)	FI10:SEXM	0.506
H9X-MC-GBDB	H9X-MC-GBDB	b1	FI10	FI10:SEXM	-0.551
H9X-MC-GBDB	H9X-MC-GBDB	b1	SEXM	FI10:SEXM	-0.887
H9X-MC-GBDB	H9X-MC-GBDB	b1	AGE	FI10:SEXM	-0.494
H9X-MC-GBDB	H9X-MC-GBDB	b1	arm_f_2_Dulaglutide	FI10:SEXM	-0.421
H9X-MC-GBDB	H9X-MC-GBDB	b1	(Intercept)	FI10:AGE	0.919
H9X-MC-GBDB	H9X-MC-GBDB	b1	FI10	FI10:AGE	-0.984
H9X-MC-GBDB	H9X-MC-GBDB	b1	SEXM	FI10:AGE	-0.658
H9X-MC-GBDB	H9X-MC-GBDB	b1	AGE	FI10:AGE	-0.924
H9X-MC-GBDB	H9X-MC-GBDB	b1	arm_f_2_Dulaglutide	FI10:AGE	-0.765
H9X-MC-GBDB	H9X-MC-GBDB	b1	FI10:SEXM	FI10:AGE	0.542
H9X-MC-GBDB	H9X-MC-GBDB	b1	(Intercept)	SEXM:AGE	0.722
H9X-MC-GBDB	H9X-MC-GBDB	b1	FI10	SEXM:AGE	-0.656
H9X-MC-GBDB	H9X-MC-GBDB	b1	SEXM	SEXM:AGE	-0.986
H9X-MC-GBDB	H9X-MC-GBDB	b1	AGE	SEXM:AGE	-0.732
H9X-MC-GBDB	H9X-MC-GBDB	b1	arm_f_2_Dulaglutide	SEXM:AGE	-0.601
H9X-MC-GBDB	H9X-MC-GBDB	b1	FI10:SEXM	SEXM:AGE	0.858
H9X-MC-GBDB	H9X-MC-GBDB	b1	FI10:AGE	SEXM:AGE	0.676
H9X-MC-GBDB	H9X-MC-GBDB	b1	(Intercept)	FI10:arm_f_2_Dulaglutide	0.739
H9X-MC-GBDB	H9X-MC-GBDB	b1	FI10	FI10:arm_f_2_Dulaglutide	-0.805
H9X-MC-GBDB	H9X-MC-GBDB	b1	SEXM	FI10:arm_f_2_Dulaglutide	-0.53
H9X-MC-GBDB	H9X-MC-GBDB	b1	AGE	FI10:arm_f_2_Dulaglutide	-0.721
H9X-MC-GBDB	H9X-MC-GBDB	b1	arm_f_2_Dulaglutide	FI10:arm_f_2_Dulaglutide	-0.915
H9X-MC-GBDB	H9X-MC-GBDB	b1	FI10:SEXM	FI10:arm_f_2_Dulaglutide	0.443
H9X-MC-GBDB	H9X-MC-GBDB	b1	FI10:AGE	FI10:arm_f_2_Dulaglutide	0.792
H9X-MC-GBDB	H9X-MC-GBDB	b1	SEXM:AGE	FI10:arm_f_2_Dulaglutide	0.528
H9X-MC-GBDB	H9X-MC-GBDB	b1	(Intercept)	SEXM:arm_f_2_Dulaglutide	0.606
H9X-MC-GBDB	H9X-MC-GBDB	b1	FI10	SEXM:arm_f_2_Dulaglutide	-0.557
H9X-MC-GBDB	H9X-MC-GBDB	b1	SEXM	SEXM:arm_f_2_Dulaglutide	-0.846
H9X-MC-GBDB	H9X-MC-GBDB	b1	AGE	SEXM:arm_f_2_Dulaglutide	-0.598
H9X-MC-GBDB	H9X-MC-GBDB	b1	arm_f_2_Dulaglutide	SEXM:arm_f_2_Dulaglutide	-0.728
H9X-MC-GBDB	H9X-MC-GBDB	b1	FI10:SEXM	SEXM:arm_f_2_Dulaglutide	0.75
H9X-MC-GBDB	H9X-MC-GBDB	b1	FI10:AGE	SEXM:arm_f_2_Dulaglutide	0.557
H9X-MC-GBDB	H9X-MC-GBDB	b1	SEXM:AGE	SEXM:arm_f_2_Dulaglutide	0.834
H9X-MC-GBDB	H9X-MC-GBDB	b1	FI10:arm_f_2_Dulaglutide	SEXM:arm_f_2_Dulaglutide	0.665
H9X-MC-GBDB	H9X-MC-GBDB	b1	(Intercept)	AGE:arm_f_2_Dulaglutide	0.824
H9X-MC-GBDB	H9X-MC-GBDB	b1	FI10	AGE:arm_f_2_Dulaglutide	-0.749
H9X-MC-GBDB	H9X-MC-GBDB	b1	SEXM	AGE:arm_f_2_Dulaglutide	-0.59
H9X-MC-GBDB	H9X-MC-GBDB	b1	AGE	AGE:arm_f_2_Dulaglutide	-0.836
H9X-MC-GBDB	H9X-MC-GBDB	b1	arm_f_2_Dulaglutide	AGE:arm_f_2_Dulaglutide	-0.985
H9X-MC-GBDB	H9X-MC-GBDB	b1	FI10:SEXM	AGE:arm_f_2_Dulaglutide	0.412
H9X-MC-GBDB	H9X-MC-GBDB	b1	FI10:AGE	AGE:arm_f_2_Dulaglutide	0.772
H9X-MC-GBDB	H9X-MC-GBDB	b1	SEXM:AGE	AGE:arm_f_2_Dulaglutide	0.612
H9X-MC-GBDB	H9X-MC-GBDB	b1	FI10:arm_f_2_Dulaglutide	AGE:arm_f_2_Dulaglutide	0.888
H9X-MC-GBDB	H9X-MC-GBDB	b1	SEXM:arm_f_2_Dulaglutide	AGE:arm_f_2_Dulaglutide	0.717
H9X-MC-GBDB	H9X-MC-GBDB	b1	(Intercept)	FI10:SEXM:AGE	-0.526
H9X-MC-GBDB	H9X-MC-GBDB	b1	FI10	FI10:SEXM:AGE	0.564
H9X-MC-GBDB	H9X-MC-GBDB	b1	SEXM	FI10:SEXM:AGE	0.895
H9X-MC-GBDB	H9X-MC-GBDB	b1	AGE	FI10:SEXM:AGE	0.529
H9X-MC-GBDB	H9X-MC-GBDB	b1	arm_f_2_Dulaglutide	FI10:SEXM:AGE	0.438
H9X-MC-GBDB	H9X-MC-GBDB	b1	FI10:SEXM	FI10:SEXM:AGE	-0.987
H9X-MC-GBDB	H9X-MC-GBDB	b1	FI10:AGE	FI10:SEXM:AGE	-0.573
H9X-MC-GBDB	H9X-MC-GBDB	b1	SEXM:AGE	FI10:SEXM:AGE	-0.89
H9X-MC-GBDB	H9X-MC-GBDB	b1	FI10:arm_f_2_Dulaglutide	FI10:SEXM:AGE	-0.454
H9X-MC-GBDB	H9X-MC-GBDB	b1	SEXM:arm_f_2_Dulaglutide	FI10:SEXM:AGE	-0.757
H9X-MC-GBDB	H9X-MC-GBDB	b1	AGE:arm_f_2_Dulaglutide	FI10:SEXM:AGE	-0.442
H9X-MC-GBDB	H9X-MC-GBDB	b1	(Intercept)	FI10:SEXM:arm_f_2_Dulaglutide	-0.431
H9X-MC-GBDB	H9X-MC-GBDB	b1	FI10	FI10:SEXM:arm_f_2_Dulaglutide	0.47
H9X-MC-GBDB	H9X-MC-GBDB	b1	SEXM	FI10:SEXM:arm_f_2_Dulaglutide	0.756
H9X-MC-GBDB	H9X-MC-GBDB	b1	AGE	FI10:SEXM:arm_f_2_Dulaglutide	0.421
H9X-MC-GBDB	H9X-MC-GBDB	b1	arm_f_2_Dulaglutide	FI10:SEXM:arm_f_2_Dulaglutide	0.533
H9X-MC-GBDB	H9X-MC-GBDB	b1	FI10:SEXM	FI10:SEXM:arm_f_2_Dulaglutide	-0.853
H9X-MC-GBDB	H9X-MC-GBDB	b1	FI10:AGE	FI10:SEXM:arm_f_2_Dulaglutide	-0.462
H9X-MC-GBDB	H9X-MC-GBDB	b1	SEXM:AGE	FI10:SEXM:arm_f_2_Dulaglutide	-0.732
H9X-MC-GBDB	H9X-MC-GBDB	b1	FI10:arm_f_2_Dulaglutide	FI10:SEXM:arm_f_2_Dulaglutide	-0.583
H9X-MC-GBDB	H9X-MC-GBDB	b1	SEXM:arm_f_2_Dulaglutide	FI10:SEXM:arm_f_2_Dulaglutide	-0.885
H9X-MC-GBDB	H9X-MC-GBDB	b1	AGE:arm_f_2_Dulaglutide	FI10:SEXM:arm_f_2_Dulaglutide	-0.518
H9X-MC-GBDB	H9X-MC-GBDB	b1	FI10:SEXM:AGE	FI10:SEXM:arm_f_2_Dulaglutide	0.842
H9X-MC-GBDB	H9X-MC-GBDB	b1	(Intercept)	FI10:AGE:arm_f_2_Dulaglutide	-0.747
H9X-MC-GBDB	H9X-MC-GBDB	b1	FI10	FI10:AGE:arm_f_2_Dulaglutide	0.8
H9X-MC-GBDB	H9X-MC-GBDB	b1	SEXM	FI10:AGE:arm_f_2_Dulaglutide	0.535
H9X-MC-GBDB	H9X-MC-GBDB	b1	AGE	FI10:AGE:arm_f_2_Dulaglutide	0.751
H9X-MC-GBDB	H9X-MC-GBDB	b1	arm_f_2_Dulaglutide	FI10:AGE:arm_f_2_Dulaglutide	0.917
H9X-MC-GBDB	H9X-MC-GBDB	b1	FI10:SEXM	FI10:AGE:arm_f_2_Dulaglutide	-0.441
H9X-MC-GBDB	H9X-MC-GBDB	b1	FI10:AGE	FI10:AGE:arm_f_2_Dulaglutide	-0.813
H9X-MC-GBDB	H9X-MC-GBDB	b1	SEXM:AGE	FI10:AGE:arm_f_2_Dulaglutide	-0.55
H9X-MC-GBDB	H9X-MC-GBDB	b1	FI10:arm_f_2_Dulaglutide	FI10:AGE:arm_f_2_Dulaglutide	-0.984
H9X-MC-GBDB	H9X-MC-GBDB	b1	SEXM:arm_f_2_Dulaglutide	FI10:AGE:arm_f_2_Dulaglutide	-0.667
H9X-MC-GBDB	H9X-MC-GBDB	b1	AGE:arm_f_2_Dulaglutide	FI10:AGE:arm_f_2_Dulaglutide	-0.919
H9X-MC-GBDB	H9X-MC-GBDB	b1	FI10:SEXM:AGE	FI10:AGE:arm_f_2_Dulaglutide	0.466
H9X-MC-GBDB	H9X-MC-GBDB	b1	FI10:SEXM:arm_f_2_Dulaglutide	FI10:AGE:arm_f_2_Dulaglutide	0.574
H9X-MC-GBDB	H9X-MC-GBDB	b1	(Intercept)	SEXM:AGE:arm_f_2_Dulaglutide	-0.608
H9X-MC-GBDB	H9X-MC-GBDB	b1	FI10	SEXM:AGE:arm_f_2_Dulaglutide	0.552
H9X-MC-GBDB	H9X-MC-GBDB	b1	SEXM	SEXM:AGE:arm_f_2_Dulaglutide	0.83
H9X-MC-GBDB	H9X-MC-GBDB	b1	AGE	SEXM:AGE:arm_f_2_Dulaglutide	0.616
H9X-MC-GBDB	H9X-MC-GBDB	b1	arm_f_2_Dulaglutide	SEXM:AGE:arm_f_2_Dulaglutide	0.727
H9X-MC-GBDB	H9X-MC-GBDB	b1	FI10:SEXM	SEXM:AGE:arm_f_2_Dulaglutide	-0.722
H9X-MC-GBDB	H9X-MC-GBDB	b1	FI10:AGE	SEXM:AGE:arm_f_2_Dulaglutide	-0.569
H9X-MC-GBDB	H9X-MC-GBDB	b1	SEXM:AGE	SEXM:AGE:arm_f_2_Dulaglutide	-0.842
H9X-MC-GBDB	H9X-MC-GBDB	b1	FI10:arm_f_2_Dulaglutide	SEXM:AGE:arm_f_2_Dulaglutide	-0.655
H9X-MC-GBDB	H9X-MC-GBDB	b1	SEXM:arm_f_2_Dulaglutide	SEXM:AGE:arm_f_2_Dulaglutide	-0.985
H9X-MC-GBDB	H9X-MC-GBDB	b1	AGE:arm_f_2_Dulaglutide	SEXM:AGE:arm_f_2_Dulaglutide	-0.738
H9X-MC-GBDB	H9X-MC-GBDB	b1	FI10:SEXM:AGE	SEXM:AGE:arm_f_2_Dulaglutide	0.749
H9X-MC-GBDB	H9X-MC-GBDB	b1	FI10:SEXM:arm_f_2_Dulaglutide	SEXM:AGE:arm_f_2_Dulaglutide	0.856
H9X-MC-GBDB	H9X-MC-GBDB	b1	FI10:AGE:arm_f_2_Dulaglutide	SEXM:AGE:arm_f_2_Dulaglutide	0.678
H9X-MC-GBDB	H9X-MC-GBDB	b1	(Intercept)	FI10:SEXM:AGE:arm_f_2_Dulaglutide	0.446
H9X-MC-GBDB	H9X-MC-GBDB	b1	FI10	FI10:SEXM:AGE:arm_f_2_Dulaglutide	-0.478
H9X-MC-GBDB	H9X-MC-GBDB	b1	SEXM	FI10:SEXM:AGE:arm_f_2_Dulaglutide	-0.758
H9X-MC-GBDB	H9X-MC-GBDB	b1	AGE	FI10:SEXM:AGE:arm_f_2_Dulaglutide	-0.448
H9X-MC-GBDB	H9X-MC-GBDB	b1	arm_f_2_Dulaglutide	FI10:SEXM:AGE:arm_f_2_Dulaglutide	-0.547
H9X-MC-GBDB	H9X-MC-GBDB	b1	FI10:SEXM	FI10:SEXM:AGE:arm_f_2_Dulaglutide	0.837
H9X-MC-GBDB	H9X-MC-GBDB	b1	FI10:AGE	FI10:SEXM:AGE:arm_f_2_Dulaglutide	0.485
H9X-MC-GBDB	H9X-MC-GBDB	b1	SEXM:AGE	FI10:SEXM:AGE:arm_f_2_Dulaglutide	0.754
H9X-MC-GBDB	H9X-MC-GBDB	b1	FI10:arm_f_2_Dulaglutide	FI10:SEXM:AGE:arm_f_2_Dulaglutide	0.588
H9X-MC-GBDB	H9X-MC-GBDB	b1	SEXM:arm_f_2_Dulaglutide	FI10:SEXM:AGE:arm_f_2_Dulaglutide	0.892
H9X-MC-GBDB	H9X-MC-GBDB	b1	AGE:arm_f_2_Dulaglutide	FI10:SEXM:AGE:arm_f_2_Dulaglutide	0.549
H9X-MC-GBDB	H9X-MC-GBDB	b1	FI10:SEXM:AGE	FI10:SEXM:AGE:arm_f_2_Dulaglutide	-0.847
H9X-MC-GBDB	H9X-MC-GBDB	b1	FI10:SEXM:arm_f_2_Dulaglutide	FI10:SEXM:AGE:arm_f_2_Dulaglutide	-0.986
H9X-MC-GBDB	H9X-MC-GBDB	b1	FI10:AGE:arm_f_2_Dulaglutide	FI10:SEXM:AGE:arm_f_2_Dulaglutide	-0.597
H9X-MC-GBDB	H9X-MC-GBDB	b1	SEXM:AGE:arm_f_2_Dulaglutide	FI10:SEXM:AGE:arm_f_2_Dulaglutide	-0.889
H9X-MC-GBDA	H9X-MC-GBDA	b1	(Intercept)	FI10	-0.897
H9X-MC-GBDA	H9X-MC-GBDA	b1	(Intercept)	SEXM	-0.828
H9X-MC-GBDA	H9X-MC-GBDA	b1	FI10	SEXM	0.743
H9X-MC-GBDA	H9X-MC-GBDA	b1	(Intercept)	AGE	-0.978
H9X-MC-GBDA	H9X-MC-GBDA	b1	FI10	AGE	0.881
H9X-MC-GBDA	H9X-MC-GBDA	b1	SEXM	AGE	0.81
H9X-MC-GBDA	H9X-MC-GBDA	b1	(Intercept)	arm_f_2_Dulaglutide	-0.858
H9X-MC-GBDA	H9X-MC-GBDA	b1	FI10	arm_f_2_Dulaglutide	0.77
H9X-MC-GBDA	H9X-MC-GBDA	b1	SEXM	arm_f_2_Dulaglutide	0.711
H9X-MC-GBDA	H9X-MC-GBDA	b1	AGE	arm_f_2_Dulaglutide	0.84
H9X-MC-GBDA	H9X-MC-GBDA	b1	(Intercept)	arm_f_2_Exenatide	-0.809
H9X-MC-GBDA	H9X-MC-GBDA	b1	FI10	arm_f_2_Exenatide	0.726
H9X-MC-GBDA	H9X-MC-GBDA	b1	SEXM	arm_f_2_Exenatide	0.67
H9X-MC-GBDA	H9X-MC-GBDA	b1	AGE	arm_f_2_Exenatide	0.792
H9X-MC-GBDA	H9X-MC-GBDA	b1	arm_f_2_Dulaglutide	arm_f_2_Exenatide	0.694
H9X-MC-GBDA	H9X-MC-GBDA	b1	(Intercept)	FI10:SEXM	0.791
H9X-MC-GBDA	H9X-MC-GBDA	b1	FI10	FI10:SEXM	-0.882
H9X-MC-GBDA	H9X-MC-GBDA	b1	SEXM	FI10:SEXM	-0.876
H9X-MC-GBDA	H9X-MC-GBDA	b1	AGE	FI10:SEXM	-0.777
H9X-MC-GBDA	H9X-MC-GBDA	b1	arm_f_2_Dulaglutide	FI10:SEXM	-0.679
H9X-MC-GBDA	H9X-MC-GBDA	b1	arm_f_2_Exenatide	FI10:SEXM	-0.641
H9X-MC-GBDA	H9X-MC-GBDA	b1	(Intercept)	FI10:AGE	0.892
H9X-MC-GBDA	H9X-MC-GBDA	b1	FI10	FI10:AGE	-0.983
H9X-MC-GBDA	H9X-MC-GBDA	b1	SEXM	FI10:AGE	-0.738
H9X-MC-GBDA	H9X-MC-GBDA	b1	AGE	FI10:AGE	-0.911
H9X-MC-GBDA	H9X-MC-GBDA	b1	arm_f_2_Dulaglutide	FI10:AGE	-0.765
H9X-MC-GBDA	H9X-MC-GBDA	b1	arm_f_2_Exenatide	FI10:AGE	-0.722
H9X-MC-GBDA	H9X-MC-GBDA	b1	FI10:SEXM	FI10:AGE	0.867
H9X-MC-GBDA	H9X-MC-GBDA	b1	(Intercept)	SEXM:AGE	0.821
H9X-MC-GBDA	H9X-MC-GBDA	b1	FI10	SEXM:AGE	-0.74
H9X-MC-GBDA	H9X-MC-GBDA	b1	SEXM	SEXM:AGE	-0.978
H9X-MC-GBDA	H9X-MC-GBDA	b1	AGE	SEXM:AGE	-0.839
H9X-MC-GBDA	H9X-MC-GBDA	b1	arm_f_2_Dulaglutide	SEXM:AGE	-0.705
H9X-MC-GBDA	H9X-MC-GBDA	b1	arm_f_2_Exenatide	SEXM:AGE	-0.665
H9X-MC-GBDA	H9X-MC-GBDA	b1	FI10:SEXM	SEXM:AGE	0.858
H9X-MC-GBDA	H9X-MC-GBDA	b1	FI10:AGE	SEXM:AGE	0.765
H9X-MC-GBDA	H9X-MC-GBDA	b1	(Intercept)	FI10:arm_f_2_Dulaglutide	0.798
H9X-MC-GBDA	H9X-MC-GBDA	b1	FI10	FI10:arm_f_2_Dulaglutide	-0.889
H9X-MC-GBDA	H9X-MC-GBDA	b1	SEXM	FI10:arm_f_2_Dulaglutide	-0.66
H9X-MC-GBDA	H9X-MC-GBDA	b1	AGE	FI10:arm_f_2_Dulaglutide	-0.783
H9X-MC-GBDA	H9X-MC-GBDA	b1	arm_f_2_Dulaglutide	FI10:arm_f_2_Dulaglutide	-0.9
H9X-MC-GBDA	H9X-MC-GBDA	b1	arm_f_2_Exenatide	FI10:arm_f_2_Dulaglutide	-0.645
H9X-MC-GBDA	H9X-MC-GBDA	b1	FI10:SEXM	FI10:arm_f_2_Dulaglutide	0.784
H9X-MC-GBDA	H9X-MC-GBDA	b1	FI10:AGE	FI10:arm_f_2_Dulaglutide	0.873
H9X-MC-GBDA	H9X-MC-GBDA	b1	SEXM:AGE	FI10:arm_f_2_Dulaglutide	0.657
H9X-MC-GBDA	H9X-MC-GBDA	b1	(Intercept)	FI10:arm_f_2_Exenatide	0.755
H9X-MC-GBDA	H9X-MC-GBDA	b1	FI10	FI10:arm_f_2_Exenatide	-0.841
H9X-MC-GBDA	H9X-MC-GBDA	b1	SEXM	FI10:arm_f_2_Exenatide	-0.625
H9X-MC-GBDA	H9X-MC-GBDA	b1	AGE	FI10:arm_f_2_Exenatide	-0.741
H9X-MC-GBDA	H9X-MC-GBDA	b1	arm_f_2_Dulaglutide	FI10:arm_f_2_Exenatide	-0.648
H9X-MC-GBDA	H9X-MC-GBDA	b1	arm_f_2_Exenatide	FI10:arm_f_2_Exenatide	-0.902
H9X-MC-GBDA	H9X-MC-GBDA	b1	FI10:SEXM	FI10:arm_f_2_Exenatide	0.742
H9X-MC-GBDA	H9X-MC-GBDA	b1	FI10:AGE	FI10:arm_f_2_Exenatide	0.826
H9X-MC-GBDA	H9X-MC-GBDA	b1	SEXM:AGE	FI10:arm_f_2_Exenatide	0.622
H9X-MC-GBDA	H9X-MC-GBDA	b1	FI10:arm_f_2_Dulaglutide	FI10:arm_f_2_Exenatide	0.748
H9X-MC-GBDA	H9X-MC-GBDA	b1	(Intercept)	SEXM:arm_f_2_Dulaglutide	0.709
H9X-MC-GBDA	H9X-MC-GBDA	b1	FI10	SEXM:arm_f_2_Dulaglutide	-0.636
H9X-MC-GBDA	H9X-MC-GBDA	b1	SEXM	SEXM:arm_f_2_Dulaglutide	-0.856
H9X-MC-GBDA	H9X-MC-GBDA	b1	AGE	SEXM:arm_f_2_Dulaglutide	-0.694
H9X-MC-GBDA	H9X-MC-GBDA	b1	arm_f_2_Dulaglutide	SEXM:arm_f_2_Dulaglutide	-0.826
H9X-MC-GBDA	H9X-MC-GBDA	b1	arm_f_2_Exenatide	SEXM:arm_f_2_Dulaglutide	-0.574
H9X-MC-GBDA	H9X-MC-GBDA	b1	FI10:SEXM	SEXM:arm_f_2_Dulaglutide	0.75
H9X-MC-GBDA	H9X-MC-GBDA	b1	FI10:AGE	SEXM:arm_f_2_Dulaglutide	0.632
H9X-MC-GBDA	H9X-MC-GBDA	b1	SEXM:AGE	SEXM:arm_f_2_Dulaglutide	0.837
H9X-MC-GBDA	H9X-MC-GBDA	b1	FI10:arm_f_2_Dulaglutide	SEXM:arm_f_2_Dulaglutide	0.744
H9X-MC-GBDA	H9X-MC-GBDA	b1	FI10:arm_f_2_Exenatide	SEXM:arm_f_2_Dulaglutide	0.535
H9X-MC-GBDA	H9X-MC-GBDA	b1	(Intercept)	SEXM:arm_f_2_Exenatide	0.645
H9X-MC-GBDA	H9X-MC-GBDA	b1	FI10	SEXM:arm_f_2_Exenatide	-0.579
H9X-MC-GBDA	H9X-MC-GBDA	b1	SEXM	SEXM:arm_f_2_Exenatide	-0.779
H9X-MC-GBDA	H9X-MC-GBDA	b1	AGE	SEXM:arm_f_2_Exenatide	-0.631
H9X-MC-GBDA	H9X-MC-GBDA	b1	arm_f_2_Dulaglutide	SEXM:arm_f_2_Exenatide	-0.554
H9X-MC-GBDA	H9X-MC-GBDA	b1	arm_f_2_Exenatide	SEXM:arm_f_2_Exenatide	-0.798
H9X-MC-GBDA	H9X-MC-GBDA	b1	FI10:SEXM	SEXM:arm_f_2_Exenatide	0.683
H9X-MC-GBDA	H9X-MC-GBDA	b1	FI10:AGE	SEXM:arm_f_2_Exenatide	0.575
H9X-MC-GBDA	H9X-MC-GBDA	b1	SEXM:AGE	SEXM:arm_f_2_Exenatide	0.762
H9X-MC-GBDA	H9X-MC-GBDA	b1	FI10:arm_f_2_Dulaglutide	SEXM:arm_f_2_Exenatide	0.515
H9X-MC-GBDA	H9X-MC-GBDA	b1	FI10:arm_f_2_Exenatide	SEXM:arm_f_2_Exenatide	0.719
H9X-MC-GBDA	H9X-MC-GBDA	b1	SEXM:arm_f_2_Dulaglutide	SEXM:arm_f_2_Exenatide	0.667
H9X-MC-GBDA	H9X-MC-GBDA	b1	(Intercept)	AGE:arm_f_2_Dulaglutide	0.86
H9X-MC-GBDA	H9X-MC-GBDA	b1	FI10	AGE:arm_f_2_Dulaglutide	-0.774
H9X-MC-GBDA	H9X-MC-GBDA	b1	SEXM	AGE:arm_f_2_Dulaglutide	-0.712
H9X-MC-GBDA	H9X-MC-GBDA	b1	AGE	AGE:arm_f_2_Dulaglutide	-0.879
H9X-MC-GBDA	H9X-MC-GBDA	b1	arm_f_2_Dulaglutide	AGE:arm_f_2_Dulaglutide	-0.979
H9X-MC-GBDA	H9X-MC-GBDA	b1	arm_f_2_Exenatide	AGE:arm_f_2_Dulaglutide	-0.696
H9X-MC-GBDA	H9X-MC-GBDA	b1	FI10:SEXM	AGE:arm_f_2_Dulaglutide	0.683
H9X-MC-GBDA	H9X-MC-GBDA	b1	FI10:AGE	AGE:arm_f_2_Dulaglutide	0.801
H9X-MC-GBDA	H9X-MC-GBDA	b1	SEXM:AGE	AGE:arm_f_2_Dulaglutide	0.738
H9X-MC-GBDA	H9X-MC-GBDA	b1	FI10:arm_f_2_Dulaglutide	AGE:arm_f_2_Dulaglutide	0.882
H9X-MC-GBDA	H9X-MC-GBDA	b1	FI10:arm_f_2_Exenatide	AGE:arm_f_2_Dulaglutide	0.651
H9X-MC-GBDA	H9X-MC-GBDA	b1	SEXM:arm_f_2_Dulaglutide	AGE:arm_f_2_Dulaglutide	0.809
H9X-MC-GBDA	H9X-MC-GBDA	b1	SEXM:arm_f_2_Exenatide	AGE:arm_f_2_Dulaglutide	0.555
H9X-MC-GBDA	H9X-MC-GBDA	b1	(Intercept)	AGE:arm_f_2_Exenatide	0.818
H9X-MC-GBDA	H9X-MC-GBDA	b1	FI10	AGE:arm_f_2_Exenatide	-0.737
H9X-MC-GBDA	H9X-MC-GBDA	b1	SEXM	AGE:arm_f_2_Exenatide	-0.678
H9X-MC-GBDA	H9X-MC-GBDA	b1	AGE	AGE:arm_f_2_Exenatide	-0.836
H9X-MC-GBDA	H9X-MC-GBDA	b1	arm_f_2_Dulaglutide	AGE:arm_f_2_Exenatide	-0.702
H9X-MC-GBDA	H9X-MC-GBDA	b1	arm_f_2_Exenatide	AGE:arm_f_2_Exenatide	-0.978
H9X-MC-GBDA	H9X-MC-GBDA	b1	FI10:SEXM	AGE:arm_f_2_Exenatide	0.65
H9X-MC-GBDA	H9X-MC-GBDA	b1	FI10:AGE	AGE:arm_f_2_Exenatide	0.762
H9X-MC-GBDA	H9X-MC-GBDA	b1	SEXM:AGE	AGE:arm_f_2_Exenatide	0.702
H9X-MC-GBDA	H9X-MC-GBDA	b1	FI10:arm_f_2_Dulaglutide	AGE:arm_f_2_Exenatide	0.655
H9X-MC-GBDA	H9X-MC-GBDA	b1	FI10:arm_f_2_Exenatide	AGE:arm_f_2_Exenatide	0.884
H9X-MC-GBDA	H9X-MC-GBDA	b1	SEXM:arm_f_2_Dulaglutide	AGE:arm_f_2_Exenatide	0.58
H9X-MC-GBDA	H9X-MC-GBDA	b1	SEXM:arm_f_2_Exenatide	AGE:arm_f_2_Exenatide	0.78
H9X-MC-GBDA	H9X-MC-GBDA	b1	AGE:arm_f_2_Dulaglutide	AGE:arm_f_2_Exenatide	0.735
H9X-MC-GBDA	H9X-MC-GBDA	b1	(Intercept)	FI10:SEXM:AGE	-0.797
H9X-MC-GBDA	H9X-MC-GBDA	b1	FI10	FI10:SEXM:AGE	0.878
H9X-MC-GBDA	H9X-MC-GBDA	b1	SEXM	FI10:SEXM:AGE	0.873
H9X-MC-GBDA	H9X-MC-GBDA	b1	AGE	FI10:SEXM:AGE	0.814
H9X-MC-GBDA	H9X-MC-GBDA	b1	arm_f_2_Dulaglutide	FI10:SEXM:AGE	0.684
H9X-MC-GBDA	H9X-MC-GBDA	b1	arm_f_2_Exenatide	FI10:SEXM:AGE	0.645
H9X-MC-GBDA	H9X-MC-GBDA	b1	FI10:SEXM	FI10:SEXM:AGE	-0.98
H9X-MC-GBDA	H9X-MC-GBDA	b1	FI10:AGE	FI10:SEXM:AGE	-0.894
H9X-MC-GBDA	H9X-MC-GBDA	b1	SEXM:AGE	FI10:SEXM:AGE	-0.892
H9X-MC-GBDA	H9X-MC-GBDA	b1	FI10:arm_f_2_Dulaglutide	FI10:SEXM:AGE	-0.781
H9X-MC-GBDA	H9X-MC-GBDA	b1	FI10:arm_f_2_Exenatide	FI10:SEXM:AGE	-0.739
H9X-MC-GBDA	H9X-MC-GBDA	b1	SEXM:arm_f_2_Dulaglutide	FI10:SEXM:AGE	-0.747
H9X-MC-GBDA	H9X-MC-GBDA	b1	SEXM:arm_f_2_Exenatide	FI10:SEXM:AGE	-0.68
H9X-MC-GBDA	H9X-MC-GBDA	b1	AGE:arm_f_2_Dulaglutide	FI10:SEXM:AGE	-0.716
H9X-MC-GBDA	H9X-MC-GBDA	b1	AGE:arm_f_2_Exenatide	FI10:SEXM:AGE	-0.681
H9X-MC-GBDA	H9X-MC-GBDA	b1	(Intercept)	FI10:SEXM:arm_f_2_Dulaglutide	-0.687
H9X-MC-GBDA	H9X-MC-GBDA	b1	FI10	FI10:SEXM:arm_f_2_Dulaglutide	0.765
H9X-MC-GBDA	H9X-MC-GBDA	b1	SEXM	FI10:SEXM:arm_f_2_Dulaglutide	0.76
H9X-MC-GBDA	H9X-MC-GBDA	b1	AGE	FI10:SEXM:arm_f_2_Dulaglutide	0.674
H9X-MC-GBDA	H9X-MC-GBDA	b1	arm_f_2_Dulaglutide	FI10:SEXM:arm_f_2_Dulaglutide	0.775
H9X-MC-GBDA	H9X-MC-GBDA	b1	arm_f_2_Exenatide	FI10:SEXM:arm_f_2_Dulaglutide	0.556
H9X-MC-GBDA	H9X-MC-GBDA	b1	FI10:SEXM	FI10:SEXM:arm_f_2_Dulaglutide	-0.867
H9X-MC-GBDA	H9X-MC-GBDA	b1	FI10:AGE	FI10:SEXM:arm_f_2_Dulaglutide	-0.752
H9X-MC-GBDA	H9X-MC-GBDA	b1	SEXM:AGE	FI10:SEXM:arm_f_2_Dulaglutide	-0.744
H9X-MC-GBDA	H9X-MC-GBDA	b1	FI10:arm_f_2_Dulaglutide	FI10:SEXM:arm_f_2_Dulaglutide	-0.861
H9X-MC-GBDA	H9X-MC-GBDA	b1	FI10:arm_f_2_Exenatide	FI10:SEXM:arm_f_2_Dulaglutide	-0.643
H9X-MC-GBDA	H9X-MC-GBDA	b1	SEXM:arm_f_2_Dulaglutide	FI10:SEXM:arm_f_2_Dulaglutide	-0.883
H9X-MC-GBDA	H9X-MC-GBDA	b1	SEXM:arm_f_2_Exenatide	FI10:SEXM:arm_f_2_Dulaglutide	-0.592
H9X-MC-GBDA	H9X-MC-GBDA	b1	AGE:arm_f_2_Dulaglutide	FI10:SEXM:arm_f_2_Dulaglutide	-0.759
H9X-MC-GBDA	H9X-MC-GBDA	b1	AGE:arm_f_2_Exenatide	FI10:SEXM:arm_f_2_Dulaglutide	-0.564
H9X-MC-GBDA	H9X-MC-GBDA	b1	FI10:SEXM:AGE	FI10:SEXM:arm_f_2_Dulaglutide	0.85
H9X-MC-GBDA	H9X-MC-GBDA	b1	(Intercept)	FI10:SEXM:arm_f_2_Exenatide	-0.617
H9X-MC-GBDA	H9X-MC-GBDA	b1	FI10	FI10:SEXM:arm_f_2_Exenatide	0.687
H9X-MC-GBDA	H9X-MC-GBDA	b1	SEXM	FI10:SEXM:arm_f_2_Exenatide	0.683
H9X-MC-GBDA	H9X-MC-GBDA	b1	AGE	FI10:SEXM:arm_f_2_Exenatide	0.605
H9X-MC-GBDA	H9X-MC-GBDA	b1	arm_f_2_Dulaglutide	FI10:SEXM:arm_f_2_Exenatide	0.529
H9X-MC-GBDA	H9X-MC-GBDA	b1	arm_f_2_Exenatide	FI10:SEXM:arm_f_2_Exenatide	0.737
H9X-MC-GBDA	H9X-MC-GBDA	b1	FI10:SEXM	FI10:SEXM:arm_f_2_Exenatide	-0.779
H9X-MC-GBDA	H9X-MC-GBDA	b1	FI10:AGE	FI10:SEXM:arm_f_2_Exenatide	-0.675
H9X-MC-GBDA	H9X-MC-GBDA	b1	SEXM:AGE	FI10:SEXM:arm_f_2_Exenatide	-0.668
H9X-MC-GBDA	H9X-MC-GBDA	b1	FI10:arm_f_2_Dulaglutide	FI10:SEXM:arm_f_2_Exenatide	-0.611
H9X-MC-GBDA	H9X-MC-GBDA	b1	FI10:arm_f_2_Exenatide	FI10:SEXM:arm_f_2_Exenatide	-0.817
H9X-MC-GBDA	H9X-MC-GBDA	b1	SEXM:arm_f_2_Dulaglutide	FI10:SEXM:arm_f_2_Exenatide	-0.585
H9X-MC-GBDA	H9X-MC-GBDA	b1	SEXM:arm_f_2_Exenatide	FI10:SEXM:arm_f_2_Exenatide	-0.887
H9X-MC-GBDA	H9X-MC-GBDA	b1	AGE:arm_f_2_Dulaglutide	FI10:SEXM:arm_f_2_Exenatide	-0.532
H9X-MC-GBDA	H9X-MC-GBDA	b1	AGE:arm_f_2_Exenatide	FI10:SEXM:arm_f_2_Exenatide	-0.723
H9X-MC-GBDA	H9X-MC-GBDA	b1	FI10:SEXM:AGE	FI10:SEXM:arm_f_2_Exenatide	0.764
H9X-MC-GBDA	H9X-MC-GBDA	b1	FI10:SEXM:arm_f_2_Dulaglutide	FI10:SEXM:arm_f_2_Exenatide	0.676
H9X-MC-GBDA	H9X-MC-GBDA	b1	(Intercept)	FI10:AGE:arm_f_2_Dulaglutide	-0.81
H9X-MC-GBDA	H9X-MC-GBDA	b1	FI10	FI10:AGE:arm_f_2_Dulaglutide	0.892
H9X-MC-GBDA	H9X-MC-GBDA	b1	SEXM	FI10:AGE:arm_f_2_Dulaglutide	0.67
H9X-MC-GBDA	H9X-MC-GBDA	b1	AGE	FI10:AGE:arm_f_2_Dulaglutide	0.827
H9X-MC-GBDA	H9X-MC-GBDA	b1	arm_f_2_Dulaglutide	FI10:AGE:arm_f_2_Dulaglutide	0.892
H9X-MC-GBDA	H9X-MC-GBDA	b1	arm_f_2_Exenatide	FI10:AGE:arm_f_2_Dulaglutide	0.655
H9X-MC-GBDA	H9X-MC-GBDA	b1	FI10:SEXM	FI10:AGE:arm_f_2_Dulaglutide	-0.787
H9X-MC-GBDA	H9X-MC-GBDA	b1	FI10:AGE	FI10:AGE:arm_f_2_Dulaglutide	-0.908
H9X-MC-GBDA	H9X-MC-GBDA	b1	SEXM:AGE	FI10:AGE:arm_f_2_Dulaglutide	-0.694
H9X-MC-GBDA	H9X-MC-GBDA	b1	FI10:arm_f_2_Dulaglutide	FI10:AGE:arm_f_2_Dulaglutide	-0.982
H9X-MC-GBDA	H9X-MC-GBDA	b1	FI10:arm_f_2_Exenatide	FI10:AGE:arm_f_2_Dulaglutide	-0.75
H9X-MC-GBDA	H9X-MC-GBDA	b1	SEXM:arm_f_2_Dulaglutide	FI10:AGE:arm_f_2_Dulaglutide	-0.737
H9X-MC-GBDA	H9X-MC-GBDA	b1	SEXM:arm_f_2_Exenatide	FI10:AGE:arm_f_2_Dulaglutide	-0.522
H9X-MC-GBDA	H9X-MC-GBDA	b1	AGE:arm_f_2_Dulaglutide	FI10:AGE:arm_f_2_Dulaglutide	-0.91
H9X-MC-GBDA	H9X-MC-GBDA	b1	AGE:arm_f_2_Exenatide	FI10:AGE:arm_f_2_Dulaglutide	-0.692
H9X-MC-GBDA	H9X-MC-GBDA	b1	FI10:SEXM:AGE	FI10:AGE:arm_f_2_Dulaglutide	0.812
H9X-MC-GBDA	H9X-MC-GBDA	b1	FI10:SEXM:arm_f_2_Dulaglutide	FI10:AGE:arm_f_2_Dulaglutide	0.846
H9X-MC-GBDA	H9X-MC-GBDA	b1	FI10:SEXM:arm_f_2_Exenatide	FI10:AGE:arm_f_2_Dulaglutide	0.613
H9X-MC-GBDA	H9X-MC-GBDA	b1	(Intercept)	FI10:AGE:arm_f_2_Exenatide	-0.77
H9X-MC-GBDA	H9X-MC-GBDA	b1	FI10	FI10:AGE:arm_f_2_Exenatide	0.849
H9X-MC-GBDA	H9X-MC-GBDA	b1	SEXM	FI10:AGE:arm_f_2_Exenatide	0.638
H9X-MC-GBDA	H9X-MC-GBDA	b1	AGE	FI10:AGE:arm_f_2_Exenatide	0.787
H9X-MC-GBDA	H9X-MC-GBDA	b1	arm_f_2_Dulaglutide	FI10:AGE:arm_f_2_Exenatide	0.661
H9X-MC-GBDA	H9X-MC-GBDA	b1	arm_f_2_Exenatide	FI10:AGE:arm_f_2_Exenatide	0.892
H9X-MC-GBDA	H9X-MC-GBDA	b1	FI10:SEXM	FI10:AGE:arm_f_2_Exenatide	-0.749
H9X-MC-GBDA	H9X-MC-GBDA	b1	FI10:AGE	FI10:AGE:arm_f_2_Exenatide	-0.864
H9X-MC-GBDA	H9X-MC-GBDA	b1	SEXM:AGE	FI10:AGE:arm_f_2_Exenatide	-0.661
H9X-MC-GBDA	H9X-MC-GBDA	b1	FI10:arm_f_2_Dulaglutide	FI10:AGE:arm_f_2_Exenatide	-0.755
H9X-MC-GBDA	H9X-MC-GBDA	b1	FI10:arm_f_2_Exenatide	FI10:AGE:arm_f_2_Exenatide	-0.982
H9X-MC-GBDA	H9X-MC-GBDA	b1	SEXM:arm_f_2_Dulaglutide	FI10:AGE:arm_f_2_Exenatide	-0.546
H9X-MC-GBDA	H9X-MC-GBDA	b1	SEXM:arm_f_2_Exenatide	FI10:AGE:arm_f_2_Exenatide	-0.711
H9X-MC-GBDA	H9X-MC-GBDA	b1	AGE:arm_f_2_Dulaglutide	FI10:AGE:arm_f_2_Exenatide	-0.692
H9X-MC-GBDA	H9X-MC-GBDA	b1	AGE:arm_f_2_Exenatide	FI10:AGE:arm_f_2_Exenatide	-0.911
H9X-MC-GBDA	H9X-MC-GBDA	b1	FI10:SEXM:AGE	FI10:AGE:arm_f_2_Exenatide	0.773
H9X-MC-GBDA	H9X-MC-GBDA	b1	FI10:SEXM:arm_f_2_Dulaglutide	FI10:AGE:arm_f_2_Exenatide	0.65
H9X-MC-GBDA	H9X-MC-GBDA	b1	FI10:SEXM:arm_f_2_Exenatide	FI10:AGE:arm_f_2_Exenatide	0.802
H9X-MC-GBDA	H9X-MC-GBDA	b1	FI10:AGE:arm_f_2_Dulaglutide	FI10:AGE:arm_f_2_Exenatide	0.784
H9X-MC-GBDA	H9X-MC-GBDA	b1	(Intercept)	SEXM:AGE:arm_f_2_Dulaglutide	-0.717
H9X-MC-GBDA	H9X-MC-GBDA	b1	FI10	SEXM:AGE:arm_f_2_Dulaglutide	0.646
H9X-MC-GBDA	H9X-MC-GBDA	b1	SEXM	SEXM:AGE:arm_f_2_Dulaglutide	0.854
H9X-MC-GBDA	H9X-MC-GBDA	b1	AGE	SEXM:AGE:arm_f_2_Dulaglutide	0.733
H9X-MC-GBDA	H9X-MC-GBDA	b1	arm_f_2_Dulaglutide	SEXM:AGE:arm_f_2_Dulaglutide	0.817
H9X-MC-GBDA	H9X-MC-GBDA	b1	arm_f_2_Exenatide	SEXM:AGE:arm_f_2_Dulaglutide	0.581
H9X-MC-GBDA	H9X-MC-GBDA	b1	FI10:SEXM	SEXM:AGE:arm_f_2_Dulaglutide	-0.749
H9X-MC-GBDA	H9X-MC-GBDA	b1	FI10:AGE	SEXM:AGE:arm_f_2_Dulaglutide	-0.668
H9X-MC-GBDA	H9X-MC-GBDA	b1	SEXM:AGE	SEXM:AGE:arm_f_2_Dulaglutide	-0.874
H9X-MC-GBDA	H9X-MC-GBDA	b1	FI10:arm_f_2_Dulaglutide	SEXM:AGE:arm_f_2_Dulaglutide	-0.736
H9X-MC-GBDA	H9X-MC-GBDA	b1	FI10:arm_f_2_Exenatide	SEXM:AGE:arm_f_2_Dulaglutide	-0.543
H9X-MC-GBDA	H9X-MC-GBDA	b1	SEXM:arm_f_2_Dulaglutide	SEXM:AGE:arm_f_2_Dulaglutide	-0.979
H9X-MC-GBDA	H9X-MC-GBDA	b1	SEXM:arm_f_2_Exenatide	SEXM:AGE:arm_f_2_Dulaglutide	-0.666
H9X-MC-GBDA	H9X-MC-GBDA	b1	AGE:arm_f_2_Dulaglutide	SEXM:AGE:arm_f_2_Dulaglutide	-0.834
H9X-MC-GBDA	H9X-MC-GBDA	b1	AGE:arm_f_2_Exenatide	SEXM:AGE:arm_f_2_Dulaglutide	-0.613
H9X-MC-GBDA	H9X-MC-GBDA	b1	FI10:SEXM:AGE	SEXM:AGE:arm_f_2_Dulaglutide	0.779
H9X-MC-GBDA	H9X-MC-GBDA	b1	FI10:SEXM:arm_f_2_Dulaglutide	SEXM:AGE:arm_f_2_Dulaglutide	0.861
H9X-MC-GBDA	H9X-MC-GBDA	b1	FI10:SEXM:arm_f_2_Exenatide	SEXM:AGE:arm_f_2_Dulaglutide	0.584
H9X-MC-GBDA	H9X-MC-GBDA	b1	FI10:AGE:arm_f_2_Dulaglutide	SEXM:AGE:arm_f_2_Dulaglutide	0.759
H9X-MC-GBDA	H9X-MC-GBDA	b1	FI10:AGE:arm_f_2_Exenatide	SEXM:AGE:arm_f_2_Dulaglutide	0.577
H9X-MC-GBDA	H9X-MC-GBDA	b1	(Intercept)	SEXM:AGE:arm_f_2_Exenatide	-0.663
H9X-MC-GBDA	H9X-MC-GBDA	b1	FI10	SEXM:AGE:arm_f_2_Exenatide	0.597
H9X-MC-GBDA	H9X-MC-GBDA	b1	SEXM	SEXM:AGE:arm_f_2_Exenatide	0.79
H9X-MC-GBDA	H9X-MC-GBDA	b1	AGE	SEXM:AGE:arm_f_2_Exenatide	0.678
H9X-MC-GBDA	H9X-MC-GBDA	b1	arm_f_2_Dulaglutide	SEXM:AGE:arm_f_2_Exenatide	0.569
H9X-MC-GBDA	H9X-MC-GBDA	b1	arm_f_2_Exenatide	SEXM:AGE:arm_f_2_Exenatide	0.793
H9X-MC-GBDA	H9X-MC-GBDA	b1	FI10:SEXM	SEXM:AGE:arm_f_2_Exenatide	-0.693
H9X-MC-GBDA	H9X-MC-GBDA	b1	FI10:AGE	SEXM:AGE:arm_f_2_Exenatide	-0.618
H9X-MC-GBDA	H9X-MC-GBDA	b1	SEXM:AGE	SEXM:AGE:arm_f_2_Exenatide	-0.808
H9X-MC-GBDA	H9X-MC-GBDA	b1	FI10:arm_f_2_Dulaglutide	SEXM:AGE:arm_f_2_Exenatide	-0.531
H9X-MC-GBDA	H9X-MC-GBDA	b1	FI10:arm_f_2_Exenatide	SEXM:AGE:arm_f_2_Exenatide	-0.717
H9X-MC-GBDA	H9X-MC-GBDA	b1	SEXM:arm_f_2_Dulaglutide	SEXM:AGE:arm_f_2_Exenatide	-0.677
H9X-MC-GBDA	H9X-MC-GBDA	b1	SEXM:arm_f_2_Exenatide	SEXM:AGE:arm_f_2_Exenatide	-0.978
H9X-MC-GBDA	H9X-MC-GBDA	b1	AGE:arm_f_2_Dulaglutide	SEXM:AGE:arm_f_2_Exenatide	-0.596
H9X-MC-GBDA	H9X-MC-GBDA	b1	AGE:arm_f_2_Exenatide	SEXM:AGE:arm_f_2_Exenatide	-0.811
H9X-MC-GBDA	H9X-MC-GBDA	b1	FI10:SEXM:AGE	SEXM:AGE:arm_f_2_Exenatide	0.72
H9X-MC-GBDA	H9X-MC-GBDA	b1	FI10:SEXM:arm_f_2_Dulaglutide	SEXM:AGE:arm_f_2_Exenatide	0.601
H9X-MC-GBDA	H9X-MC-GBDA	b1	FI10:SEXM:arm_f_2_Exenatide	SEXM:AGE:arm_f_2_Exenatide	0.86
H9X-MC-GBDA	H9X-MC-GBDA	b1	FI10:AGE:arm_f_2_Dulaglutide	SEXM:AGE:arm_f_2_Exenatide	0.561
H9X-MC-GBDA	H9X-MC-GBDA	b1	FI10:AGE:arm_f_2_Exenatide	SEXM:AGE:arm_f_2_Exenatide	0.739
H9X-MC-GBDA	H9X-MC-GBDA	b1	SEXM:AGE:arm_f_2_Dulaglutide	SEXM:AGE:arm_f_2_Exenatide	0.706
H9X-MC-GBDA	H9X-MC-GBDA	b1	(Intercept)	FI10:SEXM:AGE:arm_f_2_Dulaglutide	0.707
H9X-MC-GBDA	H9X-MC-GBDA	b1	FI10	FI10:SEXM:AGE:arm_f_2_Dulaglutide	-0.779
H9X-MC-GBDA	H9X-MC-GBDA	b1	SEXM	FI10:SEXM:AGE:arm_f_2_Dulaglutide	-0.774
H9X-MC-GBDA	H9X-MC-GBDA	b1	AGE	FI10:SEXM:AGE:arm_f_2_Dulaglutide	-0.722
H9X-MC-GBDA	H9X-MC-GBDA	b1	arm_f_2_Dulaglutide	FI10:SEXM:AGE:arm_f_2_Dulaglutide	-0.779
H9X-MC-GBDA	H9X-MC-GBDA	b1	arm_f_2_Exenatide	FI10:SEXM:AGE:arm_f_2_Dulaglutide	-0.572
H9X-MC-GBDA	H9X-MC-GBDA	b1	FI10:SEXM	FI10:SEXM:AGE:arm_f_2_Dulaglutide	0.869
H9X-MC-GBDA	H9X-MC-GBDA	b1	FI10:AGE	FI10:SEXM:AGE:arm_f_2_Dulaglutide	0.793
H9X-MC-GBDA	H9X-MC-GBDA	b1	SEXM:AGE	FI10:SEXM:AGE:arm_f_2_Dulaglutide	0.791
H9X-MC-GBDA	H9X-MC-GBDA	b1	FI10:arm_f_2_Dulaglutide	FI10:SEXM:AGE:arm_f_2_Dulaglutide	0.858
H9X-MC-GBDA	H9X-MC-GBDA	b1	FI10:arm_f_2_Exenatide	FI10:SEXM:AGE:arm_f_2_Dulaglutide	0.655
H9X-MC-GBDA	H9X-MC-GBDA	b1	SEXM:arm_f_2_Dulaglutide	FI10:SEXM:AGE:arm_f_2_Dulaglutide	0.879
H9X-MC-GBDA	H9X-MC-GBDA	b1	SEXM:arm_f_2_Exenatide	FI10:SEXM:AGE:arm_f_2_Dulaglutide	0.603
H9X-MC-GBDA	H9X-MC-GBDA	b1	AGE:arm_f_2_Dulaglutide	FI10:SEXM:AGE:arm_f_2_Dulaglutide	0.795
H9X-MC-GBDA	H9X-MC-GBDA	b1	AGE:arm_f_2_Exenatide	FI10:SEXM:AGE:arm_f_2_Dulaglutide	0.604
H9X-MC-GBDA	H9X-MC-GBDA	b1	FI10:SEXM:AGE	FI10:SEXM:AGE:arm_f_2_Dulaglutide	-0.887
H9X-MC-GBDA	H9X-MC-GBDA	b1	FI10:SEXM:arm_f_2_Dulaglutide	FI10:SEXM:AGE:arm_f_2_Dulaglutide	-0.98
H9X-MC-GBDA	H9X-MC-GBDA	b1	FI10:SEXM:arm_f_2_Exenatide	FI10:SEXM:AGE:arm_f_2_Dulaglutide	-0.677
H9X-MC-GBDA	H9X-MC-GBDA	b1	FI10:AGE:arm_f_2_Dulaglutide	FI10:SEXM:AGE:arm_f_2_Dulaglutide	-0.873
H9X-MC-GBDA	H9X-MC-GBDA	b1	FI10:AGE:arm_f_2_Exenatide	FI10:SEXM:AGE:arm_f_2_Dulaglutide	-0.685
H9X-MC-GBDA	H9X-MC-GBDA	b1	SEXM:AGE:arm_f_2_Dulaglutide	FI10:SEXM:AGE:arm_f_2_Dulaglutide	-0.894
H9X-MC-GBDA	H9X-MC-GBDA	b1	SEXM:AGE:arm_f_2_Exenatide	FI10:SEXM:AGE:arm_f_2_Dulaglutide	-0.639
H9X-MC-GBDA	H9X-MC-GBDA	b1	(Intercept)	FI10:SEXM:AGE:arm_f_2_Exenatide	0.648
H9X-MC-GBDA	H9X-MC-GBDA	b1	FI10	FI10:SEXM:AGE:arm_f_2_Exenatide	-0.714
H9X-MC-GBDA	H9X-MC-GBDA	b1	SEXM	FI10:SEXM:AGE:arm_f_2_Exenatide	-0.709
H9X-MC-GBDA	H9X-MC-GBDA	b1	AGE	FI10:SEXM:AGE:arm_f_2_Exenatide	-0.662
H9X-MC-GBDA	H9X-MC-GBDA	b1	arm_f_2_Dulaglutide	FI10:SEXM:AGE:arm_f_2_Exenatide	-0.556
H9X-MC-GBDA	H9X-MC-GBDA	b1	arm_f_2_Exenatide	FI10:SEXM:AGE:arm_f_2_Exenatide	-0.75
H9X-MC-GBDA	H9X-MC-GBDA	b1	FI10:SEXM	FI10:SEXM:AGE:arm_f_2_Exenatide	0.797
H9X-MC-GBDA	H9X-MC-GBDA	b1	FI10:AGE	FI10:SEXM:AGE:arm_f_2_Exenatide	0.727
H9X-MC-GBDA	H9X-MC-GBDA	b1	SEXM:AGE	FI10:SEXM:AGE:arm_f_2_Exenatide	0.725
H9X-MC-GBDA	H9X-MC-GBDA	b1	FI10:arm_f_2_Dulaglutide	FI10:SEXM:AGE:arm_f_2_Exenatide	0.635
H9X-MC-GBDA	H9X-MC-GBDA	b1	FI10:arm_f_2_Exenatide	FI10:SEXM:AGE:arm_f_2_Exenatide	0.826
H9X-MC-GBDA	H9X-MC-GBDA	b1	SEXM:arm_f_2_Dulaglutide	FI10:SEXM:AGE:arm_f_2_Exenatide	0.607
H9X-MC-GBDA	H9X-MC-GBDA	b1	SEXM:arm_f_2_Exenatide	FI10:SEXM:AGE:arm_f_2_Exenatide	0.884
H9X-MC-GBDA	H9X-MC-GBDA	b1	AGE:arm_f_2_Dulaglutide	FI10:SEXM:AGE:arm_f_2_Exenatide	0.582
H9X-MC-GBDA	H9X-MC-GBDA	b1	AGE:arm_f_2_Exenatide	FI10:SEXM:AGE:arm_f_2_Exenatide	0.766
H9X-MC-GBDA	H9X-MC-GBDA	b1	FI10:SEXM:AGE	FI10:SEXM:AGE:arm_f_2_Exenatide	-0.813
H9X-MC-GBDA	H9X-MC-GBDA	b1	FI10:SEXM:arm_f_2_Dulaglutide	FI10:SEXM:AGE:arm_f_2_Exenatide	-0.691
H9X-MC-GBDA	H9X-MC-GBDA	b1	FI10:SEXM:arm_f_2_Exenatide	FI10:SEXM:AGE:arm_f_2_Exenatide	-0.98
H9X-MC-GBDA	H9X-MC-GBDA	b1	FI10:AGE:arm_f_2_Dulaglutide	FI10:SEXM:AGE:arm_f_2_Exenatide	-0.66
H9X-MC-GBDA	H9X-MC-GBDA	b1	FI10:AGE:arm_f_2_Exenatide	FI10:SEXM:AGE:arm_f_2_Exenatide	-0.841
H9X-MC-GBDA	H9X-MC-GBDA	b1	SEXM:AGE:arm_f_2_Dulaglutide	FI10:SEXM:AGE:arm_f_2_Exenatide	-0.633
H9X-MC-GBDA	H9X-MC-GBDA	b1	SEXM:AGE:arm_f_2_Exenatide	FI10:SEXM:AGE:arm_f_2_Exenatide	-0.896
H9X-MC-GBDA	H9X-MC-GBDA	b1	FI10:SEXM:AGE:arm_f_2_Dulaglutide	FI10:SEXM:AGE:arm_f_2_Exenatide	0.721
H9X-MC-GBCF	H9X-MC-GBCF	b1	(Intercept)	FI10	-0.905
H9X-MC-GBCF	H9X-MC-GBCF	b1	(Intercept)	SEXM	-0.75
H9X-MC-GBCF	H9X-MC-GBCF	b1	FI10	SEXM	0.678
H9X-MC-GBCF	H9X-MC-GBCF	b1	(Intercept)	AGE	-0.984
H9X-MC-GBCF	H9X-MC-GBCF	b1	FI10	AGE	0.884
H9X-MC-GBCF	H9X-MC-GBCF	b1	SEXM	AGE	0.738
H9X-MC-GBCF	H9X-MC-GBCF	b1	(Intercept)	arm_f_2_Dulaglutide	-0.82
H9X-MC-GBCF	H9X-MC-GBCF	b1	FI10	arm_f_2_Dulaglutide	0.742
H9X-MC-GBCF	H9X-MC-GBCF	b1	SEXM	arm_f_2_Dulaglutide	0.615
H9X-MC-GBCF	H9X-MC-GBCF	b1	AGE	arm_f_2_Dulaglutide	0.806
H9X-MC-GBCF	H9X-MC-GBCF	b1	(Intercept)	FI10:SEXM	0.601
H9X-MC-GBCF	H9X-MC-GBCF	b1	FI10	FI10:SEXM	-0.664
H9X-MC-GBCF	H9X-MC-GBCF	b1	SEXM	FI10:SEXM	-0.887
H9X-MC-GBCF	H9X-MC-GBCF	b1	AGE	FI10:SEXM	-0.587
H9X-MC-GBCF	H9X-MC-GBCF	b1	arm_f_2_Dulaglutide	FI10:SEXM	-0.492
H9X-MC-GBCF	H9X-MC-GBCF	b1	(Intercept)	FI10:AGE	0.9
H9X-MC-GBCF	H9X-MC-GBCF	b1	FI10	FI10:AGE	-0.985
H9X-MC-GBCF	H9X-MC-GBCF	b1	SEXM	FI10:AGE	-0.675
H9X-MC-GBCF	H9X-MC-GBCF	b1	AGE	FI10:AGE	-0.907
H9X-MC-GBCF	H9X-MC-GBCF	b1	arm_f_2_Dulaglutide	FI10:AGE	-0.738
H9X-MC-GBCF	H9X-MC-GBCF	b1	FI10:SEXM	FI10:AGE	0.654
H9X-MC-GBCF	H9X-MC-GBCF	b1	(Intercept)	SEXM:AGE	0.732
H9X-MC-GBCF	H9X-MC-GBCF	b1	FI10	SEXM:AGE	-0.658
H9X-MC-GBCF	H9X-MC-GBCF	b1	SEXM	SEXM:AGE	-0.983
H9X-MC-GBCF	H9X-MC-GBCF	b1	AGE	SEXM:AGE	-0.744
H9X-MC-GBCF	H9X-MC-GBCF	b1	arm_f_2_Dulaglutide	SEXM:AGE	-0.6
H9X-MC-GBCF	H9X-MC-GBCF	b1	FI10:SEXM	SEXM:AGE	0.861
H9X-MC-GBCF	H9X-MC-GBCF	b1	FI10:AGE	SEXM:AGE	0.675
H9X-MC-GBCF	H9X-MC-GBCF	b1	(Intercept)	FI10:arm_f_2_Dulaglutide	0.744
H9X-MC-GBCF	H9X-MC-GBCF	b1	FI10	FI10:arm_f_2_Dulaglutide	-0.823
H9X-MC-GBCF	H9X-MC-GBCF	b1	SEXM	FI10:arm_f_2_Dulaglutide	-0.558
H9X-MC-GBCF	H9X-MC-GBCF	b1	AGE	FI10:arm_f_2_Dulaglutide	-0.727
H9X-MC-GBCF	H9X-MC-GBCF	b1	arm_f_2_Dulaglutide	FI10:arm_f_2_Dulaglutide	-0.899
H9X-MC-GBCF	H9X-MC-GBCF	b1	FI10:SEXM	FI10:arm_f_2_Dulaglutide	0.546
H9X-MC-GBCF	H9X-MC-GBCF	b1	FI10:AGE	FI10:arm_f_2_Dulaglutide	0.81
H9X-MC-GBCF	H9X-MC-GBCF	b1	SEXM:AGE	FI10:arm_f_2_Dulaglutide	0.541
H9X-MC-GBCF	H9X-MC-GBCF	b1	(Intercept)	SEXM:arm_f_2_Dulaglutide	0.579
H9X-MC-GBCF	H9X-MC-GBCF	b1	FI10	SEXM:arm_f_2_Dulaglutide	-0.524
H9X-MC-GBCF	H9X-MC-GBCF	b1	SEXM	SEXM:arm_f_2_Dulaglutide	-0.772
H9X-MC-GBCF	H9X-MC-GBCF	b1	AGE	SEXM:arm_f_2_Dulaglutide	-0.57
H9X-MC-GBCF	H9X-MC-GBCF	b1	arm_f_2_Dulaglutide	SEXM:arm_f_2_Dulaglutide	-0.707
H9X-MC-GBCF	H9X-MC-GBCF	b1	FI10:SEXM	SEXM:arm_f_2_Dulaglutide	0.685
H9X-MC-GBCF	H9X-MC-GBCF	b1	FI10:AGE	SEXM:arm_f_2_Dulaglutide	0.521
H9X-MC-GBCF	H9X-MC-GBCF	b1	SEXM:AGE	SEXM:arm_f_2_Dulaglutide	0.759
H9X-MC-GBCF	H9X-MC-GBCF	b1	FI10:arm_f_2_Dulaglutide	SEXM:arm_f_2_Dulaglutide	0.636
H9X-MC-GBCF	H9X-MC-GBCF	b1	(Intercept)	AGE:arm_f_2_Dulaglutide	0.801
H9X-MC-GBCF	H9X-MC-GBCF	b1	FI10	AGE:arm_f_2_Dulaglutide	-0.72
H9X-MC-GBCF	H9X-MC-GBCF	b1	SEXM	AGE:arm_f_2_Dulaglutide	-0.601
H9X-MC-GBCF	H9X-MC-GBCF	b1	AGE	AGE:arm_f_2_Dulaglutide	-0.814
H9X-MC-GBCF	H9X-MC-GBCF	b1	arm_f_2_Dulaglutide	AGE:arm_f_2_Dulaglutide	-0.983
H9X-MC-GBCF	H9X-MC-GBCF	b1	FI10:SEXM	AGE:arm_f_2_Dulaglutide	0.478
H9X-MC-GBCF	H9X-MC-GBCF	b1	FI10:AGE	AGE:arm_f_2_Dulaglutide	0.739
H9X-MC-GBCF	H9X-MC-GBCF	b1	SEXM:AGE	AGE:arm_f_2_Dulaglutide	0.606
H9X-MC-GBCF	H9X-MC-GBCF	b1	FI10:arm_f_2_Dulaglutide	AGE:arm_f_2_Dulaglutide	0.877
H9X-MC-GBCF	H9X-MC-GBCF	b1	SEXM:arm_f_2_Dulaglutide	AGE:arm_f_2_Dulaglutide	0.694
H9X-MC-GBCF	H9X-MC-GBCF	b1	(Intercept)	FI10:SEXM:AGE	-0.601
H9X-MC-GBCF	H9X-MC-GBCF	b1	FI10	FI10:SEXM:AGE	0.657
H9X-MC-GBCF	H9X-MC-GBCF	b1	SEXM	FI10:SEXM:AGE	0.888
H9X-MC-GBCF	H9X-MC-GBCF	b1	AGE	FI10:SEXM:AGE	0.606
H9X-MC-GBCF	H9X-MC-GBCF	b1	arm_f_2_Dulaglutide	FI10:SEXM:AGE	0.492
H9X-MC-GBCF	H9X-MC-GBCF	b1	FI10:SEXM	FI10:SEXM:AGE	-0.985
H9X-MC-GBCF	H9X-MC-GBCF	b1	FI10:AGE	FI10:SEXM:AGE	-0.667
H9X-MC-GBCF	H9X-MC-GBCF	b1	SEXM:AGE	FI10:SEXM:AGE	-0.89
H9X-MC-GBCF	H9X-MC-GBCF	b1	FI10:arm_f_2_Dulaglutide	FI10:SEXM:AGE	-0.541
H9X-MC-GBCF	H9X-MC-GBCF	b1	SEXM:arm_f_2_Dulaglutide	FI10:SEXM:AGE	-0.686
H9X-MC-GBCF	H9X-MC-GBCF	b1	AGE:arm_f_2_Dulaglutide	FI10:SEXM:AGE	-0.493
H9X-MC-GBCF	H9X-MC-GBCF	b1	(Intercept)	FI10:SEXM:arm_f_2_Dulaglutide	-0.469
H9X-MC-GBCF	H9X-MC-GBCF	b1	FI10	FI10:SEXM:arm_f_2_Dulaglutide	0.518
H9X-MC-GBCF	H9X-MC-GBCF	b1	SEXM	FI10:SEXM:arm_f_2_Dulaglutide	0.693
H9X-MC-GBCF	H9X-MC-GBCF	b1	AGE	FI10:SEXM:arm_f_2_Dulaglutide	0.458
H9X-MC-GBCF	H9X-MC-GBCF	b1	arm_f_2_Dulaglutide	FI10:SEXM:arm_f_2_Dulaglutide	0.567
H9X-MC-GBCF	H9X-MC-GBCF	b1	FI10:SEXM	FI10:SEXM:arm_f_2_Dulaglutide	-0.78
H9X-MC-GBCF	H9X-MC-GBCF	b1	FI10:AGE	FI10:SEXM:arm_f_2_Dulaglutide	-0.51
H9X-MC-GBCF	H9X-MC-GBCF	b1	SEXM:AGE	FI10:SEXM:arm_f_2_Dulaglutide	-0.672
H9X-MC-GBCF	H9X-MC-GBCF	b1	FI10:arm_f_2_Dulaglutide	FI10:SEXM:arm_f_2_Dulaglutide	-0.63
H9X-MC-GBCF	H9X-MC-GBCF	b1	SEXM:arm_f_2_Dulaglutide	FI10:SEXM:arm_f_2_Dulaglutide	-0.889
H9X-MC-GBCF	H9X-MC-GBCF	b1	AGE:arm_f_2_Dulaglutide	FI10:SEXM:arm_f_2_Dulaglutide	-0.553
H9X-MC-GBCF	H9X-MC-GBCF	b1	FI10:SEXM:AGE	FI10:SEXM:arm_f_2_Dulaglutide	0.769
H9X-MC-GBCF	H9X-MC-GBCF	b1	(Intercept)	FI10:AGE:arm_f_2_Dulaglutide	-0.736
H9X-MC-GBCF	H9X-MC-GBCF	b1	FI10	FI10:AGE:arm_f_2_Dulaglutide	0.805
H9X-MC-GBCF	H9X-MC-GBCF	b1	SEXM	FI10:AGE:arm_f_2_Dulaglutide	0.552
H9X-MC-GBCF	H9X-MC-GBCF	b1	AGE	FI10:AGE:arm_f_2_Dulaglutide	0.742
H9X-MC-GBCF	H9X-MC-GBCF	b1	arm_f_2_Dulaglutide	FI10:AGE:arm_f_2_Dulaglutide	0.894
H9X-MC-GBCF	H9X-MC-GBCF	b1	FI10:SEXM	FI10:AGE:arm_f_2_Dulaglutide	-0.535
H9X-MC-GBCF	H9X-MC-GBCF	b1	FI10:AGE	FI10:AGE:arm_f_2_Dulaglutide	-0.818
H9X-MC-GBCF	H9X-MC-GBCF	b1	SEXM:AGE	FI10:AGE:arm_f_2_Dulaglutide	-0.552
H9X-MC-GBCF	H9X-MC-GBCF	b1	FI10:arm_f_2_Dulaglutide	FI10:AGE:arm_f_2_Dulaglutide	-0.984
H9X-MC-GBCF	H9X-MC-GBCF	b1	SEXM:arm_f_2_Dulaglutide	FI10:AGE:arm_f_2_Dulaglutide	-0.632
H9X-MC-GBCF	H9X-MC-GBCF	b1	AGE:arm_f_2_Dulaglutide	FI10:AGE:arm_f_2_Dulaglutide	-0.902
H9X-MC-GBCF	H9X-MC-GBCF	b1	FI10:SEXM:AGE	FI10:AGE:arm_f_2_Dulaglutide	0.546
H9X-MC-GBCF	H9X-MC-GBCF	b1	FI10:SEXM:arm_f_2_Dulaglutide	FI10:AGE:arm_f_2_Dulaglutide	0.62
H9X-MC-GBCF	H9X-MC-GBCF	b1	(Intercept)	SEXM:AGE:arm_f_2_Dulaglutide	-0.567
H9X-MC-GBCF	H9X-MC-GBCF	b1	FI10	SEXM:AGE:arm_f_2_Dulaglutide	0.509
H9X-MC-GBCF	H9X-MC-GBCF	b1	SEXM	SEXM:AGE:arm_f_2_Dulaglutide	0.761
H9X-MC-GBCF	H9X-MC-GBCF	b1	AGE	SEXM:AGE:arm_f_2_Dulaglutide	0.577
H9X-MC-GBCF	H9X-MC-GBCF	b1	arm_f_2_Dulaglutide	SEXM:AGE:arm_f_2_Dulaglutide	0.696
H9X-MC-GBCF	H9X-MC-GBCF	b1	FI10:SEXM	SEXM:AGE:arm_f_2_Dulaglutide	-0.667
H9X-MC-GBCF	H9X-MC-GBCF	b1	FI10:AGE	SEXM:AGE:arm_f_2_Dulaglutide	-0.523
H9X-MC-GBCF	H9X-MC-GBCF	b1	SEXM:AGE	SEXM:AGE:arm_f_2_Dulaglutide	-0.775
H9X-MC-GBCF	H9X-MC-GBCF	b1	FI10:arm_f_2_Dulaglutide	SEXM:AGE:arm_f_2_Dulaglutide	-0.621
H9X-MC-GBCF	H9X-MC-GBCF	b1	SEXM:arm_f_2_Dulaglutide	SEXM:AGE:arm_f_2_Dulaglutide	-0.983
H9X-MC-GBCF	H9X-MC-GBCF	b1	AGE:arm_f_2_Dulaglutide	SEXM:AGE:arm_f_2_Dulaglutide	-0.708
H9X-MC-GBCF	H9X-MC-GBCF	b1	FI10:SEXM:AGE	SEXM:AGE:arm_f_2_Dulaglutide	0.69
H9X-MC-GBCF	H9X-MC-GBCF	b1	FI10:SEXM:arm_f_2_Dulaglutide	SEXM:AGE:arm_f_2_Dulaglutide	0.864
H9X-MC-GBCF	H9X-MC-GBCF	b1	FI10:AGE:arm_f_2_Dulaglutide	SEXM:AGE:arm_f_2_Dulaglutide	0.639
H9X-MC-GBCF	H9X-MC-GBCF	b1	(Intercept)	FI10:SEXM:AGE:arm_f_2_Dulaglutide	0.468
H9X-MC-GBCF	H9X-MC-GBCF	b1	FI10	FI10:SEXM:AGE:arm_f_2_Dulaglutide	-0.512
H9X-MC-GBCF	H9X-MC-GBCF	b1	SEXM	FI10:SEXM:AGE:arm_f_2_Dulaglutide	-0.692
H9X-MC-GBCF	H9X-MC-GBCF	b1	AGE	FI10:SEXM:AGE:arm_f_2_Dulaglutide	-0.472
H9X-MC-GBCF	H9X-MC-GBCF	b1	arm_f_2_Dulaglutide	FI10:SEXM:AGE:arm_f_2_Dulaglutide	-0.568
H9X-MC-GBCF	H9X-MC-GBCF	b1	FI10:SEXM	FI10:SEXM:AGE:arm_f_2_Dulaglutide	0.767
H9X-MC-GBCF	H9X-MC-GBCF	b1	FI10:AGE	FI10:SEXM:AGE:arm_f_2_Dulaglutide	0.52
H9X-MC-GBCF	H9X-MC-GBCF	b1	SEXM:AGE	FI10:SEXM:AGE:arm_f_2_Dulaglutide	0.694
H9X-MC-GBCF	H9X-MC-GBCF	b1	FI10:arm_f_2_Dulaglutide	FI10:SEXM:AGE:arm_f_2_Dulaglutide	0.625
H9X-MC-GBCF	H9X-MC-GBCF	b1	SEXM:arm_f_2_Dulaglutide	FI10:SEXM:AGE:arm_f_2_Dulaglutide	0.887
H9X-MC-GBCF	H9X-MC-GBCF	b1	AGE:arm_f_2_Dulaglutide	FI10:SEXM:AGE:arm_f_2_Dulaglutide	0.574
H9X-MC-GBCF	H9X-MC-GBCF	b1	FI10:SEXM:AGE	FI10:SEXM:AGE:arm_f_2_Dulaglutide	-0.779
H9X-MC-GBCF	H9X-MC-GBCF	b1	FI10:SEXM:arm_f_2_Dulaglutide	FI10:SEXM:AGE:arm_f_2_Dulaglutide	-0.985
H9X-MC-GBCF	H9X-MC-GBCF	b1	FI10:AGE:arm_f_2_Dulaglutide	FI10:SEXM:AGE:arm_f_2_Dulaglutide	-0.636
H9X-MC-GBCF	H9X-MC-GBCF	b1	SEXM:AGE:arm_f_2_Dulaglutide	FI10:SEXM:AGE:arm_f_2_Dulaglutide	-0.891
H9X-JE-GBDP	H9X-JE-GBDP	b1	(Intercept)	FI10	-0.989
H9X-JE-GBDP	H9X-JE-GBDP	b1	(Intercept)	SEXM	-0.983
H9X-JE-GBDP	H9X-JE-GBDP	b1	FI10	SEXM	0.972
H9X-JE-GBDP	H9X-JE-GBDP	b1	(Intercept)	AGE	-0.999
H9X-JE-GBDP	H9X-JE-GBDP	b1	FI10	AGE	0.989
H9X-JE-GBDP	H9X-JE-GBDP	b1	SEXM	AGE	0.981
H9X-JE-GBDP	H9X-JE-GBDP	b1	(Intercept)	arm_f_2_Dulaglutide	-0.991
H9X-JE-GBDP	H9X-JE-GBDP	b1	FI10	arm_f_2_Dulaglutide	0.981
H9X-JE-GBDP	H9X-JE-GBDP	b1	SEXM	arm_f_2_Dulaglutide	0.974
H9X-JE-GBDP	H9X-JE-GBDP	b1	AGE	arm_f_2_Dulaglutide	0.99
H9X-JE-GBDP	H9X-JE-GBDP	b1	(Intercept)	arm_f_2_Liraglutide	-0.983
H9X-JE-GBDP	H9X-JE-GBDP	b1	FI10	arm_f_2_Liraglutide	0.972
H9X-JE-GBDP	H9X-JE-GBDP	b1	SEXM	arm_f_2_Liraglutide	0.966
H9X-JE-GBDP	H9X-JE-GBDP	b1	AGE	arm_f_2_Liraglutide	0.982
H9X-JE-GBDP	H9X-JE-GBDP	b1	arm_f_2_Dulaglutide	arm_f_2_Liraglutide	0.974
H9X-JE-GBDP	H9X-JE-GBDP	b1	(Intercept)	FI10:SEXM	0.973
H9X-JE-GBDP	H9X-JE-GBDP	b1	FI10	FI10:SEXM	-0.983
H9X-JE-GBDP	H9X-JE-GBDP	b1	SEXM	FI10:SEXM	-0.987
H9X-JE-GBDP	H9X-JE-GBDP	b1	AGE	FI10:SEXM	-0.972
H9X-JE-GBDP	H9X-JE-GBDP	b1	arm_f_2_Dulaglutide	FI10:SEXM	-0.964
H9X-JE-GBDP	H9X-JE-GBDP	b1	arm_f_2_Liraglutide	FI10:SEXM	-0.956
H9X-JE-GBDP	H9X-JE-GBDP	b1	(Intercept)	FI10:AGE	0.988
H9X-JE-GBDP	H9X-JE-GBDP	b1	FI10	FI10:AGE	-0.999
H9X-JE-GBDP	H9X-JE-GBDP	b1	SEXM	FI10:AGE	-0.971
H9X-JE-GBDP	H9X-JE-GBDP	b1	AGE	FI10:AGE	-0.989
H9X-JE-GBDP	H9X-JE-GBDP	b1	arm_f_2_Dulaglutide	FI10:AGE	-0.979
H9X-JE-GBDP	H9X-JE-GBDP	b1	arm_f_2_Liraglutide	FI10:AGE	-0.971
H9X-JE-GBDP	H9X-JE-GBDP	b1	FI10:SEXM	FI10:AGE	0.982
H9X-JE-GBDP	H9X-JE-GBDP	b1	(Intercept)	SEXM:AGE	0.982
H9X-JE-GBDP	H9X-JE-GBDP	b1	FI10	SEXM:AGE	-0.972
H9X-JE-GBDP	H9X-JE-GBDP	b1	SEXM	SEXM:AGE	-0.998
H9X-JE-GBDP	H9X-JE-GBDP	b1	AGE	SEXM:AGE	-0.983
H9X-JE-GBDP	H9X-JE-GBDP	b1	arm_f_2_Dulaglutide	SEXM:AGE	-0.973
H9X-JE-GBDP	H9X-JE-GBDP	b1	arm_f_2_Liraglutide	SEXM:AGE	-0.965
H9X-JE-GBDP	H9X-JE-GBDP	b1	FI10:SEXM	SEXM:AGE	0.986
H9X-JE-GBDP	H9X-JE-GBDP	b1	FI10:AGE	SEXM:AGE	0.972
H9X-JE-GBDP	H9X-JE-GBDP	b1	(Intercept)	FI10:arm_f_2_Dulaglutide	0.981
H9X-JE-GBDP	H9X-JE-GBDP	b1	FI10	FI10:arm_f_2_Dulaglutide	-0.992
H9X-JE-GBDP	H9X-JE-GBDP	b1	SEXM	FI10:arm_f_2_Dulaglutide	-0.964
H9X-JE-GBDP	H9X-JE-GBDP	b1	AGE	FI10:arm_f_2_Dulaglutide	-0.981
H9X-JE-GBDP	H9X-JE-GBDP	b1	arm_f_2_Dulaglutide	FI10:arm_f_2_Dulaglutide	-0.987
H9X-JE-GBDP	H9X-JE-GBDP	b1	arm_f_2_Liraglutide	FI10:arm_f_2_Dulaglutide	-0.964
H9X-JE-GBDP	H9X-JE-GBDP	b1	FI10:SEXM	FI10:arm_f_2_Dulaglutide	0.975
H9X-JE-GBDP	H9X-JE-GBDP	b1	FI10:AGE	FI10:arm_f_2_Dulaglutide	0.991
H9X-JE-GBDP	H9X-JE-GBDP	b1	SEXM:AGE	FI10:arm_f_2_Dulaglutide	0.964
H9X-JE-GBDP	H9X-JE-GBDP	b1	(Intercept)	FI10:arm_f_2_Liraglutide	0.967
H9X-JE-GBDP	H9X-JE-GBDP	b1	FI10	FI10:arm_f_2_Liraglutide	-0.977
H9X-JE-GBDP	H9X-JE-GBDP	b1	SEXM	FI10:arm_f_2_Liraglutide	-0.95
H9X-JE-GBDP	H9X-JE-GBDP	b1	AGE	FI10:arm_f_2_Liraglutide	-0.966
H9X-JE-GBDP	H9X-JE-GBDP	b1	arm_f_2_Dulaglutide	FI10:arm_f_2_Liraglutide	-0.958
H9X-JE-GBDP	H9X-JE-GBDP	b1	arm_f_2_Liraglutide	FI10:arm_f_2_Liraglutide	-0.984
H9X-JE-GBDP	H9X-JE-GBDP	b1	FI10:SEXM	FI10:arm_f_2_Liraglutide	0.961
H9X-JE-GBDP	H9X-JE-GBDP	b1	FI10:AGE	FI10:arm_f_2_Liraglutide	0.976
H9X-JE-GBDP	H9X-JE-GBDP	b1	SEXM:AGE	FI10:arm_f_2_Liraglutide	0.95
H9X-JE-GBDP	H9X-JE-GBDP	b1	FI10:arm_f_2_Dulaglutide	FI10:arm_f_2_Liraglutide	0.969
H9X-JE-GBDP	H9X-JE-GBDP	b1	(Intercept)	SEXM:arm_f_2_Dulaglutide	0.972
H9X-JE-GBDP	H9X-JE-GBDP	b1	FI10	SEXM:arm_f_2_Dulaglutide	-0.961
H9X-JE-GBDP	H9X-JE-GBDP	b1	SEXM	SEXM:arm_f_2_Dulaglutide	-0.989
H9X-JE-GBDP	H9X-JE-GBDP	b1	AGE	SEXM:arm_f_2_Dulaglutide	-0.971
H9X-JE-GBDP	H9X-JE-GBDP	b1	arm_f_2_Dulaglutide	SEXM:arm_f_2_Dulaglutide	-0.98
H9X-JE-GBDP	H9X-JE-GBDP	b1	arm_f_2_Liraglutide	SEXM:arm_f_2_Dulaglutide	-0.955
H9X-JE-GBDP	H9X-JE-GBDP	b1	FI10:SEXM	SEXM:arm_f_2_Dulaglutide	0.976
H9X-JE-GBDP	H9X-JE-GBDP	b1	FI10:AGE	SEXM:arm_f_2_Dulaglutide	0.96
H9X-JE-GBDP	H9X-JE-GBDP	b1	SEXM:AGE	SEXM:arm_f_2_Dulaglutide	0.987
H9X-JE-GBDP	H9X-JE-GBDP	b1	FI10:arm_f_2_Dulaglutide	SEXM:arm_f_2_Dulaglutide	0.968
H9X-JE-GBDP	H9X-JE-GBDP	b1	FI10:arm_f_2_Liraglutide	SEXM:arm_f_2_Dulaglutide	0.94
H9X-JE-GBDP	H9X-JE-GBDP	b1	(Intercept)	SEXM:arm_f_2_Liraglutide	0.962
H9X-JE-GBDP	H9X-JE-GBDP	b1	FI10	SEXM:arm_f_2_Liraglutide	-0.951
H9X-JE-GBDP	H9X-JE-GBDP	b1	SEXM	SEXM:arm_f_2_Liraglutide	-0.979
H9X-JE-GBDP	H9X-JE-GBDP	b1	AGE	SEXM:arm_f_2_Liraglutide	-0.961
H9X-JE-GBDP	H9X-JE-GBDP	b1	arm_f_2_Dulaglutide	SEXM:arm_f_2_Liraglutide	-0.954
H9X-JE-GBDP	H9X-JE-GBDP	b1	arm_f_2_Liraglutide	SEXM:arm_f_2_Liraglutide	-0.979
H9X-JE-GBDP	H9X-JE-GBDP	b1	FI10:SEXM	SEXM:arm_f_2_Liraglutide	0.966
H9X-JE-GBDP	H9X-JE-GBDP	b1	FI10:AGE	SEXM:arm_f_2_Liraglutide	0.95
H9X-JE-GBDP	H9X-JE-GBDP	b1	SEXM:AGE	SEXM:arm_f_2_Liraglutide	0.977
H9X-JE-GBDP	H9X-JE-GBDP	b1	FI10:arm_f_2_Dulaglutide	SEXM:arm_f_2_Liraglutide	0.944
H9X-JE-GBDP	H9X-JE-GBDP	b1	FI10:arm_f_2_Liraglutide	SEXM:arm_f_2_Liraglutide	0.963
H9X-JE-GBDP	H9X-JE-GBDP	b1	SEXM:arm_f_2_Dulaglutide	SEXM:arm_f_2_Liraglutide	0.968
H9X-JE-GBDP	H9X-JE-GBDP	b1	(Intercept)	AGE:arm_f_2_Dulaglutide	0.988
H9X-JE-GBDP	H9X-JE-GBDP	b1	FI10	AGE:arm_f_2_Dulaglutide	-0.979
H9X-JE-GBDP	H9X-JE-GBDP	b1	SEXM	AGE:arm_f_2_Dulaglutide	-0.971
H9X-JE-GBDP	H9X-JE-GBDP	b1	AGE	AGE:arm_f_2_Dulaglutide	-0.99
H9X-JE-GBDP	H9X-JE-GBDP	b1	arm_f_2_Dulaglutide	AGE:arm_f_2_Dulaglutide	-0.998
H9X-JE-GBDP	H9X-JE-GBDP	b1	arm_f_2_Liraglutide	AGE:arm_f_2_Dulaglutide	-0.972
H9X-JE-GBDP	H9X-JE-GBDP	b1	FI10:SEXM	AGE:arm_f_2_Dulaglutide	0.962
H9X-JE-GBDP	H9X-JE-GBDP	b1	FI10:AGE	AGE:arm_f_2_Dulaglutide	0.979
H9X-JE-GBDP	H9X-JE-GBDP	b1	SEXM:AGE	AGE:arm_f_2_Dulaglutide	0.973
H9X-JE-GBDP	H9X-JE-GBDP	b1	FI10:arm_f_2_Dulaglutide	AGE:arm_f_2_Dulaglutide	0.986
H9X-JE-GBDP	H9X-JE-GBDP	b1	FI10:arm_f_2_Liraglutide	AGE:arm_f_2_Dulaglutide	0.956
H9X-JE-GBDP	H9X-JE-GBDP	b1	SEXM:arm_f_2_Dulaglutide	AGE:arm_f_2_Dulaglutide	0.979
H9X-JE-GBDP	H9X-JE-GBDP	b1	SEXM:arm_f_2_Liraglutide	AGE:arm_f_2_Dulaglutide	0.951
H9X-JE-GBDP	H9X-JE-GBDP	b1	(Intercept)	AGE:arm_f_2_Liraglutide	0.983
H9X-JE-GBDP	H9X-JE-GBDP	b1	FI10	AGE:arm_f_2_Liraglutide	-0.973
H9X-JE-GBDP	H9X-JE-GBDP	b1	SEXM	AGE:arm_f_2_Liraglutide	-0.966
H9X-JE-GBDP	H9X-JE-GBDP	b1	AGE	AGE:arm_f_2_Liraglutide	-0.984
H9X-JE-GBDP	H9X-JE-GBDP	b1	arm_f_2_Dulaglutide	AGE:arm_f_2_Liraglutide	-0.974
H9X-JE-GBDP	H9X-JE-GBDP	b1	arm_f_2_Liraglutide	AGE:arm_f_2_Liraglutide	-0.998
H9X-JE-GBDP	H9X-JE-GBDP	b1	FI10:SEXM	AGE:arm_f_2_Liraglutide	0.956
H9X-JE-GBDP	H9X-JE-GBDP	b1	FI10:AGE	AGE:arm_f_2_Liraglutide	0.973
H9X-JE-GBDP	H9X-JE-GBDP	b1	SEXM:AGE	AGE:arm_f_2_Liraglutide	0.967
H9X-JE-GBDP	H9X-JE-GBDP	b1	FI10:arm_f_2_Dulaglutide	AGE:arm_f_2_Liraglutide	0.965
H9X-JE-GBDP	H9X-JE-GBDP	b1	FI10:arm_f_2_Liraglutide	AGE:arm_f_2_Liraglutide	0.979
H9X-JE-GBDP	H9X-JE-GBDP	b1	SEXM:arm_f_2_Dulaglutide	AGE:arm_f_2_Liraglutide	0.955
H9X-JE-GBDP	H9X-JE-GBDP	b1	SEXM:arm_f_2_Liraglutide	AGE:arm_f_2_Liraglutide	0.976
H9X-JE-GBDP	H9X-JE-GBDP	b1	AGE:arm_f_2_Dulaglutide	AGE:arm_f_2_Liraglutide	0.974
H9X-JE-GBDP	H9X-JE-GBDP	b1	(Intercept)	FI10:SEXM:AGE	-0.972
H9X-JE-GBDP	H9X-JE-GBDP	b1	FI10	FI10:SEXM:AGE	0.983
H9X-JE-GBDP	H9X-JE-GBDP	b1	SEXM	FI10:SEXM:AGE	0.985
H9X-JE-GBDP	H9X-JE-GBDP	b1	AGE	FI10:SEXM:AGE	0.973
H9X-JE-GBDP	H9X-JE-GBDP	b1	arm_f_2_Dulaglutide	FI10:SEXM:AGE	0.963
H9X-JE-GBDP	H9X-JE-GBDP	b1	arm_f_2_Liraglutide	FI10:SEXM:AGE	0.955
H9X-JE-GBDP	H9X-JE-GBDP	b1	FI10:SEXM	FI10:SEXM:AGE	-0.999
H9X-JE-GBDP	H9X-JE-GBDP	b1	FI10:AGE	FI10:SEXM:AGE	-0.984
H9X-JE-GBDP	H9X-JE-GBDP	b1	SEXM:AGE	FI10:SEXM:AGE	-0.987
H9X-JE-GBDP	H9X-JE-GBDP	b1	FI10:arm_f_2_Dulaglutide	FI10:SEXM:AGE	-0.975
H9X-JE-GBDP	H9X-JE-GBDP	b1	FI10:arm_f_2_Liraglutide	FI10:SEXM:AGE	-0.961
H9X-JE-GBDP	H9X-JE-GBDP	b1	SEXM:arm_f_2_Dulaglutide	FI10:SEXM:AGE	-0.975
H9X-JE-GBDP	H9X-JE-GBDP	b1	SEXM:arm_f_2_Liraglutide	FI10:SEXM:AGE	-0.965
H9X-JE-GBDP	H9X-JE-GBDP	b1	AGE:arm_f_2_Dulaglutide	FI10:SEXM:AGE	-0.963
H9X-JE-GBDP	H9X-JE-GBDP	b1	AGE:arm_f_2_Liraglutide	FI10:SEXM:AGE	-0.958
H9X-JE-GBDP	H9X-JE-GBDP	b1	(Intercept)	FI10:SEXM:arm_f_2_Dulaglutide	-0.962
H9X-JE-GBDP	H9X-JE-GBDP	b1	FI10	FI10:SEXM:arm_f_2_Dulaglutide	0.973
H9X-JE-GBDP	H9X-JE-GBDP	b1	SEXM	FI10:SEXM:arm_f_2_Dulaglutide	0.977
H9X-JE-GBDP	H9X-JE-GBDP	b1	AGE	FI10:SEXM:arm_f_2_Dulaglutide	0.962
H9X-JE-GBDP	H9X-JE-GBDP	b1	arm_f_2_Dulaglutide	FI10:SEXM:arm_f_2_Dulaglutide	0.968
H9X-JE-GBDP	H9X-JE-GBDP	b1	arm_f_2_Liraglutide	FI10:SEXM:arm_f_2_Dulaglutide	0.946
H9X-JE-GBDP	H9X-JE-GBDP	b1	FI10:SEXM	FI10:SEXM:arm_f_2_Dulaglutide	-0.989
H9X-JE-GBDP	H9X-JE-GBDP	b1	FI10:AGE	FI10:SEXM:arm_f_2_Dulaglutide	-0.972
H9X-JE-GBDP	H9X-JE-GBDP	b1	SEXM:AGE	FI10:SEXM:arm_f_2_Dulaglutide	-0.976
H9X-JE-GBDP	H9X-JE-GBDP	b1	FI10:arm_f_2_Dulaglutide	FI10:SEXM:arm_f_2_Dulaglutide	-0.981
H9X-JE-GBDP	H9X-JE-GBDP	b1	FI10:arm_f_2_Liraglutide	FI10:SEXM:arm_f_2_Dulaglutide	-0.951
H9X-JE-GBDP	H9X-JE-GBDP	b1	SEXM:arm_f_2_Dulaglutide	FI10:SEXM:arm_f_2_Dulaglutide	-0.985
H9X-JE-GBDP	H9X-JE-GBDP	b1	SEXM:arm_f_2_Liraglutide	FI10:SEXM:arm_f_2_Dulaglutide	-0.956
H9X-JE-GBDP	H9X-JE-GBDP	b1	AGE:arm_f_2_Dulaglutide	FI10:SEXM:arm_f_2_Dulaglutide	-0.967
H9X-JE-GBDP	H9X-JE-GBDP	b1	AGE:arm_f_2_Liraglutide	FI10:SEXM:arm_f_2_Dulaglutide	-0.946
H9X-JE-GBDP	H9X-JE-GBDP	b1	FI10:SEXM:AGE	FI10:SEXM:arm_f_2_Dulaglutide	0.988
H9X-JE-GBDP	H9X-JE-GBDP	b1	(Intercept)	FI10:SEXM:arm_f_2_Liraglutide	-0.947
H9X-JE-GBDP	H9X-JE-GBDP	b1	FI10	FI10:SEXM:arm_f_2_Liraglutide	0.957
H9X-JE-GBDP	H9X-JE-GBDP	b1	SEXM	FI10:SEXM:arm_f_2_Liraglutide	0.961
H9X-JE-GBDP	H9X-JE-GBDP	b1	AGE	FI10:SEXM:arm_f_2_Liraglutide	0.947
H9X-JE-GBDP	H9X-JE-GBDP	b1	arm_f_2_Dulaglutide	FI10:SEXM:arm_f_2_Liraglutide	0.939
H9X-JE-GBDP	H9X-JE-GBDP	b1	arm_f_2_Liraglutide	FI10:SEXM:arm_f_2_Liraglutide	0.964
H9X-JE-GBDP	H9X-JE-GBDP	b1	FI10:SEXM	FI10:SEXM:arm_f_2_Liraglutide	-0.974
H9X-JE-GBDP	H9X-JE-GBDP	b1	FI10:AGE	FI10:SEXM:arm_f_2_Liraglutide	-0.957
H9X-JE-GBDP	H9X-JE-GBDP	b1	SEXM:AGE	FI10:SEXM:arm_f_2_Liraglutide	-0.96
H9X-JE-GBDP	H9X-JE-GBDP	b1	FI10:arm_f_2_Dulaglutide	FI10:SEXM:arm_f_2_Liraglutide	-0.95
H9X-JE-GBDP	H9X-JE-GBDP	b1	FI10:arm_f_2_Liraglutide	FI10:SEXM:arm_f_2_Liraglutide	-0.98
H9X-JE-GBDP	H9X-JE-GBDP	b1	SEXM:arm_f_2_Dulaglutide	FI10:SEXM:arm_f_2_Liraglutide	-0.951
H9X-JE-GBDP	H9X-JE-GBDP	b1	SEXM:arm_f_2_Liraglutide	FI10:SEXM:arm_f_2_Liraglutide	-0.981
H9X-JE-GBDP	H9X-JE-GBDP	b1	AGE:arm_f_2_Dulaglutide	FI10:SEXM:arm_f_2_Liraglutide	-0.937
H9X-JE-GBDP	H9X-JE-GBDP	b1	AGE:arm_f_2_Liraglutide	FI10:SEXM:arm_f_2_Liraglutide	-0.959
H9X-JE-GBDP	H9X-JE-GBDP	b1	FI10:SEXM:AGE	FI10:SEXM:arm_f_2_Liraglutide	0.973
H9X-JE-GBDP	H9X-JE-GBDP	b1	FI10:SEXM:arm_f_2_Dulaglutide	FI10:SEXM:arm_f_2_Liraglutide	0.964
H9X-JE-GBDP	H9X-JE-GBDP	b1	(Intercept)	FI10:AGE:arm_f_2_Dulaglutide	-0.979
H9X-JE-GBDP	H9X-JE-GBDP	b1	FI10	FI10:AGE:arm_f_2_Dulaglutide	0.99
H9X-JE-GBDP	H9X-JE-GBDP	b1	SEXM	FI10:AGE:arm_f_2_Dulaglutide	0.962
H9X-JE-GBDP	H9X-JE-GBDP	b1	AGE	FI10:AGE:arm_f_2_Dulaglutide	0.98
H9X-JE-GBDP	H9X-JE-GBDP	b1	arm_f_2_Dulaglutide	FI10:AGE:arm_f_2_Dulaglutide	0.986
H9X-JE-GBDP	H9X-JE-GBDP	b1	arm_f_2_Liraglutide	FI10:AGE:arm_f_2_Dulaglutide	0.962
H9X-JE-GBDP	H9X-JE-GBDP	b1	FI10:SEXM	FI10:AGE:arm_f_2_Dulaglutide	-0.973
H9X-JE-GBDP	H9X-JE-GBDP	b1	FI10:AGE	FI10:AGE:arm_f_2_Dulaglutide	-0.991
H9X-JE-GBDP	H9X-JE-GBDP	b1	SEXM:AGE	FI10:AGE:arm_f_2_Dulaglutide	-0.964
H9X-JE-GBDP	H9X-JE-GBDP	b1	FI10:arm_f_2_Dulaglutide	FI10:AGE:arm_f_2_Dulaglutide	-0.999
H9X-JE-GBDP	H9X-JE-GBDP	b1	FI10:arm_f_2_Liraglutide	FI10:AGE:arm_f_2_Dulaglutide	-0.968
H9X-JE-GBDP	H9X-JE-GBDP	b1	SEXM:arm_f_2_Dulaglutide	FI10:AGE:arm_f_2_Dulaglutide	-0.967
H9X-JE-GBDP	H9X-JE-GBDP	b1	SEXM:arm_f_2_Liraglutide	FI10:AGE:arm_f_2_Dulaglutide	-0.941
H9X-JE-GBDP	H9X-JE-GBDP	b1	AGE:arm_f_2_Dulaglutide	FI10:AGE:arm_f_2_Dulaglutide	-0.988
H9X-JE-GBDP	H9X-JE-GBDP	b1	AGE:arm_f_2_Liraglutide	FI10:AGE:arm_f_2_Dulaglutide	-0.964
H9X-JE-GBDP	H9X-JE-GBDP	b1	FI10:SEXM:AGE	FI10:AGE:arm_f_2_Dulaglutide	0.975
H9X-JE-GBDP	H9X-JE-GBDP	b1	FI10:SEXM:arm_f_2_Dulaglutide	FI10:AGE:arm_f_2_Dulaglutide	0.979
H9X-JE-GBDP	H9X-JE-GBDP	b1	FI10:SEXM:arm_f_2_Liraglutide	FI10:AGE:arm_f_2_Dulaglutide	0.948
H9X-JE-GBDP	H9X-JE-GBDP	b1	(Intercept)	FI10:AGE:arm_f_2_Liraglutide	-0.971
H9X-JE-GBDP	H9X-JE-GBDP	b1	FI10	FI10:AGE:arm_f_2_Liraglutide	0.983
H9X-JE-GBDP	H9X-JE-GBDP	b1	SEXM	FI10:AGE:arm_f_2_Liraglutide	0.955
H9X-JE-GBDP	H9X-JE-GBDP	b1	AGE	FI10:AGE:arm_f_2_Liraglutide	0.973
H9X-JE-GBDP	H9X-JE-GBDP	b1	arm_f_2_Dulaglutide	FI10:AGE:arm_f_2_Liraglutide	0.963
H9X-JE-GBDP	H9X-JE-GBDP	b1	arm_f_2_Liraglutide	FI10:AGE:arm_f_2_Liraglutide	0.985
H9X-JE-GBDP	H9X-JE-GBDP	b1	FI10:SEXM	FI10:AGE:arm_f_2_Liraglutide	-0.966
H9X-JE-GBDP	H9X-JE-GBDP	b1	FI10:AGE	FI10:AGE:arm_f_2_Liraglutide	-0.984
H9X-JE-GBDP	H9X-JE-GBDP	b1	SEXM:AGE	FI10:AGE:arm_f_2_Liraglutide	-0.956
H9X-JE-GBDP	H9X-JE-GBDP	b1	FI10:arm_f_2_Dulaglutide	FI10:AGE:arm_f_2_Liraglutide	-0.975
H9X-JE-GBDP	H9X-JE-GBDP	b1	FI10:arm_f_2_Liraglutide	FI10:AGE:arm_f_2_Liraglutide	-0.998
H9X-JE-GBDP	H9X-JE-GBDP	b1	SEXM:arm_f_2_Dulaglutide	FI10:AGE:arm_f_2_Liraglutide	-0.944
H9X-JE-GBDP	H9X-JE-GBDP	b1	SEXM:arm_f_2_Liraglutide	FI10:AGE:arm_f_2_Liraglutide	-0.964
H9X-JE-GBDP	H9X-JE-GBDP	b1	AGE:arm_f_2_Dulaglutide	FI10:AGE:arm_f_2_Liraglutide	-0.963
H9X-JE-GBDP	H9X-JE-GBDP	b1	AGE:arm_f_2_Liraglutide	FI10:AGE:arm_f_2_Liraglutide	-0.984
H9X-JE-GBDP	H9X-JE-GBDP	b1	FI10:SEXM:AGE	FI10:AGE:arm_f_2_Liraglutide	0.968
H9X-JE-GBDP	H9X-JE-GBDP	b1	FI10:SEXM:arm_f_2_Dulaglutide	FI10:AGE:arm_f_2_Liraglutide	0.956
H9X-JE-GBDP	H9X-JE-GBDP	b1	FI10:SEXM:arm_f_2_Liraglutide	FI10:AGE:arm_f_2_Liraglutide	0.978
H9X-JE-GBDP	H9X-JE-GBDP	b1	FI10:AGE:arm_f_2_Dulaglutide	FI10:AGE:arm_f_2_Liraglutide	0.975
H9X-JE-GBDP	H9X-JE-GBDP	b1	(Intercept)	SEXM:AGE:arm_f_2_Dulaglutide	-0.969
H9X-JE-GBDP	H9X-JE-GBDP	b1	FI10	SEXM:AGE:arm_f_2_Dulaglutide	0.959
H9X-JE-GBDP	H9X-JE-GBDP	b1	SEXM	SEXM:AGE:arm_f_2_Dulaglutide	0.986
H9X-JE-GBDP	H9X-JE-GBDP	b1	AGE	SEXM:AGE:arm_f_2_Dulaglutide	0.97
H9X-JE-GBDP	H9X-JE-GBDP	b1	arm_f_2_Dulaglutide	SEXM:AGE:arm_f_2_Dulaglutide	0.979
H9X-JE-GBDP	H9X-JE-GBDP	b1	arm_f_2_Liraglutide	SEXM:AGE:arm_f_2_Dulaglutide	0.953
H9X-JE-GBDP	H9X-JE-GBDP	b1	FI10:SEXM	SEXM:AGE:arm_f_2_Dulaglutide	-0.974
H9X-JE-GBDP	H9X-JE-GBDP	b1	FI10:AGE	SEXM:AGE:arm_f_2_Dulaglutide	-0.96
H9X-JE-GBDP	H9X-JE-GBDP	b1	SEXM:AGE	SEXM:AGE:arm_f_2_Dulaglutide	-0.987
H9X-JE-GBDP	H9X-JE-GBDP	b1	FI10:arm_f_2_Dulaglutide	SEXM:AGE:arm_f_2_Dulaglutide	-0.967
H9X-JE-GBDP	H9X-JE-GBDP	b1	FI10:arm_f_2_Liraglutide	SEXM:AGE:arm_f_2_Dulaglutide	-0.938
H9X-JE-GBDP	H9X-JE-GBDP	b1	SEXM:arm_f_2_Dulaglutide	SEXM:AGE:arm_f_2_Dulaglutide	-0.998
H9X-JE-GBDP	H9X-JE-GBDP	b1	SEXM:arm_f_2_Liraglutide	SEXM:AGE:arm_f_2_Dulaglutide	-0.965
H9X-JE-GBDP	H9X-JE-GBDP	b1	AGE:arm_f_2_Dulaglutide	SEXM:AGE:arm_f_2_Dulaglutide	-0.98
H9X-JE-GBDP	H9X-JE-GBDP	b1	AGE:arm_f_2_Liraglutide	SEXM:AGE:arm_f_2_Dulaglutide	-0.955
H9X-JE-GBDP	H9X-JE-GBDP	b1	FI10:SEXM:AGE	SEXM:AGE:arm_f_2_Dulaglutide	0.975
H9X-JE-GBDP	H9X-JE-GBDP	b1	FI10:SEXM:arm_f_2_Dulaglutide	SEXM:AGE:arm_f_2_Dulaglutide	0.983
H9X-JE-GBDP	H9X-JE-GBDP	b1	FI10:SEXM:arm_f_2_Liraglutide	SEXM:AGE:arm_f_2_Dulaglutide	0.948
H9X-JE-GBDP	H9X-JE-GBDP	b1	FI10:AGE:arm_f_2_Dulaglutide	SEXM:AGE:arm_f_2_Dulaglutide	0.968
H9X-JE-GBDP	H9X-JE-GBDP	b1	FI10:AGE:arm_f_2_Liraglutide	SEXM:AGE:arm_f_2_Dulaglutide	0.944
H9X-JE-GBDP	H9X-JE-GBDP	b1	(Intercept)	SEXM:AGE:arm_f_2_Liraglutide	-0.961
H9X-JE-GBDP	H9X-JE-GBDP	b1	FI10	SEXM:AGE:arm_f_2_Liraglutide	0.952
H9X-JE-GBDP	H9X-JE-GBDP	b1	SEXM	SEXM:AGE:arm_f_2_Liraglutide	0.978
H9X-JE-GBDP	H9X-JE-GBDP	b1	AGE	SEXM:AGE:arm_f_2_Liraglutide	0.963
H9X-JE-GBDP	H9X-JE-GBDP	b1	arm_f_2_Dulaglutide	SEXM:AGE:arm_f_2_Liraglutide	0.953
H9X-JE-GBDP	H9X-JE-GBDP	b1	arm_f_2_Liraglutide	SEXM:AGE:arm_f_2_Liraglutide	0.976
H9X-JE-GBDP	H9X-JE-GBDP	b1	FI10:SEXM	SEXM:AGE:arm_f_2_Liraglutide	-0.966
H9X-JE-GBDP	H9X-JE-GBDP	b1	FI10:AGE	SEXM:AGE:arm_f_2_Liraglutide	-0.952
H9X-JE-GBDP	H9X-JE-GBDP	b1	SEXM:AGE	SEXM:AGE:arm_f_2_Liraglutide	-0.979
H9X-JE-GBDP	H9X-JE-GBDP	b1	FI10:arm_f_2_Dulaglutide	SEXM:AGE:arm_f_2_Liraglutide	-0.944
H9X-JE-GBDP	H9X-JE-GBDP	b1	FI10:arm_f_2_Liraglutide	SEXM:AGE:arm_f_2_Liraglutide	-0.958
H9X-JE-GBDP	H9X-JE-GBDP	b1	SEXM:arm_f_2_Dulaglutide	SEXM:AGE:arm_f_2_Liraglutide	-0.967
H9X-JE-GBDP	H9X-JE-GBDP	b1	SEXM:arm_f_2_Liraglutide	SEXM:AGE:arm_f_2_Liraglutide	-0.997
H9X-JE-GBDP	H9X-JE-GBDP	b1	AGE:arm_f_2_Dulaglutide	SEXM:AGE:arm_f_2_Liraglutide	-0.953
H9X-JE-GBDP	H9X-JE-GBDP	b1	AGE:arm_f_2_Liraglutide	SEXM:AGE:arm_f_2_Liraglutide	-0.978
H9X-JE-GBDP	H9X-JE-GBDP	b1	FI10:SEXM:AGE	SEXM:AGE:arm_f_2_Liraglutide	0.967
H9X-JE-GBDP	H9X-JE-GBDP	b1	FI10:SEXM:arm_f_2_Dulaglutide	SEXM:AGE:arm_f_2_Liraglutide	0.955
H9X-JE-GBDP	H9X-JE-GBDP	b1	FI10:SEXM:arm_f_2_Liraglutide	SEXM:AGE:arm_f_2_Liraglutide	0.976
H9X-JE-GBDP	H9X-JE-GBDP	b1	FI10:AGE:arm_f_2_Dulaglutide	SEXM:AGE:arm_f_2_Liraglutide	0.944
H9X-JE-GBDP	H9X-JE-GBDP	b1	FI10:AGE:arm_f_2_Liraglutide	SEXM:AGE:arm_f_2_Liraglutide	0.963
H9X-JE-GBDP	H9X-JE-GBDP	b1	SEXM:AGE:arm_f_2_Dulaglutide	SEXM:AGE:arm_f_2_Liraglutide	0.967
H9X-JE-GBDP	H9X-JE-GBDP	b1	(Intercept)	FI10:SEXM:AGE:arm_f_2_Dulaglutide	0.961
H9X-JE-GBDP	H9X-JE-GBDP	b1	FI10	FI10:SEXM:AGE:arm_f_2_Dulaglutide	-0.972
H9X-JE-GBDP	H9X-JE-GBDP	b1	SEXM	FI10:SEXM:AGE:arm_f_2_Dulaglutide	-0.974
H9X-JE-GBDP	H9X-JE-GBDP	b1	AGE	FI10:SEXM:AGE:arm_f_2_Dulaglutide	-0.962
H9X-JE-GBDP	H9X-JE-GBDP	b1	arm_f_2_Dulaglutide	FI10:SEXM:AGE:arm_f_2_Dulaglutide	-0.968
H9X-JE-GBDP	H9X-JE-GBDP	b1	arm_f_2_Liraglutide	FI10:SEXM:AGE:arm_f_2_Dulaglutide	-0.944
H9X-JE-GBDP	H9X-JE-GBDP	b1	FI10:SEXM	FI10:SEXM:AGE:arm_f_2_Dulaglutide	0.987
H9X-JE-GBDP	H9X-JE-GBDP	b1	FI10:AGE	FI10:SEXM:AGE:arm_f_2_Dulaglutide	0.972
H9X-JE-GBDP	H9X-JE-GBDP	b1	SEXM:AGE	FI10:SEXM:AGE:arm_f_2_Dulaglutide	0.976
H9X-JE-GBDP	H9X-JE-GBDP	b1	FI10:arm_f_2_Dulaglutide	FI10:SEXM:AGE:arm_f_2_Dulaglutide	0.98
H9X-JE-GBDP	H9X-JE-GBDP	b1	FI10:arm_f_2_Liraglutide	FI10:SEXM:AGE:arm_f_2_Dulaglutide	0.95
H9X-JE-GBDP	H9X-JE-GBDP	b1	SEXM:arm_f_2_Dulaglutide	FI10:SEXM:AGE:arm_f_2_Dulaglutide	0.983
H9X-JE-GBDP	H9X-JE-GBDP	b1	SEXM:arm_f_2_Liraglutide	FI10:SEXM:AGE:arm_f_2_Dulaglutide	0.953
H9X-JE-GBDP	H9X-JE-GBDP	b1	AGE:arm_f_2_Dulaglutide	FI10:SEXM:AGE:arm_f_2_Dulaglutide	0.969
H9X-JE-GBDP	H9X-JE-GBDP	b1	AGE:arm_f_2_Liraglutide	FI10:SEXM:AGE:arm_f_2_Dulaglutide	0.946
H9X-JE-GBDP	H9X-JE-GBDP	b1	FI10:SEXM:AGE	FI10:SEXM:AGE:arm_f_2_Dulaglutide	-0.988
H9X-JE-GBDP	H9X-JE-GBDP	b1	FI10:SEXM:arm_f_2_Dulaglutide	FI10:SEXM:AGE:arm_f_2_Dulaglutide	-0.998
H9X-JE-GBDP	H9X-JE-GBDP	b1	FI10:SEXM:arm_f_2_Liraglutide	FI10:SEXM:AGE:arm_f_2_Dulaglutide	-0.961
H9X-JE-GBDP	H9X-JE-GBDP	b1	FI10:AGE:arm_f_2_Dulaglutide	FI10:SEXM:AGE:arm_f_2_Dulaglutide	-0.981
H9X-JE-GBDP	H9X-JE-GBDP	b1	FI10:AGE:arm_f_2_Liraglutide	FI10:SEXM:AGE:arm_f_2_Dulaglutide	-0.956
H9X-JE-GBDP	H9X-JE-GBDP	b1	SEXM:AGE:arm_f_2_Dulaglutide	FI10:SEXM:AGE:arm_f_2_Dulaglutide	-0.985
H9X-JE-GBDP	H9X-JE-GBDP	b1	SEXM:AGE:arm_f_2_Liraglutide	FI10:SEXM:AGE:arm_f_2_Dulaglutide	-0.956
H9X-JE-GBDP	H9X-JE-GBDP	b1	(Intercept)	FI10:SEXM:AGE:arm_f_2_Liraglutide	0.952
H9X-JE-GBDP	H9X-JE-GBDP	b1	FI10	FI10:SEXM:AGE:arm_f_2_Liraglutide	-0.963
H9X-JE-GBDP	H9X-JE-GBDP	b1	SEXM	FI10:SEXM:AGE:arm_f_2_Liraglutide	-0.965
H9X-JE-GBDP	H9X-JE-GBDP	b1	AGE	FI10:SEXM:AGE:arm_f_2_Liraglutide	-0.953
H9X-JE-GBDP	H9X-JE-GBDP	b1	arm_f_2_Dulaglutide	FI10:SEXM:AGE:arm_f_2_Liraglutide	-0.944
H9X-JE-GBDP	H9X-JE-GBDP	b1	arm_f_2_Liraglutide	FI10:SEXM:AGE:arm_f_2_Liraglutide	-0.965
H9X-JE-GBDP	H9X-JE-GBDP	b1	FI10:SEXM	FI10:SEXM:AGE:arm_f_2_Liraglutide	0.978
H9X-JE-GBDP	H9X-JE-GBDP	b1	FI10:AGE	FI10:SEXM:AGE:arm_f_2_Liraglutide	0.964
H9X-JE-GBDP	H9X-JE-GBDP	b1	SEXM:AGE	FI10:SEXM:AGE:arm_f_2_Liraglutide	0.967
H9X-JE-GBDP	H9X-JE-GBDP	b1	FI10:arm_f_2_Dulaglutide	FI10:SEXM:AGE:arm_f_2_Liraglutide	0.955
H9X-JE-GBDP	H9X-JE-GBDP	b1	FI10:arm_f_2_Liraglutide	FI10:SEXM:AGE:arm_f_2_Liraglutide	0.978
H9X-JE-GBDP	H9X-JE-GBDP	b1	SEXM:arm_f_2_Dulaglutide	FI10:SEXM:AGE:arm_f_2_Liraglutide	0.955
H9X-JE-GBDP	H9X-JE-GBDP	b1	SEXM:arm_f_2_Liraglutide	FI10:SEXM:AGE:arm_f_2_Liraglutide	0.982
H9X-JE-GBDP	H9X-JE-GBDP	b1	AGE:arm_f_2_Dulaglutide	FI10:SEXM:AGE:arm_f_2_Liraglutide	0.944
H9X-JE-GBDP	H9X-JE-GBDP	b1	AGE:arm_f_2_Liraglutide	FI10:SEXM:AGE:arm_f_2_Liraglutide	0.964
H9X-JE-GBDP	H9X-JE-GBDP	b1	FI10:SEXM:AGE	FI10:SEXM:AGE:arm_f_2_Liraglutide	-0.979
H9X-JE-GBDP	H9X-JE-GBDP	b1	FI10:SEXM:arm_f_2_Dulaglutide	FI10:SEXM:AGE:arm_f_2_Liraglutide	-0.968
H9X-JE-GBDP	H9X-JE-GBDP	b1	FI10:SEXM:arm_f_2_Liraglutide	FI10:SEXM:AGE:arm_f_2_Liraglutide	-0.997
H9X-JE-GBDP	H9X-JE-GBDP	b1	FI10:AGE:arm_f_2_Dulaglutide	FI10:SEXM:AGE:arm_f_2_Liraglutide	-0.955
H9X-JE-GBDP	H9X-JE-GBDP	b1	FI10:AGE:arm_f_2_Liraglutide	FI10:SEXM:AGE:arm_f_2_Liraglutide	-0.98
H9X-JE-GBDP	H9X-JE-GBDP	b1	SEXM:AGE:arm_f_2_Dulaglutide	FI10:SEXM:AGE:arm_f_2_Liraglutide	-0.955
H9X-JE-GBDP	H9X-JE-GBDP	b1	SEXM:AGE:arm_f_2_Liraglutide	FI10:SEXM:AGE:arm_f_2_Liraglutide	-0.982
H9X-JE-GBDP	H9X-JE-GBDP	b1	FI10:SEXM:AGE:arm_f_2_Dulaglutide	FI10:SEXM:AGE:arm_f_2_Liraglutide	0.968
H9X-CR-GBDK	H9X-CR-GBDK	b1	(Intercept)	FI10	-0.857
H9X-CR-GBDK	H9X-CR-GBDK	b1	(Intercept)	SEXM	-0.695
H9X-CR-GBDK	H9X-CR-GBDK	b1	FI10	SEXM	0.596
H9X-CR-GBDK	H9X-CR-GBDK	b1	(Intercept)	AGE	-0.982
H9X-CR-GBDK	H9X-CR-GBDK	b1	FI10	AGE	0.818
H9X-CR-GBDK	H9X-CR-GBDK	b1	SEXM	AGE	0.683
H9X-CR-GBDK	H9X-CR-GBDK	b1	(Intercept)	arm_f_2_Dulaglutide	-0.812
H9X-CR-GBDK	H9X-CR-GBDK	b1	FI10	arm_f_2_Dulaglutide	0.696
H9X-CR-GBDK	H9X-CR-GBDK	b1	SEXM	arm_f_2_Dulaglutide	0.565
H9X-CR-GBDK	H9X-CR-GBDK	b1	AGE	arm_f_2_Dulaglutide	0.798
H9X-CR-GBDK	H9X-CR-GBDK	b1	(Intercept)	FI10:SEXM	0.603
H9X-CR-GBDK	H9X-CR-GBDK	b1	FI10	FI10:SEXM	-0.704
H9X-CR-GBDK	H9X-CR-GBDK	b1	SEXM	FI10:SEXM	-0.872
H9X-CR-GBDK	H9X-CR-GBDK	b1	AGE	FI10:SEXM	-0.575
H9X-CR-GBDK	H9X-CR-GBDK	b1	arm_f_2_Dulaglutide	FI10:SEXM	-0.49
H9X-CR-GBDK	H9X-CR-GBDK	b1	(Intercept)	FI10:AGE	0.868
H9X-CR-GBDK	H9X-CR-GBDK	b1	FI10	FI10:AGE	-0.987
H9X-CR-GBDK	H9X-CR-GBDK	b1	SEXM	FI10:AGE	-0.603
H9X-CR-GBDK	H9X-CR-GBDK	b1	AGE	FI10:AGE	-0.855
H9X-CR-GBDK	H9X-CR-GBDK	b1	arm_f_2_Dulaglutide	FI10:AGE	-0.705
H9X-CR-GBDK	H9X-CR-GBDK	b1	FI10:SEXM	FI10:AGE	0.694
H9X-CR-GBDK	H9X-CR-GBDK	b1	(Intercept)	SEXM:AGE	0.678
H9X-CR-GBDK	H9X-CR-GBDK	b1	FI10	SEXM:AGE	-0.564
H9X-CR-GBDK	H9X-CR-GBDK	b1	SEXM	SEXM:AGE	-0.984
H9X-CR-GBDK	H9X-CR-GBDK	b1	AGE	SEXM:AGE	-0.69
H9X-CR-GBDK	H9X-CR-GBDK	b1	arm_f_2_Dulaglutide	SEXM:AGE	-0.551
H9X-CR-GBDK	H9X-CR-GBDK	b1	FI10:SEXM	SEXM:AGE	0.84
H9X-CR-GBDK	H9X-CR-GBDK	b1	FI10:AGE	SEXM:AGE	0.59
H9X-CR-GBDK	H9X-CR-GBDK	b1	(Intercept)	FI10:arm_f_2_Dulaglutide	0.724
H9X-CR-GBDK	H9X-CR-GBDK	b1	FI10	FI10:arm_f_2_Dulaglutide	-0.845
H9X-CR-GBDK	H9X-CR-GBDK	b1	SEXM	FI10:arm_f_2_Dulaglutide	-0.504
H9X-CR-GBDK	H9X-CR-GBDK	b1	AGE	FI10:arm_f_2_Dulaglutide	-0.691
H9X-CR-GBDK	H9X-CR-GBDK	b1	arm_f_2_Dulaglutide	FI10:arm_f_2_Dulaglutide	-0.858
H9X-CR-GBDK	H9X-CR-GBDK	b1	FI10:SEXM	FI10:arm_f_2_Dulaglutide	0.594
H9X-CR-GBDK	H9X-CR-GBDK	b1	FI10:AGE	FI10:arm_f_2_Dulaglutide	0.834
H9X-CR-GBDK	H9X-CR-GBDK	b1	SEXM:AGE	FI10:arm_f_2_Dulaglutide	0.477
H9X-CR-GBDK	H9X-CR-GBDK	b1	(Intercept)	SEXM:arm_f_2_Dulaglutide	0.578
H9X-CR-GBDK	H9X-CR-GBDK	b1	FI10	SEXM:arm_f_2_Dulaglutide	-0.495
H9X-CR-GBDK	H9X-CR-GBDK	b1	SEXM	SEXM:arm_f_2_Dulaglutide	-0.831
H9X-CR-GBDK	H9X-CR-GBDK	b1	AGE	SEXM:arm_f_2_Dulaglutide	-0.567
H9X-CR-GBDK	H9X-CR-GBDK	b1	arm_f_2_Dulaglutide	SEXM:arm_f_2_Dulaglutide	-0.711
H9X-CR-GBDK	H9X-CR-GBDK	b1	FI10:SEXM	SEXM:arm_f_2_Dulaglutide	0.724
H9X-CR-GBDK	H9X-CR-GBDK	b1	FI10:AGE	SEXM:arm_f_2_Dulaglutide	0.501
H9X-CR-GBDK	H9X-CR-GBDK	b1	SEXM:AGE	SEXM:arm_f_2_Dulaglutide	0.818
H9X-CR-GBDK	H9X-CR-GBDK	b1	FI10:arm_f_2_Dulaglutide	SEXM:arm_f_2_Dulaglutide	0.61
H9X-CR-GBDK	H9X-CR-GBDK	b1	(Intercept)	AGE:arm_f_2_Dulaglutide	0.795
H9X-CR-GBDK	H9X-CR-GBDK	b1	FI10	AGE:arm_f_2_Dulaglutide	-0.662
H9X-CR-GBDK	H9X-CR-GBDK	b1	SEXM	AGE:arm_f_2_Dulaglutide	-0.553
H9X-CR-GBDK	H9X-CR-GBDK	b1	AGE	AGE:arm_f_2_Dulaglutide	-0.809
H9X-CR-GBDK	H9X-CR-GBDK	b1	arm_f_2_Dulaglutide	AGE:arm_f_2_Dulaglutide	-0.983
H9X-CR-GBDK	H9X-CR-GBDK	b1	FI10:SEXM	AGE:arm_f_2_Dulaglutide	0.465
H9X-CR-GBDK	H9X-CR-GBDK	b1	FI10:AGE	AGE:arm_f_2_Dulaglutide	0.692
H9X-CR-GBDK	H9X-CR-GBDK	b1	SEXM:AGE	AGE:arm_f_2_Dulaglutide	0.559
H9X-CR-GBDK	H9X-CR-GBDK	b1	FI10:arm_f_2_Dulaglutide	AGE:arm_f_2_Dulaglutide	0.823
H9X-CR-GBDK	H9X-CR-GBDK	b1	SEXM:arm_f_2_Dulaglutide	AGE:arm_f_2_Dulaglutide	0.699
H9X-CR-GBDK	H9X-CR-GBDK	b1	(Intercept)	FI10:SEXM:AGE	-0.599
H9X-CR-GBDK	H9X-CR-GBDK	b1	FI10	FI10:SEXM:AGE	0.681
H9X-CR-GBDK	H9X-CR-GBDK	b1	SEXM	FI10:SEXM:AGE	0.879
H9X-CR-GBDK	H9X-CR-GBDK	b1	AGE	FI10:SEXM:AGE	0.59
H9X-CR-GBDK	H9X-CR-GBDK	b1	arm_f_2_Dulaglutide	FI10:SEXM:AGE	0.486
H9X-CR-GBDK	H9X-CR-GBDK	b1	FI10:SEXM	FI10:SEXM:AGE	-0.987
H9X-CR-GBDK	H9X-CR-GBDK	b1	FI10:AGE	FI10:SEXM:AGE	-0.69
H9X-CR-GBDK	H9X-CR-GBDK	b1	SEXM:AGE	FI10:SEXM:AGE	-0.873
H9X-CR-GBDK	H9X-CR-GBDK	b1	FI10:arm_f_2_Dulaglutide	FI10:SEXM:AGE	-0.575
H9X-CR-GBDK	H9X-CR-GBDK	b1	SEXM:arm_f_2_Dulaglutide	FI10:SEXM:AGE	-0.73
H9X-CR-GBDK	H9X-CR-GBDK	b1	AGE:arm_f_2_Dulaglutide	FI10:SEXM:AGE	-0.478
H9X-CR-GBDK	H9X-CR-GBDK	b1	(Intercept)	FI10:SEXM:arm_f_2_Dulaglutide	-0.508
H9X-CR-GBDK	H9X-CR-GBDK	b1	FI10	FI10:SEXM:arm_f_2_Dulaglutide	0.593
H9X-CR-GBDK	H9X-CR-GBDK	b1	SEXM	FI10:SEXM:arm_f_2_Dulaglutide	0.735
H9X-CR-GBDK	H9X-CR-GBDK	b1	AGE	FI10:SEXM:arm_f_2_Dulaglutide	0.485
H9X-CR-GBDK	H9X-CR-GBDK	b1	arm_f_2_Dulaglutide	FI10:SEXM:arm_f_2_Dulaglutide	0.602
H9X-CR-GBDK	H9X-CR-GBDK	b1	FI10:SEXM	FI10:SEXM:arm_f_2_Dulaglutide	-0.843
H9X-CR-GBDK	H9X-CR-GBDK	b1	FI10:AGE	FI10:SEXM:arm_f_2_Dulaglutide	-0.585
H9X-CR-GBDK	H9X-CR-GBDK	b1	SEXM:AGE	FI10:SEXM:arm_f_2_Dulaglutide	-0.708
H9X-CR-GBDK	H9X-CR-GBDK	b1	FI10:arm_f_2_Dulaglutide	FI10:SEXM:arm_f_2_Dulaglutide	-0.702
H9X-CR-GBDK	H9X-CR-GBDK	b1	SEXM:arm_f_2_Dulaglutide	FI10:SEXM:arm_f_2_Dulaglutide	-0.872
H9X-CR-GBDK	H9X-CR-GBDK	b1	AGE:arm_f_2_Dulaglutide	FI10:SEXM:arm_f_2_Dulaglutide	-0.578
H9X-CR-GBDK	H9X-CR-GBDK	b1	FI10:SEXM:AGE	FI10:SEXM:arm_f_2_Dulaglutide	0.831
H9X-CR-GBDK	H9X-CR-GBDK	b1	(Intercept)	FI10:AGE:arm_f_2_Dulaglutide	-0.725
H9X-CR-GBDK	H9X-CR-GBDK	b1	FI10	FI10:AGE:arm_f_2_Dulaglutide	0.825
H9X-CR-GBDK	H9X-CR-GBDK	b1	SEXM	FI10:AGE:arm_f_2_Dulaglutide	0.504
H9X-CR-GBDK	H9X-CR-GBDK	b1	AGE	FI10:AGE:arm_f_2_Dulaglutide	0.715
H9X-CR-GBDK	H9X-CR-GBDK	b1	arm_f_2_Dulaglutide	FI10:AGE:arm_f_2_Dulaglutide	0.867
H9X-CR-GBDK	H9X-CR-GBDK	b1	FI10:SEXM	FI10:AGE:arm_f_2_Dulaglutide	-0.581
H9X-CR-GBDK	H9X-CR-GBDK	b1	FI10:AGE	FI10:AGE:arm_f_2_Dulaglutide	-0.836
H9X-CR-GBDK	H9X-CR-GBDK	b1	SEXM:AGE	FI10:AGE:arm_f_2_Dulaglutide	-0.494
H9X-CR-GBDK	H9X-CR-GBDK	b1	FI10:arm_f_2_Dulaglutide	FI10:AGE:arm_f_2_Dulaglutide	-0.986
H9X-CR-GBDK	H9X-CR-GBDK	b1	SEXM:arm_f_2_Dulaglutide	FI10:AGE:arm_f_2_Dulaglutide	-0.616
H9X-CR-GBDK	H9X-CR-GBDK	b1	AGE:arm_f_2_Dulaglutide	FI10:AGE:arm_f_2_Dulaglutide	-0.859
H9X-CR-GBDK	H9X-CR-GBDK	b1	FI10:SEXM:AGE	FI10:AGE:arm_f_2_Dulaglutide	0.577
H9X-CR-GBDK	H9X-CR-GBDK	b1	FI10:SEXM:arm_f_2_Dulaglutide	FI10:AGE:arm_f_2_Dulaglutide	0.692
H9X-CR-GBDK	H9X-CR-GBDK	b1	(Intercept)	SEXM:AGE:arm_f_2_Dulaglutide	-0.561
H9X-CR-GBDK	H9X-CR-GBDK	b1	FI10	SEXM:AGE:arm_f_2_Dulaglutide	0.467
H9X-CR-GBDK	H9X-CR-GBDK	b1	SEXM	SEXM:AGE:arm_f_2_Dulaglutide	0.815
H9X-CR-GBDK	H9X-CR-GBDK	b1	AGE	SEXM:AGE:arm_f_2_Dulaglutide	0.571
H9X-CR-GBDK	H9X-CR-GBDK	b1	arm_f_2_Dulaglutide	SEXM:AGE:arm_f_2_Dulaglutide	0.694
H9X-CR-GBDK	H9X-CR-GBDK	b1	FI10:SEXM	SEXM:AGE:arm_f_2_Dulaglutide	-0.696
H9X-CR-GBDK	H9X-CR-GBDK	b1	FI10:AGE	SEXM:AGE:arm_f_2_Dulaglutide	-0.489
H9X-CR-GBDK	H9X-CR-GBDK	b1	SEXM:AGE	SEXM:AGE:arm_f_2_Dulaglutide	-0.828
H9X-CR-GBDK	H9X-CR-GBDK	b1	FI10:arm_f_2_Dulaglutide	SEXM:AGE:arm_f_2_Dulaglutide	-0.581
H9X-CR-GBDK	H9X-CR-GBDK	b1	SEXM:arm_f_2_Dulaglutide	SEXM:AGE:arm_f_2_Dulaglutide	-0.984
H9X-CR-GBDK	H9X-CR-GBDK	b1	AGE:arm_f_2_Dulaglutide	SEXM:AGE:arm_f_2_Dulaglutide	-0.706
H9X-CR-GBDK	H9X-CR-GBDK	b1	FI10:SEXM:AGE	SEXM:AGE:arm_f_2_Dulaglutide	0.722
H9X-CR-GBDK	H9X-CR-GBDK	b1	FI10:SEXM:arm_f_2_Dulaglutide	SEXM:AGE:arm_f_2_Dulaglutide	0.844
H9X-CR-GBDK	H9X-CR-GBDK	b1	FI10:AGE:arm_f_2_Dulaglutide	SEXM:AGE:arm_f_2_Dulaglutide	0.607
H9X-CR-GBDK	H9X-CR-GBDK	b1	(Intercept)	FI10:SEXM:AGE:arm_f_2_Dulaglutide	0.499
H9X-CR-GBDK	H9X-CR-GBDK	b1	FI10	FI10:SEXM:AGE:arm_f_2_Dulaglutide	-0.568
H9X-CR-GBDK	H9X-CR-GBDK	b1	SEXM	FI10:SEXM:AGE:arm_f_2_Dulaglutide	-0.732
H9X-CR-GBDK	H9X-CR-GBDK	b1	AGE	FI10:SEXM:AGE:arm_f_2_Dulaglutide	-0.492
H9X-CR-GBDK	H9X-CR-GBDK	b1	arm_f_2_Dulaglutide	FI10:SEXM:AGE:arm_f_2_Dulaglutide	-0.596
H9X-CR-GBDK	H9X-CR-GBDK	b1	FI10:SEXM	FI10:SEXM:AGE:arm_f_2_Dulaglutide	0.822
H9X-CR-GBDK	H9X-CR-GBDK	b1	FI10:AGE	FI10:SEXM:AGE:arm_f_2_Dulaglutide	0.575
H9X-CR-GBDK	H9X-CR-GBDK	b1	SEXM:AGE	FI10:SEXM:AGE:arm_f_2_Dulaglutide	0.727
H9X-CR-GBDK	H9X-CR-GBDK	b1	FI10:arm_f_2_Dulaglutide	FI10:SEXM:AGE:arm_f_2_Dulaglutide	0.678
H9X-CR-GBDK	H9X-CR-GBDK	b1	SEXM:arm_f_2_Dulaglutide	FI10:SEXM:AGE:arm_f_2_Dulaglutide	0.875
H9X-CR-GBDK	H9X-CR-GBDK	b1	AGE:arm_f_2_Dulaglutide	FI10:SEXM:AGE:arm_f_2_Dulaglutide	0.591
H9X-CR-GBDK	H9X-CR-GBDK	b1	FI10:SEXM:AGE	FI10:SEXM:AGE:arm_f_2_Dulaglutide	-0.833
H9X-CR-GBDK	H9X-CR-GBDK	b1	FI10:SEXM:arm_f_2_Dulaglutide	FI10:SEXM:AGE:arm_f_2_Dulaglutide	-0.986
H9X-CR-GBDK	H9X-CR-GBDK	b1	FI10:AGE:arm_f_2_Dulaglutide	FI10:SEXM:AGE:arm_f_2_Dulaglutide	-0.688
H9X-CR-GBDK	H9X-CR-GBDK	b1	SEXM:AGE:arm_f_2_Dulaglutide	FI10:SEXM:AGE:arm_f_2_Dulaglutide	-0.873
28431754DIA3002	28431754DIA3002	b1	(Intercept)	FI10	-0.866
28431754DIA3002	28431754DIA3002	b1	(Intercept)	SEXM	-0.71
28431754DIA3002	28431754DIA3002	b1	FI10	SEXM	0.615
28431754DIA3002	28431754DIA3002	b1	(Intercept)	AGE	-0.988
28431754DIA3002	28431754DIA3002	b1	FI10	AGE	0.87
28431754DIA3002	28431754DIA3002	b1	SEXM	AGE	0.702
28431754DIA3002	28431754DIA3002	b1	(Intercept)	arm_f_2_Canagliflozin	-0.839
28431754DIA3002	28431754DIA3002	b1	FI10	arm_f_2_Canagliflozin	0.727
28431754DIA3002	28431754DIA3002	b1	SEXM	arm_f_2_Canagliflozin	0.596
28431754DIA3002	28431754DIA3002	b1	AGE	arm_f_2_Canagliflozin	0.829
28431754DIA3002	28431754DIA3002	b1	(Intercept)	FI10:SEXM	0.632
28431754DIA3002	28431754DIA3002	b1	FI10	FI10:SEXM	-0.73
28431754DIA3002	28431754DIA3002	b1	SEXM	FI10:SEXM	-0.873
28431754DIA3002	28431754DIA3002	b1	AGE	FI10:SEXM	-0.635
28431754DIA3002	28431754DIA3002	b1	arm_f_2_Canagliflozin	FI10:SEXM	-0.53
28431754DIA3002	28431754DIA3002	b1	(Intercept)	FI10:AGE	0.853
28431754DIA3002	28431754DIA3002	b1	FI10	FI10:AGE	-0.988
28431754DIA3002	28431754DIA3002	b1	SEXM	FI10:AGE	-0.606
28431754DIA3002	28431754DIA3002	b1	AGE	FI10:AGE	-0.879
28431754DIA3002	28431754DIA3002	b1	arm_f_2_Canagliflozin	FI10:AGE	-0.716
28431754DIA3002	28431754DIA3002	b1	FI10:SEXM	FI10:AGE	0.721
28431754DIA3002	28431754DIA3002	b1	(Intercept)	SEXM:AGE	0.723
28431754DIA3002	28431754DIA3002	b1	FI10	SEXM:AGE	-0.637
28431754DIA3002	28431754DIA3002	b1	SEXM	SEXM:AGE	-0.987
28431754DIA3002	28431754DIA3002	b1	AGE	SEXM:AGE	-0.732
28431754DIA3002	28431754DIA3002	b1	arm_f_2_Canagliflozin	SEXM:AGE	-0.607
28431754DIA3002	28431754DIA3002	b1	FI10:SEXM	SEXM:AGE	0.869
28431754DIA3002	28431754DIA3002	b1	FI10:AGE	SEXM:AGE	0.643
28431754DIA3002	28431754DIA3002	b1	(Intercept)	FI10:arm_f_2_Canagliflozin	0.705
28431754DIA3002	28431754DIA3002	b1	FI10	FI10:arm_f_2_Canagliflozin	-0.815
28431754DIA3002	28431754DIA3002	b1	SEXM	FI10:arm_f_2_Canagliflozin	-0.501
28431754DIA3002	28431754DIA3002	b1	AGE	FI10:arm_f_2_Canagliflozin	-0.709
28431754DIA3002	28431754DIA3002	b1	arm_f_2_Canagliflozin	FI10:arm_f_2_Canagliflozin	-0.875
28431754DIA3002	28431754DIA3002	b1	FI10:SEXM	FI10:arm_f_2_Canagliflozin	0.595
28431754DIA3002	28431754DIA3002	b1	FI10:AGE	FI10:arm_f_2_Canagliflozin	0.805
28431754DIA3002	28431754DIA3002	b1	SEXM:AGE	FI10:arm_f_2_Canagliflozin	0.519
28431754DIA3002	28431754DIA3002	b1	(Intercept)	SEXM:arm_f_2_Canagliflozin	0.585
28431754DIA3002	28431754DIA3002	b1	FI10	SEXM:arm_f_2_Canagliflozin	-0.507
28431754DIA3002	28431754DIA3002	b1	SEXM	SEXM:arm_f_2_Canagliflozin	-0.823
28431754DIA3002	28431754DIA3002	b1	AGE	SEXM:arm_f_2_Canagliflozin	-0.578
28431754DIA3002	28431754DIA3002	b1	arm_f_2_Canagliflozin	SEXM:arm_f_2_Canagliflozin	-0.697
28431754DIA3002	28431754DIA3002	b1	FI10:SEXM	SEXM:arm_f_2_Canagliflozin	0.719
28431754DIA3002	28431754DIA3002	b1	FI10:AGE	SEXM:arm_f_2_Canagliflozin	0.499
28431754DIA3002	28431754DIA3002	b1	SEXM:AGE	SEXM:arm_f_2_Canagliflozin	0.813
28431754DIA3002	28431754DIA3002	b1	FI10:arm_f_2_Canagliflozin	SEXM:arm_f_2_Canagliflozin	0.61
28431754DIA3002	28431754DIA3002	b1	(Intercept)	AGE:arm_f_2_Canagliflozin	0.843
28431754DIA3002	28431754DIA3002	b1	FI10	AGE:arm_f_2_Canagliflozin	-0.742
28431754DIA3002	28431754DIA3002	b1	SEXM	AGE:arm_f_2_Canagliflozin	-0.599
28431754DIA3002	28431754DIA3002	b1	AGE	AGE:arm_f_2_Canagliflozin	-0.853
28431754DIA3002	28431754DIA3002	b1	arm_f_2_Canagliflozin	AGE:arm_f_2_Canagliflozin	-0.986
28431754DIA3002	28431754DIA3002	b1	FI10:SEXM	AGE:arm_f_2_Canagliflozin	0.542
28431754DIA3002	28431754DIA3002	b1	FI10:AGE	AGE:arm_f_2_Canagliflozin	0.75
28431754DIA3002	28431754DIA3002	b1	SEXM:AGE	AGE:arm_f_2_Canagliflozin	0.625
28431754DIA3002	28431754DIA3002	b1	FI10:arm_f_2_Canagliflozin	AGE:arm_f_2_Canagliflozin	0.87
28431754DIA3002	28431754DIA3002	b1	SEXM:arm_f_2_Canagliflozin	AGE:arm_f_2_Canagliflozin	0.687
28431754DIA3002	28431754DIA3002	b1	(Intercept)	FI10:SEXM:AGE	-0.646
28431754DIA3002	28431754DIA3002	b1	FI10	FI10:SEXM:AGE	0.748
28431754DIA3002	28431754DIA3002	b1	SEXM	FI10:SEXM:AGE	0.86
28431754DIA3002	28431754DIA3002	b1	AGE	FI10:SEXM:AGE	0.665
28431754DIA3002	28431754DIA3002	b1	arm_f_2_Canagliflozin	FI10:SEXM:AGE	0.542
28431754DIA3002	28431754DIA3002	b1	FI10:SEXM	FI10:SEXM:AGE	-0.987
28431754DIA3002	28431754DIA3002	b1	FI10:AGE	FI10:SEXM:AGE	-0.757
28431754DIA3002	28431754DIA3002	b1	SEXM:AGE	FI10:SEXM:AGE	-0.879
28431754DIA3002	28431754DIA3002	b1	FI10:arm_f_2_Canagliflozin	FI10:SEXM:AGE	-0.61
28431754DIA3002	28431754DIA3002	b1	SEXM:arm_f_2_Canagliflozin	FI10:SEXM:AGE	-0.708
28431754DIA3002	28431754DIA3002	b1	AGE:arm_f_2_Canagliflozin	FI10:SEXM:AGE	-0.568
28431754DIA3002	28431754DIA3002	b1	(Intercept)	FI10:SEXM:arm_f_2_Canagliflozin	-0.51
28431754DIA3002	28431754DIA3002	b1	FI10	FI10:SEXM:arm_f_2_Canagliflozin	0.589
28431754DIA3002	28431754DIA3002	b1	SEXM	FI10:SEXM:arm_f_2_Canagliflozin	0.705
28431754DIA3002	28431754DIA3002	b1	AGE	FI10:SEXM:arm_f_2_Canagliflozin	0.513
28431754DIA3002	28431754DIA3002	b1	arm_f_2_Canagliflozin	FI10:SEXM:arm_f_2_Canagliflozin	0.633
28431754DIA3002	28431754DIA3002	b1	FI10:SEXM	FI10:SEXM:arm_f_2_Canagliflozin	-0.807
28431754DIA3002	28431754DIA3002	b1	FI10:AGE	FI10:SEXM:arm_f_2_Canagliflozin	-0.582
28431754DIA3002	28431754DIA3002	b1	SEXM:AGE	FI10:SEXM:arm_f_2_Canagliflozin	-0.702
28431754DIA3002	28431754DIA3002	b1	FI10:arm_f_2_Canagliflozin	FI10:SEXM:arm_f_2_Canagliflozin	-0.723
28431754DIA3002	28431754DIA3002	b1	SEXM:arm_f_2_Canagliflozin	FI10:SEXM:arm_f_2_Canagliflozin	-0.881
28431754DIA3002	28431754DIA3002	b1	AGE:arm_f_2_Canagliflozin	FI10:SEXM:arm_f_2_Canagliflozin	-0.629
28431754DIA3002	28431754DIA3002	b1	FI10:SEXM:AGE	FI10:SEXM:arm_f_2_Canagliflozin	0.797
28431754DIA3002	28431754DIA3002	b1	(Intercept)	FI10:AGE:arm_f_2_Canagliflozin	-0.714
28431754DIA3002	28431754DIA3002	b1	FI10	FI10:AGE:arm_f_2_Canagliflozin	0.827
28431754DIA3002	28431754DIA3002	b1	SEXM	FI10:AGE:arm_f_2_Canagliflozin	0.508
28431754DIA3002	28431754DIA3002	b1	AGE	FI10:AGE:arm_f_2_Canagliflozin	0.736
28431754DIA3002	28431754DIA3002	b1	arm_f_2_Canagliflozin	FI10:AGE:arm_f_2_Canagliflozin	0.863
28431754DIA3002	28431754DIA3002	b1	FI10:SEXM	FI10:AGE:arm_f_2_Canagliflozin	-0.604
28431754DIA3002	28431754DIA3002	b1	FI10:AGE	FI10:AGE:arm_f_2_Canagliflozin	-0.837
28431754DIA3002	28431754DIA3002	b1	SEXM:AGE	FI10:AGE:arm_f_2_Canagliflozin	-0.539
28431754DIA3002	28431754DIA3002	b1	FI10:arm_f_2_Canagliflozin	FI10:AGE:arm_f_2_Canagliflozin	-0.987
28431754DIA3002	28431754DIA3002	b1	SEXM:arm_f_2_Canagliflozin	FI10:AGE:arm_f_2_Canagliflozin	-0.602
28431754DIA3002	28431754DIA3002	b1	AGE:arm_f_2_Canagliflozin	FI10:AGE:arm_f_2_Canagliflozin	-0.883
28431754DIA3002	28431754DIA3002	b1	FI10:SEXM:AGE	FI10:AGE:arm_f_2_Canagliflozin	0.634
28431754DIA3002	28431754DIA3002	b1	FI10:SEXM:arm_f_2_Canagliflozin	FI10:AGE:arm_f_2_Canagliflozin	0.714
28431754DIA3002	28431754DIA3002	b1	(Intercept)	SEXM:AGE:arm_f_2_Canagliflozin	-0.598
28431754DIA3002	28431754DIA3002	b1	FI10	SEXM:AGE:arm_f_2_Canagliflozin	0.527
28431754DIA3002	28431754DIA3002	b1	SEXM	SEXM:AGE:arm_f_2_Canagliflozin	0.817
28431754DIA3002	28431754DIA3002	b1	AGE	SEXM:AGE:arm_f_2_Canagliflozin	0.606
28431754DIA3002	28431754DIA3002	b1	arm_f_2_Canagliflozin	SEXM:AGE:arm_f_2_Canagliflozin	0.7
28431754DIA3002	28431754DIA3002	b1	FI10:SEXM	SEXM:AGE:arm_f_2_Canagliflozin	-0.719
28431754DIA3002	28431754DIA3002	b1	FI10:AGE	SEXM:AGE:arm_f_2_Canagliflozin	-0.532
28431754DIA3002	28431754DIA3002	b1	SEXM:AGE	SEXM:AGE:arm_f_2_Canagliflozin	-0.828
28431754DIA3002	28431754DIA3002	b1	FI10:arm_f_2_Canagliflozin	SEXM:AGE:arm_f_2_Canagliflozin	-0.617
28431754DIA3002	28431754DIA3002	b1	SEXM:arm_f_2_Canagliflozin	SEXM:AGE:arm_f_2_Canagliflozin	-0.986
28431754DIA3002	28431754DIA3002	b1	AGE:arm_f_2_Canagliflozin	SEXM:AGE:arm_f_2_Canagliflozin	-0.71
28431754DIA3002	28431754DIA3002	b1	FI10:SEXM:AGE	SEXM:AGE:arm_f_2_Canagliflozin	0.727
28431754DIA3002	28431754DIA3002	b1	FI10:SEXM:arm_f_2_Canagliflozin	SEXM:AGE:arm_f_2_Canagliflozin	0.869
28431754DIA3002	28431754DIA3002	b1	FI10:AGE:arm_f_2_Canagliflozin	SEXM:AGE:arm_f_2_Canagliflozin	0.627
28431754DIA3002	28431754DIA3002	b1	(Intercept)	FI10:SEXM:AGE:arm_f_2_Canagliflozin	0.531
28431754DIA3002	28431754DIA3002	b1	FI10	FI10:SEXM:AGE:arm_f_2_Canagliflozin	-0.615
28431754DIA3002	28431754DIA3002	b1	SEXM	FI10:SEXM:AGE:arm_f_2_Canagliflozin	-0.706
28431754DIA3002	28431754DIA3002	b1	AGE	FI10:SEXM:AGE:arm_f_2_Canagliflozin	-0.547
28431754DIA3002	28431754DIA3002	b1	arm_f_2_Canagliflozin	FI10:SEXM:AGE:arm_f_2_Canagliflozin	-0.642
28431754DIA3002	28431754DIA3002	b1	FI10:SEXM	FI10:SEXM:AGE:arm_f_2_Canagliflozin	0.811
28431754DIA3002	28431754DIA3002	b1	FI10:AGE	FI10:SEXM:AGE:arm_f_2_Canagliflozin	0.622
28431754DIA3002	28431754DIA3002	b1	SEXM:AGE	FI10:SEXM:AGE:arm_f_2_Canagliflozin	0.722
28431754DIA3002	28431754DIA3002	b1	FI10:arm_f_2_Canagliflozin	FI10:SEXM:AGE:arm_f_2_Canagliflozin	0.733
28431754DIA3002	28431754DIA3002	b1	SEXM:arm_f_2_Canagliflozin	FI10:SEXM:AGE:arm_f_2_Canagliflozin	0.872
28431754DIA3002	28431754DIA3002	b1	AGE:arm_f_2_Canagliflozin	FI10:SEXM:AGE:arm_f_2_Canagliflozin	0.656
28431754DIA3002	28431754DIA3002	b1	FI10:SEXM:AGE	FI10:SEXM:AGE:arm_f_2_Canagliflozin	-0.822
28431754DIA3002	28431754DIA3002	b1	FI10:SEXM:arm_f_2_Canagliflozin	FI10:SEXM:AGE:arm_f_2_Canagliflozin	-0.986
28431754DIA3002	28431754DIA3002	b1	FI10:AGE:arm_f_2_Canagliflozin	FI10:SEXM:AGE:arm_f_2_Canagliflozin	-0.743
28431754DIA3002	28431754DIA3002	b1	SEXM:AGE:arm_f_2_Canagliflozin	FI10:SEXM:AGE:arm_f_2_Canagliflozin	-0.885
28431754DIA3006	28431754DIA3006	b1	(Intercept)	FI10	-0.923
28431754DIA3006	28431754DIA3006	b1	(Intercept)	SEXM	-0.801
28431754DIA3006	28431754DIA3006	b1	FI10	SEXM	0.74
28431754DIA3006	28431754DIA3006	b1	(Intercept)	AGE	-0.985
28431754DIA3006	28431754DIA3006	b1	FI10	AGE	0.893
28431754DIA3006	28431754DIA3006	b1	SEXM	AGE	0.79
28431754DIA3006	28431754DIA3006	b1	(Intercept)	arm_f_2_Canagliflozin	-0.916
28431754DIA3006	28431754DIA3006	b1	FI10	arm_f_2_Canagliflozin	0.845
28431754DIA3006	28431754DIA3006	b1	SEXM	arm_f_2_Canagliflozin	0.734
28431754DIA3006	28431754DIA3006	b1	AGE	arm_f_2_Canagliflozin	0.902
28431754DIA3006	28431754DIA3006	b1	(Intercept)	arm_f_2_Sitagliptin	-0.854
28431754DIA3006	28431754DIA3006	b1	FI10	arm_f_2_Sitagliptin	0.788
28431754DIA3006	28431754DIA3006	b1	SEXM	arm_f_2_Sitagliptin	0.685
28431754DIA3006	28431754DIA3006	b1	AGE	arm_f_2_Sitagliptin	0.842
28431754DIA3006	28431754DIA3006	b1	arm_f_2_Canagliflozin	arm_f_2_Sitagliptin	0.782
28431754DIA3006	28431754DIA3006	b1	(Intercept)	FI10:SEXM	0.735
28431754DIA3006	28431754DIA3006	b1	FI10	FI10:SEXM	-0.797
28431754DIA3006	28431754DIA3006	b1	SEXM	FI10:SEXM	-0.899
28431754DIA3006	28431754DIA3006	b1	AGE	FI10:SEXM	-0.712
28431754DIA3006	28431754DIA3006	b1	arm_f_2_Canagliflozin	FI10:SEXM	-0.674
28431754DIA3006	28431754DIA3006	b1	arm_f_2_Sitagliptin	FI10:SEXM	-0.628
28431754DIA3006	28431754DIA3006	b1	(Intercept)	FI10:AGE	0.927
28431754DIA3006	28431754DIA3006	b1	FI10	FI10:AGE	-0.988
28431754DIA3006	28431754DIA3006	b1	SEXM	FI10:AGE	-0.743
28431754DIA3006	28431754DIA3006	b1	AGE	FI10:AGE	-0.921
28431754DIA3006	28431754DIA3006	b1	arm_f_2_Canagliflozin	FI10:AGE	-0.849
28431754DIA3006	28431754DIA3006	b1	arm_f_2_Sitagliptin	FI10:AGE	-0.792
28431754DIA3006	28431754DIA3006	b1	FI10:SEXM	FI10:AGE	0.787
28431754DIA3006	28431754DIA3006	b1	(Intercept)	SEXM:AGE	0.773
28431754DIA3006	28431754DIA3006	b1	FI10	SEXM:AGE	-0.7
28431754DIA3006	28431754DIA3006	b1	SEXM	SEXM:AGE	-0.983
28431754DIA3006	28431754DIA3006	b1	AGE	SEXM:AGE	-0.784
28431754DIA3006	28431754DIA3006	b1	arm_f_2_Canagliflozin	SEXM:AGE	-0.708
28431754DIA3006	28431754DIA3006	b1	arm_f_2_Sitagliptin	SEXM:AGE	-0.66
28431754DIA3006	28431754DIA3006	b1	FI10:SEXM	SEXM:AGE	0.868
28431754DIA3006	28431754DIA3006	b1	FI10:AGE	SEXM:AGE	0.723
28431754DIA3006	28431754DIA3006	b1	(Intercept)	FI10:arm_f_2_Canagliflozin	0.849
28431754DIA3006	28431754DIA3006	b1	FI10	FI10:arm_f_2_Canagliflozin	-0.92
28431754DIA3006	28431754DIA3006	b1	SEXM	FI10:arm_f_2_Canagliflozin	-0.68
28431754DIA3006	28431754DIA3006	b1	AGE	FI10:arm_f_2_Canagliflozin	-0.822
28431754DIA3006	28431754DIA3006	b1	arm_f_2_Canagliflozin	FI10:arm_f_2_Canagliflozin	-0.918
28431754DIA3006	28431754DIA3006	b1	arm_f_2_Sitagliptin	FI10:arm_f_2_Canagliflozin	-0.725
28431754DIA3006	28431754DIA3006	b1	FI10:SEXM	FI10:arm_f_2_Canagliflozin	0.733
28431754DIA3006	28431754DIA3006	b1	FI10:AGE	FI10:arm_f_2_Canagliflozin	0.909
28431754DIA3006	28431754DIA3006	b1	SEXM:AGE	FI10:arm_f_2_Canagliflozin	0.645
28431754DIA3006	28431754DIA3006	b1	(Intercept)	FI10:arm_f_2_Sitagliptin	0.777
28431754DIA3006	28431754DIA3006	b1	FI10	FI10:arm_f_2_Sitagliptin	-0.842
28431754DIA3006	28431754DIA3006	b1	SEXM	FI10:arm_f_2_Sitagliptin	-0.623
28431754DIA3006	28431754DIA3006	b1	AGE	FI10:arm_f_2_Sitagliptin	-0.752
28431754DIA3006	28431754DIA3006	b1	arm_f_2_Canagliflozin	FI10:arm_f_2_Sitagliptin	-0.711
28431754DIA3006	28431754DIA3006	b1	arm_f_2_Sitagliptin	FI10:arm_f_2_Sitagliptin	-0.917
28431754DIA3006	28431754DIA3006	b1	FI10:SEXM	FI10:arm_f_2_Sitagliptin	0.671
28431754DIA3006	28431754DIA3006	b1	FI10:AGE	FI10:arm_f_2_Sitagliptin	0.832
28431754DIA3006	28431754DIA3006	b1	SEXM:AGE	FI10:arm_f_2_Sitagliptin	0.59
28431754DIA3006	28431754DIA3006	b1	FI10:arm_f_2_Canagliflozin	FI10:arm_f_2_Sitagliptin	0.775
28431754DIA3006	28431754DIA3006	b1	(Intercept)	SEXM:arm_f_2_Canagliflozin	0.713
28431754DIA3006	28431754DIA3006	b1	FI10	SEXM:arm_f_2_Canagliflozin	-0.658
28431754DIA3006	28431754DIA3006	b1	SEXM	SEXM:arm_f_2_Canagliflozin	-0.89
28431754DIA3006	28431754DIA3006	b1	AGE	SEXM:arm_f_2_Canagliflozin	-0.703
28431754DIA3006	28431754DIA3006	b1	arm_f_2_Canagliflozin	SEXM:arm_f_2_Canagliflozin	-0.779
28431754DIA3006	28431754DIA3006	b1	arm_f_2_Sitagliptin	SEXM:arm_f_2_Canagliflozin	-0.609
28431754DIA3006	28431754DIA3006	b1	FI10:SEXM	SEXM:arm_f_2_Canagliflozin	0.8
28431754DIA3006	28431754DIA3006	b1	FI10:AGE	SEXM:arm_f_2_Canagliflozin	0.661
28431754DIA3006	28431754DIA3006	b1	SEXM:AGE	SEXM:arm_f_2_Canagliflozin	0.875
28431754DIA3006	28431754DIA3006	b1	FI10:arm_f_2_Canagliflozin	SEXM:arm_f_2_Canagliflozin	0.715
28431754DIA3006	28431754DIA3006	b1	FI10:arm_f_2_Sitagliptin	SEXM:arm_f_2_Canagliflozin	0.554
28431754DIA3006	28431754DIA3006	b1	(Intercept)	SEXM:arm_f_2_Sitagliptin	0.651
28431754DIA3006	28431754DIA3006	b1	FI10	SEXM:arm_f_2_Sitagliptin	-0.6
28431754DIA3006	28431754DIA3006	b1	SEXM	SEXM:arm_f_2_Sitagliptin	-0.812
28431754DIA3006	28431754DIA3006	b1	AGE	SEXM:arm_f_2_Sitagliptin	-0.641
28431754DIA3006	28431754DIA3006	b1	arm_f_2_Canagliflozin	SEXM:arm_f_2_Sitagliptin	-0.596
28431754DIA3006	28431754DIA3006	b1	arm_f_2_Sitagliptin	SEXM:arm_f_2_Sitagliptin	-0.762
28431754DIA3006	28431754DIA3006	b1	FI10:SEXM	SEXM:arm_f_2_Sitagliptin	0.73
28431754DIA3006	28431754DIA3006	b1	FI10:AGE	SEXM:arm_f_2_Sitagliptin	0.603
28431754DIA3006	28431754DIA3006	b1	SEXM:AGE	SEXM:arm_f_2_Sitagliptin	0.799
28431754DIA3006	28431754DIA3006	b1	FI10:arm_f_2_Canagliflozin	SEXM:arm_f_2_Sitagliptin	0.552
28431754DIA3006	28431754DIA3006	b1	FI10:arm_f_2_Sitagliptin	SEXM:arm_f_2_Sitagliptin	0.699
28431754DIA3006	28431754DIA3006	b1	SEXM:arm_f_2_Canagliflozin	SEXM:arm_f_2_Sitagliptin	0.722
28431754DIA3006	28431754DIA3006	b1	(Intercept)	AGE:arm_f_2_Canagliflozin	0.898
28431754DIA3006	28431754DIA3006	b1	FI10	AGE:arm_f_2_Canagliflozin	-0.814
28431754DIA3006	28431754DIA3006	b1	SEXM	AGE:arm_f_2_Canagliflozin	-0.72
28431754DIA3006	28431754DIA3006	b1	AGE	AGE:arm_f_2_Canagliflozin	-0.912
28431754DIA3006	28431754DIA3006	b1	arm_f_2_Canagliflozin	AGE:arm_f_2_Canagliflozin	-0.985
28431754DIA3006	28431754DIA3006	b1	arm_f_2_Sitagliptin	AGE:arm_f_2_Canagliflozin	-0.767
28431754DIA3006	28431754DIA3006	b1	FI10:SEXM	AGE:arm_f_2_Canagliflozin	0.649
28431754DIA3006	28431754DIA3006	b1	FI10:AGE	AGE:arm_f_2_Canagliflozin	0.84
28431754DIA3006	28431754DIA3006	b1	SEXM:AGE	AGE:arm_f_2_Canagliflozin	0.715
28431754DIA3006	28431754DIA3006	b1	FI10:arm_f_2_Canagliflozin	AGE:arm_f_2_Canagliflozin	0.89
28431754DIA3006	28431754DIA3006	b1	FI10:arm_f_2_Sitagliptin	AGE:arm_f_2_Canagliflozin	0.685
28431754DIA3006	28431754DIA3006	b1	SEXM:arm_f_2_Canagliflozin	AGE:arm_f_2_Canagliflozin	0.767
28431754DIA3006	28431754DIA3006	b1	SEXM:arm_f_2_Sitagliptin	AGE:arm_f_2_Canagliflozin	0.585
28431754DIA3006	28431754DIA3006	b1	(Intercept)	AGE:arm_f_2_Sitagliptin	0.837
28431754DIA3006	28431754DIA3006	b1	FI10	AGE:arm_f_2_Sitagliptin	-0.758
28431754DIA3006	28431754DIA3006	b1	SEXM	AGE:arm_f_2_Sitagliptin	-0.67
28431754DIA3006	28431754DIA3006	b1	AGE	AGE:arm_f_2_Sitagliptin	-0.849
28431754DIA3006	28431754DIA3006	b1	arm_f_2_Canagliflozin	AGE:arm_f_2_Sitagliptin	-0.766
28431754DIA3006	28431754DIA3006	b1	arm_f_2_Sitagliptin	AGE:arm_f_2_Sitagliptin	-0.984
28431754DIA3006	28431754DIA3006	b1	FI10:SEXM	AGE:arm_f_2_Sitagliptin	0.604
28431754DIA3006	28431754DIA3006	b1	FI10:AGE	AGE:arm_f_2_Sitagliptin	0.782
28431754DIA3006	28431754DIA3006	b1	SEXM:AGE	AGE:arm_f_2_Sitagliptin	0.666
28431754DIA3006	28431754DIA3006	b1	FI10:arm_f_2_Canagliflozin	AGE:arm_f_2_Sitagliptin	0.698
28431754DIA3006	28431754DIA3006	b1	FI10:arm_f_2_Sitagliptin	AGE:arm_f_2_Sitagliptin	0.887
28431754DIA3006	28431754DIA3006	b1	SEXM:arm_f_2_Canagliflozin	AGE:arm_f_2_Sitagliptin	0.597
28431754DIA3006	28431754DIA3006	b1	SEXM:arm_f_2_Sitagliptin	AGE:arm_f_2_Sitagliptin	0.75
28431754DIA3006	28431754DIA3006	b1	AGE:arm_f_2_Canagliflozin	AGE:arm_f_2_Sitagliptin	0.774
28431754DIA3006	28431754DIA3006	b1	(Intercept)	FI10:SEXM:AGE	-0.722
28431754DIA3006	28431754DIA3006	b1	FI10	FI10:SEXM:AGE	0.77
28431754DIA3006	28431754DIA3006	b1	SEXM	FI10:SEXM:AGE	0.903
28431754DIA3006	28431754DIA3006	b1	AGE	FI10:SEXM:AGE	0.718
28431754DIA3006	28431754DIA3006	b1	arm_f_2_Canagliflozin	FI10:SEXM:AGE	0.662
28431754DIA3006	28431754DIA3006	b1	arm_f_2_Sitagliptin	FI10:SEXM:AGE	0.617
28431754DIA3006	28431754DIA3006	b1	FI10:SEXM	FI10:SEXM:AGE	-0.985
28431754DIA3006	28431754DIA3006	b1	FI10:AGE	FI10:SEXM:AGE	-0.779
28431754DIA3006	28431754DIA3006	b1	SEXM:AGE	FI10:SEXM:AGE	-0.901
28431754DIA3006	28431754DIA3006	b1	FI10:arm_f_2_Canagliflozin	FI10:SEXM:AGE	-0.709
28431754DIA3006	28431754DIA3006	b1	FI10:arm_f_2_Sitagliptin	FI10:SEXM:AGE	-0.648
28431754DIA3006	28431754DIA3006	b1	SEXM:arm_f_2_Canagliflozin	FI10:SEXM:AGE	-0.803
28431754DIA3006	28431754DIA3006	b1	SEXM:arm_f_2_Sitagliptin	FI10:SEXM:AGE	-0.733
28431754DIA3006	28431754DIA3006	b1	AGE:arm_f_2_Canagliflozin	FI10:SEXM:AGE	-0.655
28431754DIA3006	28431754DIA3006	b1	AGE:arm_f_2_Sitagliptin	FI10:SEXM:AGE	-0.61
28431754DIA3006	28431754DIA3006	b1	(Intercept)	FI10:SEXM:arm_f_2_Canagliflozin	-0.653
28431754DIA3006	28431754DIA3006	b1	FI10	FI10:SEXM:arm_f_2_Canagliflozin	0.708
28431754DIA3006	28431754DIA3006	b1	SEXM	FI10:SEXM:arm_f_2_Canagliflozin	0.798
28431754DIA3006	28431754DIA3006	b1	AGE	FI10:SEXM:arm_f_2_Canagliflozin	0.632
28431754DIA3006	28431754DIA3006	b1	arm_f_2_Canagliflozin	FI10:SEXM:arm_f_2_Canagliflozin	0.706
28431754DIA3006	28431754DIA3006	b1	arm_f_2_Sitagliptin	FI10:SEXM:arm_f_2_Canagliflozin	0.558
28431754DIA3006	28431754DIA3006	b1	FI10:SEXM	FI10:SEXM:arm_f_2_Canagliflozin	-0.888
28431754DIA3006	28431754DIA3006	b1	FI10:AGE	FI10:SEXM:arm_f_2_Canagliflozin	-0.699
28431754DIA3006	28431754DIA3006	b1	SEXM:AGE	FI10:SEXM:arm_f_2_Canagliflozin	-0.771
28431754DIA3006	28431754DIA3006	b1	FI10:arm_f_2_Canagliflozin	FI10:SEXM:arm_f_2_Canagliflozin	-0.769
28431754DIA3006	28431754DIA3006	b1	FI10:arm_f_2_Sitagliptin	FI10:SEXM:arm_f_2_Canagliflozin	-0.596
28431754DIA3006	28431754DIA3006	b1	SEXM:arm_f_2_Canagliflozin	FI10:SEXM:arm_f_2_Canagliflozin	-0.9
28431754DIA3006	28431754DIA3006	b1	SEXM:arm_f_2_Sitagliptin	FI10:SEXM:arm_f_2_Canagliflozin	-0.648
28431754DIA3006	28431754DIA3006	b1	AGE:arm_f_2_Canagliflozin	FI10:SEXM:arm_f_2_Canagliflozin	-0.685
28431754DIA3006	28431754DIA3006	b1	AGE:arm_f_2_Sitagliptin	FI10:SEXM:arm_f_2_Canagliflozin	-0.537
28431754DIA3006	28431754DIA3006	b1	FI10:SEXM:AGE	FI10:SEXM:arm_f_2_Canagliflozin	0.875
28431754DIA3006	28431754DIA3006	b1	(Intercept)	FI10:SEXM:arm_f_2_Sitagliptin	-0.594
28431754DIA3006	28431754DIA3006	b1	FI10	FI10:SEXM:arm_f_2_Sitagliptin	0.644
28431754DIA3006	28431754DIA3006	b1	SEXM	FI10:SEXM:arm_f_2_Sitagliptin	0.726
28431754DIA3006	28431754DIA3006	b1	AGE	FI10:SEXM:arm_f_2_Sitagliptin	0.575
28431754DIA3006	28431754DIA3006	b1	arm_f_2_Canagliflozin	FI10:SEXM:arm_f_2_Sitagliptin	0.544
28431754DIA3006	28431754DIA3006	b1	arm_f_2_Sitagliptin	FI10:SEXM:arm_f_2_Sitagliptin	0.702
28431754DIA3006	28431754DIA3006	b1	FI10:SEXM	FI10:SEXM:arm_f_2_Sitagliptin	-0.808
28431754DIA3006	28431754DIA3006	b1	FI10:AGE	FI10:SEXM:arm_f_2_Sitagliptin	-0.636
28431754DIA3006	28431754DIA3006	b1	SEXM:AGE	FI10:SEXM:arm_f_2_Sitagliptin	-0.702
28431754DIA3006	28431754DIA3006	b1	FI10:arm_f_2_Canagliflozin	FI10:SEXM:arm_f_2_Sitagliptin	-0.593
28431754DIA3006	28431754DIA3006	b1	FI10:arm_f_2_Sitagliptin	FI10:SEXM:arm_f_2_Sitagliptin	-0.765
28431754DIA3006	28431754DIA3006	b1	SEXM:arm_f_2_Canagliflozin	FI10:SEXM:arm_f_2_Sitagliptin	-0.646
28431754DIA3006	28431754DIA3006	b1	SEXM:arm_f_2_Sitagliptin	FI10:SEXM:arm_f_2_Sitagliptin	-0.9
28431754DIA3006	28431754DIA3006	b1	AGE:arm_f_2_Canagliflozin	FI10:SEXM:arm_f_2_Sitagliptin	-0.524
28431754DIA3006	28431754DIA3006	b1	AGE:arm_f_2_Sitagliptin	FI10:SEXM:arm_f_2_Sitagliptin	-0.678
28431754DIA3006	28431754DIA3006	b1	FI10:SEXM:AGE	FI10:SEXM:arm_f_2_Sitagliptin	0.796
28431754DIA3006	28431754DIA3006	b1	FI10:SEXM:arm_f_2_Canagliflozin	FI10:SEXM:arm_f_2_Sitagliptin	0.717
28431754DIA3006	28431754DIA3006	b1	(Intercept)	FI10:AGE:arm_f_2_Canagliflozin	-0.846
28431754DIA3006	28431754DIA3006	b1	FI10	FI10:AGE:arm_f_2_Canagliflozin	0.902
28431754DIA3006	28431754DIA3006	b1	SEXM	FI10:AGE:arm_f_2_Canagliflozin	0.678
28431754DIA3006	28431754DIA3006	b1	AGE	FI10:AGE:arm_f_2_Canagliflozin	0.841
28431754DIA3006	28431754DIA3006	b1	arm_f_2_Canagliflozin	FI10:AGE:arm_f_2_Canagliflozin	0.921
28431754DIA3006	28431754DIA3006	b1	arm_f_2_Sitagliptin	FI10:AGE:arm_f_2_Canagliflozin	0.723
28431754DIA3006	28431754DIA3006	b1	FI10:SEXM	FI10:AGE:arm_f_2_Canagliflozin	-0.719
28431754DIA3006	28431754DIA3006	b1	FI10:AGE	FI10:AGE:arm_f_2_Canagliflozin	-0.913
28431754DIA3006	28431754DIA3006	b1	SEXM:AGE	FI10:AGE:arm_f_2_Canagliflozin	-0.66
28431754DIA3006	28431754DIA3006	b1	FI10:arm_f_2_Canagliflozin	FI10:AGE:arm_f_2_Canagliflozin	-0.987
28431754DIA3006	28431754DIA3006	b1	FI10:arm_f_2_Sitagliptin	FI10:AGE:arm_f_2_Canagliflozin	-0.759
28431754DIA3006	28431754DIA3006	b1	SEXM:arm_f_2_Canagliflozin	FI10:AGE:arm_f_2_Canagliflozin	-0.717
28431754DIA3006	28431754DIA3006	b1	SEXM:arm_f_2_Sitagliptin	FI10:AGE:arm_f_2_Canagliflozin	-0.551
28431754DIA3006	28431754DIA3006	b1	AGE:arm_f_2_Canagliflozin	FI10:AGE:arm_f_2_Canagliflozin	-0.918
28431754DIA3006	28431754DIA3006	b1	AGE:arm_f_2_Sitagliptin	FI10:AGE:arm_f_2_Canagliflozin	-0.714
28431754DIA3006	28431754DIA3006	b1	FI10:SEXM:AGE	FI10:AGE:arm_f_2_Canagliflozin	0.712
28431754DIA3006	28431754DIA3006	b1	FI10:SEXM:arm_f_2_Canagliflozin	FI10:AGE:arm_f_2_Canagliflozin	0.759
28431754DIA3006	28431754DIA3006	b1	FI10:SEXM:arm_f_2_Sitagliptin	FI10:AGE:arm_f_2_Canagliflozin	0.581
28431754DIA3006	28431754DIA3006	b1	(Intercept)	FI10:AGE:arm_f_2_Sitagliptin	-0.775
28431754DIA3006	28431754DIA3006	b1	FI10	FI10:AGE:arm_f_2_Sitagliptin	0.827
28431754DIA3006	28431754DIA3006	b1	SEXM	FI10:AGE:arm_f_2_Sitagliptin	0.621
28431754DIA3006	28431754DIA3006	b1	AGE	FI10:AGE:arm_f_2_Sitagliptin	0.771
28431754DIA3006	28431754DIA3006	b1	arm_f_2_Canagliflozin	FI10:AGE:arm_f_2_Sitagliptin	0.71
28431754DIA3006	28431754DIA3006	b1	arm_f_2_Sitagliptin	FI10:AGE:arm_f_2_Sitagliptin	0.921
28431754DIA3006	28431754DIA3006	b1	FI10:SEXM	FI10:AGE:arm_f_2_Sitagliptin	-0.659
28431754DIA3006	28431754DIA3006	b1	FI10:AGE	FI10:AGE:arm_f_2_Sitagliptin	-0.837
28431754DIA3006	28431754DIA3006	b1	SEXM:AGE	FI10:AGE:arm_f_2_Sitagliptin	-0.605
28431754DIA3006	28431754DIA3006	b1	FI10:arm_f_2_Canagliflozin	FI10:AGE:arm_f_2_Sitagliptin	-0.761
28431754DIA3006	28431754DIA3006	b1	FI10:arm_f_2_Sitagliptin	FI10:AGE:arm_f_2_Sitagliptin	-0.987
28431754DIA3006	28431754DIA3006	b1	SEXM:arm_f_2_Canagliflozin	FI10:AGE:arm_f_2_Sitagliptin	-0.553
28431754DIA3006	28431754DIA3006	b1	SEXM:arm_f_2_Sitagliptin	FI10:AGE:arm_f_2_Sitagliptin	-0.702
28431754DIA3006	28431754DIA3006	b1	AGE:arm_f_2_Canagliflozin	FI10:AGE:arm_f_2_Sitagliptin	-0.703
28431754DIA3006	28431754DIA3006	b1	AGE:arm_f_2_Sitagliptin	FI10:AGE:arm_f_2_Sitagliptin	-0.916
28431754DIA3006	28431754DIA3006	b1	FI10:SEXM:AGE	FI10:AGE:arm_f_2_Sitagliptin	0.652
28431754DIA3006	28431754DIA3006	b1	FI10:SEXM:arm_f_2_Canagliflozin	FI10:AGE:arm_f_2_Sitagliptin	0.585
28431754DIA3006	28431754DIA3006	b1	FI10:SEXM:arm_f_2_Sitagliptin	FI10:AGE:arm_f_2_Sitagliptin	0.755
28431754DIA3006	28431754DIA3006	b1	FI10:AGE:arm_f_2_Canagliflozin	FI10:AGE:arm_f_2_Sitagliptin	0.764
28431754DIA3006	28431754DIA3006	b1	(Intercept)	SEXM:AGE:arm_f_2_Canagliflozin	-0.687
28431754DIA3006	28431754DIA3006	b1	FI10	SEXM:AGE:arm_f_2_Canagliflozin	0.623
28431754DIA3006	28431754DIA3006	b1	SEXM	SEXM:AGE:arm_f_2_Canagliflozin	0.874
28431754DIA3006	28431754DIA3006	b1	AGE	SEXM:AGE:arm_f_2_Canagliflozin	0.697
28431754DIA3006	28431754DIA3006	b1	arm_f_2_Canagliflozin	SEXM:AGE:arm_f_2_Canagliflozin	0.753
28431754DIA3006	28431754DIA3006	b1	arm_f_2_Sitagliptin	SEXM:AGE:arm_f_2_Canagliflozin	0.587
28431754DIA3006	28431754DIA3006	b1	FI10:SEXM	SEXM:AGE:arm_f_2_Canagliflozin	-0.772
28431754DIA3006	28431754DIA3006	b1	FI10:AGE	SEXM:AGE:arm_f_2_Canagliflozin	-0.642
28431754DIA3006	28431754DIA3006	b1	SEXM:AGE	SEXM:AGE:arm_f_2_Canagliflozin	-0.889
28431754DIA3006	28431754DIA3006	b1	FI10:arm_f_2_Canagliflozin	SEXM:AGE:arm_f_2_Canagliflozin	-0.681
28431754DIA3006	28431754DIA3006	b1	FI10:arm_f_2_Sitagliptin	SEXM:AGE:arm_f_2_Canagliflozin	-0.524
28431754DIA3006	28431754DIA3006	b1	SEXM:arm_f_2_Canagliflozin	SEXM:AGE:arm_f_2_Canagliflozin	-0.984
28431754DIA3006	28431754DIA3006	b1	SEXM:arm_f_2_Sitagliptin	SEXM:AGE:arm_f_2_Canagliflozin	-0.71
28431754DIA3006	28431754DIA3006	b1	AGE:arm_f_2_Canagliflozin	SEXM:AGE:arm_f_2_Canagliflozin	-0.765
28431754DIA3006	28431754DIA3006	b1	AGE:arm_f_2_Sitagliptin	SEXM:AGE:arm_f_2_Canagliflozin	-0.592
28431754DIA3006	28431754DIA3006	b1	FI10:SEXM:AGE	SEXM:AGE:arm_f_2_Canagliflozin	0.801
28431754DIA3006	28431754DIA3006	b1	FI10:SEXM:arm_f_2_Canagliflozin	SEXM:AGE:arm_f_2_Canagliflozin	0.871
28431754DIA3006	28431754DIA3006	b1	FI10:SEXM:arm_f_2_Sitagliptin	SEXM:AGE:arm_f_2_Canagliflozin	0.624
28431754DIA3006	28431754DIA3006	b1	FI10:AGE:arm_f_2_Canagliflozin	SEXM:AGE:arm_f_2_Canagliflozin	0.702
28431754DIA3006	28431754DIA3006	b1	FI10:AGE:arm_f_2_Sitagliptin	SEXM:AGE:arm_f_2_Canagliflozin	0.538
28431754DIA3006	28431754DIA3006	b1	(Intercept)	SEXM:AGE:arm_f_2_Sitagliptin	-0.627
28431754DIA3006	28431754DIA3006	b1	FI10	SEXM:AGE:arm_f_2_Sitagliptin	0.568
28431754DIA3006	28431754DIA3006	b1	SEXM	SEXM:AGE:arm_f_2_Sitagliptin	0.797
28431754DIA3006	28431754DIA3006	b1	AGE	SEXM:AGE:arm_f_2_Sitagliptin	0.636
28431754DIA3006	28431754DIA3006	b1	arm_f_2_Canagliflozin	SEXM:AGE:arm_f_2_Sitagliptin	0.574
28431754DIA3006	28431754DIA3006	b1	arm_f_2_Sitagliptin	SEXM:AGE:arm_f_2_Sitagliptin	0.737
28431754DIA3006	28431754DIA3006	b1	FI10:SEXM	SEXM:AGE:arm_f_2_Sitagliptin	-0.704
28431754DIA3006	28431754DIA3006	b1	FI10:AGE	SEXM:AGE:arm_f_2_Sitagliptin	-0.586
28431754DIA3006	28431754DIA3006	b1	SEXM:AGE	SEXM:AGE:arm_f_2_Sitagliptin	-0.811
28431754DIA3006	28431754DIA3006	b1	FI10:arm_f_2_Canagliflozin	SEXM:AGE:arm_f_2_Sitagliptin	-0.522
28431754DIA3006	28431754DIA3006	b1	FI10:arm_f_2_Sitagliptin	SEXM:AGE:arm_f_2_Sitagliptin	-0.664
28431754DIA3006	28431754DIA3006	b1	SEXM:arm_f_2_Canagliflozin	SEXM:AGE:arm_f_2_Sitagliptin	-0.709
28431754DIA3006	28431754DIA3006	b1	SEXM:arm_f_2_Sitagliptin	SEXM:AGE:arm_f_2_Sitagliptin	-0.984
28431754DIA3006	28431754DIA3006	b1	AGE:arm_f_2_Canagliflozin	SEXM:AGE:arm_f_2_Sitagliptin	-0.58
28431754DIA3006	28431754DIA3006	b1	AGE:arm_f_2_Sitagliptin	SEXM:AGE:arm_f_2_Sitagliptin	-0.749
28431754DIA3006	28431754DIA3006	b1	FI10:SEXM:AGE	SEXM:AGE:arm_f_2_Sitagliptin	0.73
28431754DIA3006	28431754DIA3006	b1	FI10:SEXM:arm_f_2_Canagliflozin	SEXM:AGE:arm_f_2_Sitagliptin	0.625
28431754DIA3006	28431754DIA3006	b1	FI10:SEXM:arm_f_2_Sitagliptin	SEXM:AGE:arm_f_2_Sitagliptin	0.871
28431754DIA3006	28431754DIA3006	b1	FI10:AGE:arm_f_2_Canagliflozin	SEXM:AGE:arm_f_2_Sitagliptin	0.535
28431754DIA3006	28431754DIA3006	b1	FI10:AGE:arm_f_2_Sitagliptin	SEXM:AGE:arm_f_2_Sitagliptin	0.686
28431754DIA3006	28431754DIA3006	b1	SEXM:AGE:arm_f_2_Canagliflozin	SEXM:AGE:arm_f_2_Sitagliptin	0.721
28431754DIA3006	28431754DIA3006	b1	(Intercept)	FI10:SEXM:AGE:arm_f_2_Canagliflozin	0.638
28431754DIA3006	28431754DIA3006	b1	FI10	FI10:SEXM:AGE:arm_f_2_Canagliflozin	-0.68
28431754DIA3006	28431754DIA3006	b1	SEXM	FI10:SEXM:AGE:arm_f_2_Canagliflozin	-0.797
28431754DIA3006	28431754DIA3006	b1	AGE	FI10:SEXM:AGE:arm_f_2_Canagliflozin	-0.634
28431754DIA3006	28431754DIA3006	b1	arm_f_2_Canagliflozin	FI10:SEXM:AGE:arm_f_2_Canagliflozin	-0.695
28431754DIA3006	28431754DIA3006	b1	arm_f_2_Sitagliptin	FI10:SEXM:AGE:arm_f_2_Canagliflozin	-0.545
28431754DIA3006	28431754DIA3006	b1	FI10:SEXM	FI10:SEXM:AGE:arm_f_2_Canagliflozin	0.87
28431754DIA3006	28431754DIA3006	b1	FI10:AGE	FI10:SEXM:AGE:arm_f_2_Canagliflozin	0.688
28431754DIA3006	28431754DIA3006	b1	SEXM:AGE	FI10:SEXM:AGE:arm_f_2_Canagliflozin	0.795
28431754DIA3006	28431754DIA3006	b1	FI10:arm_f_2_Canagliflozin	FI10:SEXM:AGE:arm_f_2_Canagliflozin	0.744
28431754DIA3006	28431754DIA3006	b1	FI10:arm_f_2_Sitagliptin	FI10:SEXM:AGE:arm_f_2_Canagliflozin	0.573
28431754DIA3006	28431754DIA3006	b1	SEXM:arm_f_2_Canagliflozin	FI10:SEXM:AGE:arm_f_2_Canagliflozin	0.902
28431754DIA3006	28431754DIA3006	b1	SEXM:arm_f_2_Sitagliptin	FI10:SEXM:AGE:arm_f_2_Canagliflozin	0.647
28431754DIA3006	28431754DIA3006	b1	AGE:arm_f_2_Canagliflozin	FI10:SEXM:AGE:arm_f_2_Canagliflozin	0.692
28431754DIA3006	28431754DIA3006	b1	AGE:arm_f_2_Sitagliptin	FI10:SEXM:AGE:arm_f_2_Canagliflozin	0.538
28431754DIA3006	28431754DIA3006	b1	FI10:SEXM:AGE	FI10:SEXM:AGE:arm_f_2_Canagliflozin	-0.883
28431754DIA3006	28431754DIA3006	b1	FI10:SEXM:arm_f_2_Canagliflozin	FI10:SEXM:AGE:arm_f_2_Canagliflozin	-0.985
28431754DIA3006	28431754DIA3006	b1	FI10:SEXM:arm_f_2_Sitagliptin	FI10:SEXM:AGE:arm_f_2_Canagliflozin	-0.703
28431754DIA3006	28431754DIA3006	b1	FI10:AGE:arm_f_2_Canagliflozin	FI10:SEXM:AGE:arm_f_2_Canagliflozin	-0.754
28431754DIA3006	28431754DIA3006	b1	FI10:AGE:arm_f_2_Sitagliptin	FI10:SEXM:AGE:arm_f_2_Canagliflozin	-0.576
28431754DIA3006	28431754DIA3006	b1	SEXM:AGE:arm_f_2_Canagliflozin	FI10:SEXM:AGE:arm_f_2_Canagliflozin	-0.902
28431754DIA3006	28431754DIA3006	b1	SEXM:AGE:arm_f_2_Sitagliptin	FI10:SEXM:AGE:arm_f_2_Canagliflozin	-0.645
28431754DIA3006	28431754DIA3006	b1	(Intercept)	FI10:SEXM:AGE:arm_f_2_Sitagliptin	0.581
28431754DIA3006	28431754DIA3006	b1	FI10	FI10:SEXM:AGE:arm_f_2_Sitagliptin	-0.619
28431754DIA3006	28431754DIA3006	b1	SEXM	FI10:SEXM:AGE:arm_f_2_Sitagliptin	-0.726
28431754DIA3006	28431754DIA3006	b1	AGE	FI10:SEXM:AGE:arm_f_2_Sitagliptin	-0.577
28431754DIA3006	28431754DIA3006	b1	arm_f_2_Canagliflozin	FI10:SEXM:AGE:arm_f_2_Sitagliptin	-0.532
28431754DIA3006	28431754DIA3006	b1	arm_f_2_Sitagliptin	FI10:SEXM:AGE:arm_f_2_Sitagliptin	-0.69
28431754DIA3006	28431754DIA3006	b1	FI10:SEXM	FI10:SEXM:AGE:arm_f_2_Sitagliptin	0.792
28431754DIA3006	28431754DIA3006	b1	FI10:AGE	FI10:SEXM:AGE:arm_f_2_Sitagliptin	0.627
28431754DIA3006	28431754DIA3006	b1	SEXM:AGE	FI10:SEXM:AGE:arm_f_2_Sitagliptin	0.724
28431754DIA3006	28431754DIA3006	b1	FI10:arm_f_2_Canagliflozin	FI10:SEXM:AGE:arm_f_2_Sitagliptin	0.57
28431754DIA3006	28431754DIA3006	b1	FI10:arm_f_2_Sitagliptin	FI10:SEXM:AGE:arm_f_2_Sitagliptin	0.739
28431754DIA3006	28431754DIA3006	b1	SEXM:arm_f_2_Canagliflozin	FI10:SEXM:AGE:arm_f_2_Sitagliptin	0.646
28431754DIA3006	28431754DIA3006	b1	SEXM:arm_f_2_Sitagliptin	FI10:SEXM:AGE:arm_f_2_Sitagliptin	0.903
28431754DIA3006	28431754DIA3006	b1	AGE:arm_f_2_Canagliflozin	FI10:SEXM:AGE:arm_f_2_Sitagliptin	0.526
28431754DIA3006	28431754DIA3006	b1	AGE:arm_f_2_Sitagliptin	FI10:SEXM:AGE:arm_f_2_Sitagliptin	0.686
28431754DIA3006	28431754DIA3006	b1	FI10:SEXM:AGE	FI10:SEXM:AGE:arm_f_2_Sitagliptin	-0.804
28431754DIA3006	28431754DIA3006	b1	FI10:SEXM:arm_f_2_Canagliflozin	FI10:SEXM:AGE:arm_f_2_Sitagliptin	-0.703
28431754DIA3006	28431754DIA3006	b1	FI10:SEXM:arm_f_2_Sitagliptin	FI10:SEXM:AGE:arm_f_2_Sitagliptin	-0.985
28431754DIA3006	28431754DIA3006	b1	FI10:AGE:arm_f_2_Canagliflozin	FI10:SEXM:AGE:arm_f_2_Sitagliptin	-0.572
28431754DIA3006	28431754DIA3006	b1	FI10:AGE:arm_f_2_Sitagliptin	FI10:SEXM:AGE:arm_f_2_Sitagliptin	-0.749
28431754DIA3006	28431754DIA3006	b1	SEXM:AGE:arm_f_2_Canagliflozin	FI10:SEXM:AGE:arm_f_2_Sitagliptin	-0.644
28431754DIA3006	28431754DIA3006	b1	SEXM:AGE:arm_f_2_Sitagliptin	FI10:SEXM:AGE:arm_f_2_Sitagliptin	-0.902
28431754DIA3006	28431754DIA3006	b1	FI10:SEXM:AGE:arm_f_2_Canagliflozin	FI10:SEXM:AGE:arm_f_2_Sitagliptin	0.71
28431754DIA3015	28431754DIA3015	b1	(Intercept)	FI10	-0.916
28431754DIA3015	28431754DIA3015	b1	(Intercept)	SEXM	-0.771
28431754DIA3015	28431754DIA3015	b1	FI10	SEXM	0.706
28431754DIA3015	28431754DIA3015	b1	(Intercept)	AGE	-0.986
28431754DIA3015	28431754DIA3015	b1	FI10	AGE	0.898
28431754DIA3015	28431754DIA3015	b1	SEXM	AGE	0.761
28431754DIA3015	28431754DIA3015	b1	(Intercept)	arm_f_2_Canagliflozin	-0.768
28431754DIA3015	28431754DIA3015	b1	FI10	arm_f_2_Canagliflozin	0.703
28431754DIA3015	28431754DIA3015	b1	SEXM	arm_f_2_Canagliflozin	0.592
28431754DIA3015	28431754DIA3015	b1	AGE	arm_f_2_Canagliflozin	0.757
28431754DIA3015	28431754DIA3015	b1	(Intercept)	FI10:SEXM	0.698
28431754DIA3015	28431754DIA3015	b1	FI10	FI10:SEXM	-0.762
28431754DIA3015	28431754DIA3015	b1	SEXM	FI10:SEXM	-0.911
28431754DIA3015	28431754DIA3015	b1	AGE	FI10:SEXM	-0.685
28431754DIA3015	28431754DIA3015	b1	arm_f_2_Canagliflozin	FI10:SEXM	-0.536
28431754DIA3015	28431754DIA3015	b1	(Intercept)	FI10:AGE	0.911
28431754DIA3015	28431754DIA3015	b1	FI10	FI10:AGE	-0.989
28431754DIA3015	28431754DIA3015	b1	SEXM	FI10:AGE	-0.703
28431754DIA3015	28431754DIA3015	b1	AGE	FI10:AGE	-0.916
28431754DIA3015	28431754DIA3015	b1	arm_f_2_Canagliflozin	FI10:AGE	-0.7
28431754DIA3015	28431754DIA3015	b1	FI10:SEXM	FI10:AGE	0.754
28431754DIA3015	28431754DIA3015	b1	(Intercept)	SEXM:AGE	0.751
28431754DIA3015	28431754DIA3015	b1	FI10	SEXM:AGE	-0.684
28431754DIA3015	28431754DIA3015	b1	SEXM	SEXM:AGE	-0.987
28431754DIA3015	28431754DIA3015	b1	AGE	SEXM:AGE	-0.762
28431754DIA3015	28431754DIA3015	b1	arm_f_2_Canagliflozin	SEXM:AGE	-0.577
28431754DIA3015	28431754DIA3015	b1	FI10:SEXM	SEXM:AGE	0.894
28431754DIA3015	28431754DIA3015	b1	FI10:AGE	SEXM:AGE	0.698
28431754DIA3015	28431754DIA3015	b1	(Intercept)	FI10:arm_f_2_Canagliflozin	0.711
28431754DIA3015	28431754DIA3015	b1	FI10	FI10:arm_f_2_Canagliflozin	-0.776
28431754DIA3015	28431754DIA3015	b1	SEXM	FI10:arm_f_2_Canagliflozin	-0.548
28431754DIA3015	28431754DIA3015	b1	AGE	FI10:arm_f_2_Canagliflozin	-0.697
28431754DIA3015	28431754DIA3015	b1	arm_f_2_Canagliflozin	FI10:arm_f_2_Canagliflozin	-0.908
28431754DIA3015	28431754DIA3015	b1	FI10:SEXM	FI10:arm_f_2_Canagliflozin	0.592
28431754DIA3015	28431754DIA3015	b1	FI10:AGE	FI10:arm_f_2_Canagliflozin	0.768
28431754DIA3015	28431754DIA3015	b1	SEXM:AGE	FI10:arm_f_2_Canagliflozin	0.531
28431754DIA3015	28431754DIA3015	b1	(Intercept)	SEXM:arm_f_2_Canagliflozin	0.574
28431754DIA3015	28431754DIA3015	b1	FI10	SEXM:arm_f_2_Canagliflozin	-0.526
28431754DIA3015	28431754DIA3015	b1	SEXM	SEXM:arm_f_2_Canagliflozin	-0.745
28431754DIA3015	28431754DIA3015	b1	AGE	SEXM:arm_f_2_Canagliflozin	-0.566
28431754DIA3015	28431754DIA3015	b1	arm_f_2_Canagliflozin	SEXM:arm_f_2_Canagliflozin	-0.748
28431754DIA3015	28431754DIA3015	b1	FI10:SEXM	SEXM:arm_f_2_Canagliflozin	0.678
28431754DIA3015	28431754DIA3015	b1	FI10:AGE	SEXM:arm_f_2_Canagliflozin	0.524
28431754DIA3015	28431754DIA3015	b1	SEXM:AGE	SEXM:arm_f_2_Canagliflozin	0.735
28431754DIA3015	28431754DIA3015	b1	FI10:arm_f_2_Canagliflozin	SEXM:arm_f_2_Canagliflozin	0.679
28431754DIA3015	28431754DIA3015	b1	(Intercept)	AGE:arm_f_2_Canagliflozin	0.745
28431754DIA3015	28431754DIA3015	b1	FI10	AGE:arm_f_2_Canagliflozin	-0.678
28431754DIA3015	28431754DIA3015	b1	SEXM	AGE:arm_f_2_Canagliflozin	-0.574
28431754DIA3015	28431754DIA3015	b1	AGE	AGE:arm_f_2_Canagliflozin	-0.755
28431754DIA3015	28431754DIA3015	b1	arm_f_2_Canagliflozin	AGE:arm_f_2_Canagliflozin	-0.985
28431754DIA3015	28431754DIA3015	b1	FI10:SEXM	AGE:arm_f_2_Canagliflozin	0.517
28431754DIA3015	28431754DIA3015	b1	FI10:AGE	AGE:arm_f_2_Canagliflozin	0.692
28431754DIA3015	28431754DIA3015	b1	SEXM:AGE	AGE:arm_f_2_Canagliflozin	0.575
28431754DIA3015	28431754DIA3015	b1	FI10:arm_f_2_Canagliflozin	AGE:arm_f_2_Canagliflozin	0.886
28431754DIA3015	28431754DIA3015	b1	SEXM:arm_f_2_Canagliflozin	AGE:arm_f_2_Canagliflozin	0.736
28431754DIA3015	28431754DIA3015	b1	(Intercept)	FI10:SEXM:AGE	-0.688
28431754DIA3015	28431754DIA3015	b1	FI10	FI10:SEXM:AGE	0.747
28431754DIA3015	28431754DIA3015	b1	SEXM	FI10:SEXM:AGE	0.909
28431754DIA3015	28431754DIA3015	b1	AGE	FI10:SEXM:AGE	0.692
28431754DIA3015	28431754DIA3015	b1	arm_f_2_Canagliflozin	FI10:SEXM:AGE	0.528
28431754DIA3015	28431754DIA3015	b1	FI10:SEXM	FI10:SEXM:AGE	-0.989
28431754DIA3015	28431754DIA3015	b1	FI10:AGE	FI10:SEXM:AGE	-0.755
28431754DIA3015	28431754DIA3015	b1	SEXM:AGE	FI10:SEXM:AGE	-0.914
28431754DIA3015	28431754DIA3015	b1	FI10:arm_f_2_Canagliflozin	FI10:SEXM:AGE	-0.58
28431754DIA3015	28431754DIA3015	b1	SEXM:arm_f_2_Canagliflozin	FI10:SEXM:AGE	-0.677
28431754DIA3015	28431754DIA3015	b1	AGE:arm_f_2_Canagliflozin	FI10:SEXM:AGE	-0.522
28431754DIA3015	28431754DIA3015	b1	(Intercept)	FI10:SEXM:arm_f_2_Canagliflozin	-0.507
28431754DIA3015	28431754DIA3015	b1	FI10	FI10:SEXM:arm_f_2_Canagliflozin	0.553
28431754DIA3015	28431754DIA3015	b1	SEXM	FI10:SEXM:arm_f_2_Canagliflozin	0.661
28431754DIA3015	28431754DIA3015	b1	AGE	FI10:SEXM:arm_f_2_Canagliflozin	0.497
28431754DIA3015	28431754DIA3015	b1	arm_f_2_Canagliflozin	FI10:SEXM:arm_f_2_Canagliflozin	0.647
28431754DIA3015	28431754DIA3015	b1	FI10:SEXM	FI10:SEXM:arm_f_2_Canagliflozin	-0.726
28431754DIA3015	28431754DIA3015	b1	FI10:AGE	FI10:SEXM:arm_f_2_Canagliflozin	-0.547
28431754DIA3015	28431754DIA3015	b1	SEXM:AGE	FI10:SEXM:arm_f_2_Canagliflozin	-0.649
28431754DIA3015	28431754DIA3015	b1	FI10:arm_f_2_Canagliflozin	FI10:SEXM:arm_f_2_Canagliflozin	-0.713
28431754DIA3015	28431754DIA3015	b1	SEXM:arm_f_2_Canagliflozin	FI10:SEXM:arm_f_2_Canagliflozin	-0.899
28431754DIA3015	28431754DIA3015	b1	AGE:arm_f_2_Canagliflozin	FI10:SEXM:arm_f_2_Canagliflozin	-0.632
28431754DIA3015	28431754DIA3015	b1	FI10:SEXM:AGE	FI10:SEXM:arm_f_2_Canagliflozin	0.718
28431754DIA3015	28431754DIA3015	b1	(Intercept)	FI10:AGE:arm_f_2_Canagliflozin	-0.702
28431754DIA3015	28431754DIA3015	b1	FI10	FI10:AGE:arm_f_2_Canagliflozin	0.762
28431754DIA3015	28431754DIA3015	b1	SEXM	FI10:AGE:arm_f_2_Canagliflozin	0.542
28431754DIA3015	28431754DIA3015	b1	AGE	FI10:AGE:arm_f_2_Canagliflozin	0.706
28431754DIA3015	28431754DIA3015	b1	arm_f_2_Canagliflozin	FI10:AGE:arm_f_2_Canagliflozin	0.907
28431754DIA3015	28431754DIA3015	b1	FI10:SEXM	FI10:AGE:arm_f_2_Canagliflozin	-0.581
28431754DIA3015	28431754DIA3015	b1	FI10:AGE	FI10:AGE:arm_f_2_Canagliflozin	-0.77
28431754DIA3015	28431754DIA3015	b1	SEXM:AGE	FI10:AGE:arm_f_2_Canagliflozin	-0.538
28431754DIA3015	28431754DIA3015	b1	FI10:arm_f_2_Canagliflozin	FI10:AGE:arm_f_2_Canagliflozin	-0.988
28431754DIA3015	28431754DIA3015	b1	SEXM:arm_f_2_Canagliflozin	FI10:AGE:arm_f_2_Canagliflozin	-0.678
28431754DIA3015	28431754DIA3015	b1	AGE:arm_f_2_Canagliflozin	FI10:AGE:arm_f_2_Canagliflozin	-0.91
28431754DIA3015	28431754DIA3015	b1	FI10:SEXM:AGE	FI10:AGE:arm_f_2_Canagliflozin	0.581
28431754DIA3015	28431754DIA3015	b1	FI10:SEXM:arm_f_2_Canagliflozin	FI10:AGE:arm_f_2_Canagliflozin	0.704
[truncated: 5,316 more rows]
