# Supplementary material for: Frailty in randomized controlled trials of glucose-lowering therapies for type 2 diabetes: An individual participant data meta-analysis of frailty prevalence, treatment efficacy, and adverse events
Source: PLoS Med. 2025 Apr 7;22(4):e1004553. doi: 10.1371/journal.pmed.1004553 (PMC12052138; doi:10.1371/journal.pmed.1004553)
Supplement: S1 Data — (ZIP) [file pmed.1004553.s011.zip › Supplementary_data_final/reference_arms.csv]

...1	study	arm_drug	ref
52	1218_0015	Linagliptin	0
53	1218_0015	Placebo	1
54	1218_0016	Placebo	1
55	1218_0016	Linagliptin	0
56	1218_0017	Linagliptin	0
57	1218_0017	Placebo	1
58	1218_0018	Linagliptin	0
59	1218_0018	Placebo	1
60	1218_0020	Linagliptin	0
61	1218_0020	Glimepiride	1
48	1218_0035	Placebo	1
51	1218_0035	Linagliptin	0
30	1218_0036	Placebo	1
34	1218_0036	Linagliptin	0
39	1218_0043	Linagliptin	0
47	1218_0043	Placebo	1
31	1218_0046	Linagliptin + Metformin	0
37	1218_0046	Linagliptin	0
41	1218_0046	Metformin	0
42	1218_0046	Placebo	1
36	1218_0050	Linagliptin	0
40	1218_0050	Placebo	1
32	1218_0061	Linagliptin	0
49	1218_0061	Placebo	1
45	1218_0063	Placebo	1
50	1218_0063	Linagliptin	0
38	1218_0064	Placebo	1
46	1218_0064	Linagliptin	0
43	1218_0075	Placebo	1
44	1218_0075	Linagliptin	0
62	1245_0019	Empagliflozin	0
63	1245_0019	Placebo	1
64	1245_0020	Sitagliptin	0
65	1245_0020	Empagliflozin	0
66	1245_0020	Placebo	1
67	1245_0023	Empagliflozin	0
68	1245_0023	NA	0
69	1245_0023	Placebo	1
70	1245_0028	Empagliflozin	0
71	1245_0028	Glimepiride	1
72	1245_0036	Empagliflozin	0
73	1245_0036	Placebo	1
33	1245_0049	Empagliflozin	0
35	1245_0049	Placebo	1
74	1276_0001	NA	0
75	1276_0001	Empagliflozin + Metformin	0
76	1276_0001	Metformin	1
77	1276_0001	Empagliflozin	0
23	28431754DIA3002	Placebo	1
24	28431754DIA3002	Canagliflozin	0
25	28431754DIA3006	Sitagliptin	0
26	28431754DIA3006	Placebo	1
27	28431754DIA3006	Canagliflozin	0
28	28431754DIA3015	Canagliflozin	0
29	28431754DIA3015	Sitagliptin	1
3	EFC12703	Placebo	1
4	EFC12703	Lixisenatide	0
21	H9X-CR-GBDK	Dulaglutide	0
22	H9X-CR-GBDK	Insulin	1
18	H9X-JE-GBDP	Liraglutide	0
19	H9X-JE-GBDP	Dulaglutide	0
20	H9X-JE-GBDP	Placebo	1
16	H9X-MC-GBCF	Dulaglutide	0
17	H9X-MC-GBCF	Sitagliptin	1
13	H9X-MC-GBDA	Dulaglutide	0
14	H9X-MC-GBDA	Exenatide	0
15	H9X-MC-GBDA	Placebo	1
11	H9X-MC-GBDB	Dulaglutide	0
12	H9X-MC-GBDB	Insulin	1
9	H9X-MC-GBDC	Dulaglutide	0
10	H9X-MC-GBDC	Metformin	1
7	H9X-MC-GBDD	Dulaglutide	0
8	H9X-MC-GBDD	Insulin	1
5	H9X-MC-GBDE	Dulaglutide	0
6	H9X-MC-GBDE	Liraglutide	1
1	HYPO9901	Lixisenatide	0
2	HYPO9901	Insulin	1
